# Supplementary material for: Evidence for Ussurian tube-nosed bats (Murina ussuriensis) hibernating in snow
Source: Sci Rep. 2018 Aug 13;8:12047. doi: 10.1038/s41598-018-30357-1 (PMC6089880; doi:10.1038/s41598-018-30357-1)
Supplement: Supplementary file 6 — Dataset 1 [file 41598_2018_30357_MOESM6_ESM.xlsx]

## Sheet: Data S1
Supplementary Dataset S1. Data for 22 collected accounts.
Site No.	Site name ∗	Altitude (m)	Year	Month	Date	Season	Time†	No. of found bats ‡	Sex	Body weight (g)	Info. for holes & dents	Hole or dent §	Rim diameter (cm)	Depth (cm) ||	Snow cover information	Snow cover state	Air temp. when found ¶	24-hr av. air. temp. prior to being found ¶	First information	Reference	Personal communication	Landscape (forest type [species])
1	Sapporo	-	1964-04-29	1964-04-29	1964-04-29	spring	-	1	F	4	-	-	-	-	-	-	-	-	print	24	K. Hattori	-
2	Mt. Garyu	1100	1990-04-02	1990-04-02	1990-04-02	spring	13:30±	3	-	-	illustration	hole	-	-	recollection	patch	12.296	4.54183	print	25	H. Sugishima	forest (broad [beech])
3	Lake Hijiri	770	1992-01-03	1992-01-03	1992-01-03	early winter	15:00±	1	F	-	photo	(hole)	-	6	-	-	2.377	0.410333	print	26	Y. Ueno	paved road through woodland (broad & needle)
4	Mt. Nanasen	1480	1992-04-29	1992-04-29	1992-04-29	spring	14:00–15:00	1	F	3.8	illustration	hole	-	(4–5)	recollection	allover	8.6	8.6	print	27	M. Tezuka	forest (broad)
5	Penkenikoro	470	2000-04-26	2000-04-26	2000-04-26	spring	08:20	1	M	5	recollection	hole	4	3	recollection	allover	6.1	2.9	print	28	Y. Yamaguchi, K. Ishiyama	forest (mixed)
6	Shintoku	490	2000-05-16	2000-05-16	2000-05-16	spring	15:00–16:00	1	M	-	photo	dent	-	(5–6)	recollection	allover	16	10.9	print	28	I. Takimoto	forest (needle [fir])
7	Mt. Naeba	1250	2002-05-10	2002-05-10	2002-05-10	spring	15:00±	1	-	-	photo	dent	-	(1–2)	description	patch	13.4	12.3	print	29	M. Ogawa	forest (broad)
8	Mt. Teine	584	2007-05-21	2007-05-21	2007-05-21	spring	12:00	1	-	-	photo	hole	5	6	photo	patch	15.6	6.6	personal	30	H. Nakajima	forest (broad & mixed)
9	Mt. Kuwasaki	1620	2008-11-24	2008-11-24	2008-11-24	early winter	08:00	1	-	-	-	-	-	-	-	-	-3.4	-2.5	web	31	K. I. Kosaka	forest （broad & mixed)
10	Tango	550	2009-02-14	2009-02-14	2009-02-14	spring	13:00–14:00	1	-	-	recollection	hole	-	-	recollection	allover	8	12.8	web	webpage 1	E. Kawashima	forest (needle [pine])
11	Iwaobetsu	150	2009-04-13	2009-04-13	2009-04-13	spring	14:00–15:00	1	-	-	photo	dent	-	(3–4)	recollection	allover	17.4	12.1	web	webpage 2	T. Ito	forest (mixed)
12	Mt. Akabayashi	855	2009-04-14	2009-04-14	2009-04-14	spring	2010-06-01 10:50:00	1	-	-	photo	dent	-	(4–6)	photo	patch	12.9	7.1	web	webpage 3	A. Kawamura	forest (broad [beech])
13	Sarugakyo	710	2010-03-06	2010-03-06	2010-03-06	spring	2010-05-06 16:00:00	1	-	-	photo	dent	-	(4–5)	photo	mostly	5.5	3.6	personal		T. Fujita	forest (broad)
14	Yoko temple	120	2011-01-29	2011-01-29	2011-01-29	midwinter	10:00–11:00	1	-	-	-	-	-	-	-	-	3.7	-1.3	personal		K. Sakurai	precinct of a temple surrounded by woodland (broad & needle)
15	Koshunai	180	2011-04-15	2011-04-15	2011-04-15	spring	12:20	1	-	-	photo	dent	-	(4–5)	photo	patch	14.5	6.2	personal		Y. Nagasaka	forest (broad [birch et al.])
16	Mt. Uenshiri	1010	2011-06-17	2011-06-17	2011-06-17	spring	12:40	1	-	-	photo	dent	-	(3–4)	illustration	patch	20.2	12.2	personal		Y. Kamiyama	open-ridge mountain trail (dwarf subalpine forest [creeping pine])
17	Yubari	310	2011-11-20	2011-11-20	2011-11-20	early winter	10:00	1	-	-	-	-	-	-	-	-	6.6	8.4	personal		R. Ishida	forest (needle [larch])
18	Yamabe	640	2012-04-27	2012-04-27	2012-04-27	spring	09:30	1	-	-	photo	hole	-	(3–4)	recollection	patch	12.8	10.4	personal		S. Inukai	forest (broad)
19	Amihari	950	2015-12-20	2015-12-20	2015-12-20	early winter	11:00	1	-	-	photo	-	-	-	-	-	-0.2	-3	personal	webpage 4	T. Ohori	forest (broad [beech])
20	Togakushi	1314	2016-04-16	2016-04-16	2016-04-16	spring	12:20	1	-	-	photo	hole	-	(6–7)	photo	patch	13.5	1.1	personal	webpage 5	Y. & K. Osawa	forest (needle [larch])
21	Jozankei	397	2016-05-03	2016-05-03	2016-05-03	spring	14:13	1	-	-	photo	hole	-	(3–4)	photo	patch	22.2	10.4	personal		K. Esashika	forest (broad)
22	Mt. Shari	639	2016-05-15	2016-05-15	2016-05-15	spring	08:00	1	-	-	photo	dent	5.5	(5–6)	photo	patch	12.5	6.7	personal		S. Shiraki	forest (mixed)
∗ Site names are arbitrary given.
† The symbol "±" indicates that given time is approximate.
‡ The three individuals found at Mt. Garyu were each in a separate hole.
§ Holes or dents are arbitrarily divided.
|| For the depth of dents and holes not given by observers, we read them from the illustrations or photos and gave them in paretheses. The reading assumed that the diameter of the rolled-up bat was 3–4 cm.
¶ Temperatures were elevation-adjusted estimation based on the data from nearest meteorological stations.
For brief summaries of each account, see Supplementary Note.
A 3-D map presentation of the sites is available in Supplementary KML S2.
