# Supplementary material for: Evidence for Ussurian tube-nosed bats (Murina ussuriensis) hibernating in snow
Source: Sci Rep. 2018 Aug 13;8:12047. doi: 10.1038/s41598-018-30357-1 (PMC6089880; doi:10.1038/s41598-018-30357-1)
Supplement: Supplementary file 7 — Dataset 2 [file 41598_2018_30357_MOESM7_ESM.xlsx]

## Sheet: Data S2a
Supplementary Dataset S2a. Data for authors' observations of 37 bats.
No.	Observer *	Area †	Altitude (m)	Year	Month	Day	Time	Time before sunset (min)	Time of sunset	Time of flight	Time after sunset (min)	Air temp. estimateat finding	Air. temp. estimate at sunset	Air. temp. estimate at flight	Snow thickness (cm) ‡	Snow hole or dent depth (cm) ‡	Notes
1	HH	HT	150	2013-04-20	2013-04-20	2013-04-20	16:13:00	130	18:23:00	19:30:00	67	6.3	5.7	5.4	-	3>	movie S1
2	YN	TN	60	2013-04-29	2013-04-29	2013-04-29	18:30:00	2	18:32:00	19:18:00	46	5.4	5.4	5.2	13>	-
3	YN	TN	65	2013-05-03	2013-05-03	2013-05-03	18:22:00	15	18:37:00	20:02:00	85	4.7	4.5	4.1	10>	-	wet
4	YN	TN	85	2013-05-04	2013-05-04	2013-05-04	17:32:00	66	18:38:00	20:12:00	94	5.8	5.5	5	5>	-	wet
5	YN	TN	130	2013-05-05	2013-05-05	2013-05-05	17:10:00	89	18:39:00	20:13:00	94	9.9	9	7.6	6>	-	wet
6	YN/HH	TB	142	2013-05-22	2013-05-22	2013-05-22	15:30:00	208	18:58:00	20:28:00	90	12.6	10.8	10.4	7-10>	5>	wet
7	YN	TB	220	2013-05-26	2013-05-26	2013-05-26	17:30:00	93	19:03:00	20:14:00	71	17.8	15.5	14.2	13>	-
8	HH	JZ	622	2013-05-26	2013-05-26	2013-05-26	16:34:00	148	19:02:00	19:48:00	46	17.6494	14.4227	11.2794	10>8	3>2.5
9	HH	JZ	821	2013-05-31	2013-05-31	2013-05-31	19:01:00	6	19:07:00	dead	-	13.8	13.6	-	>9	>2.5	carcass: 4.7 g, 38 mm x 32 mm
10	HH	JZ	750	2013-06-09	2013-06-09	2013-06-09	17:22:00	111	19:13:00	20:07:00	54	12.2865	9.4	8.7	11>11	>2.5	movie S2
11	YN	TN	100	2014-04-19	2014-04-19	2014-04-19	17:24:00	56	18:20:00	19:53:00	93	4.8	3.8	2.3	13>	5>
12	YN/HH	KS	170	2014-04-22	2014-04-22	2014-04-22	12:37:00	346	18:23:00	19:49:00	86	12.6072	7.76387	4.58887	13>	-	rapid quivering of body
13	YN	KS	75	2014-04-24	2014-04-24	2014-04-24	17:50:00	35	18:25:00	-	-	9.8	8.4	-	5>	-
14	EK/HH	TN	103	2014-04-26	2014-04-26	2014-04-26	17:50:00	38	18:28:00	19:46:00	78	21.804	19.0207	16.2673	7>	-
15	HH	TN	102	2014-04-26	2014-04-26	2014-04-26	18:21:00	7	18:28:00	19:28:00	60	19.2597	19.0264	16.933	5>	>4
16	YN	TN	80	2014-04-27	2014-04-27	2014-04-27	11:05:00	444	18:29:00	12:52	< 0	20.1	17.7	-	4>	-	Snow beneath dissappeared. Dissapeared during daytime.
17	HH	TN	64	2014-04-27	2014-04-27	2014-04-27	12:05:00	384	18:29:00	19:07:00	38	20.3	17.8	17.5	20?>16	2>
18	YN/HH	TN	81	2014-04-27	2014-04-27	2014-04-27	16:07:00	142	18:29:00	19:37:00	68	20.3394	17.7	17	18?>14	3>	data file S5 (slideshow of thermographic images)
19	YN	TN	63	2014-04-27	2014-04-27	2014-04-27	18:13:00	16	18:29:00	19:17:00	48	18	17.8	17.4	10>	1>
20	HN/HH	JZ	441	2014-05-12	2014-05-12	2014-05-12	16:05:00	164	18:49:00	19:44:00	55	18.9744	15.3	14.7	>9	>4.5	Frequent and strong flash lights and triggering sounds
21	YN	TN	90	2015-04-11	2015-04-11	2015-04-11	17:05:00	65	18:10:00	-	-	7.5	7.3	-	3.5>	-
22	YN	TN	80	2015-04-12	2015-04-12	2015-04-12	16:28:00	103	18:11:00	-	-	8.6	6.4	-	>8	-
23	YN	TN	105	2015-04-12	2015-04-12	2015-04-12	17:11:00	60	18:11:00	21:15 <	184 <	7	6.3	-	10>	-	Did not fly off until 184 minutes after sunset.
24	YN	TN	55	2015-04-14	2015-04-14	2015-04-14	17:25:00	49	18:14:00	19:11:00	57	12.2	11.5	10.4	7>5.5	-	A dog passing over did not notice it.
25	YN	TN	105	2016-04-15	2016-04-15	2016-04-15	18:40:00	-24	18:16:00	-	-	2.9	2.6	-	9-11	4-5>
26	YN	TN	110	2016-04-16	2016-04-16	2016-04-16	16:47:00	90	18:17:00	-	-	10.3	9.5	-	5-6	3-4>
27	YN	KS	85	2016-04-20	2016-04-20	2016-04-20	17:57:00	25	18:22:00	-	-	10.1	9.8	-	6>	-
28	YN	KS	70	2016-04-20	2016-04-20	2016-04-20	18:31:00	-9	18:22:00	-	-	9.8	9.9	-	12>	-
29	HH	HT	170	2016-04-21	2016-04-21	2016-04-21	18:18:00	6	18:24:00	19:58:00	94	12.1	12.1	12.2	-	-
30	YN	KS	185	2016-04-22	2016-04-22	2016-04-22	12:28:00	356	18:24:00	-	-	18.7	12.6	-	3-4>	-	Kept being lethargic on the ground after snow beneath disappeared.
31	YN	KS	120	2016-04-22	2016-04-22	2016-04-22	16:51:00	93	18:24:00	-	-	15.7	13	-	13-16>	2-3>
32	YN	TN	105	2017-04-11	2017-04-11	2017-04-11	18:23:00	-12	18:11:00	-	-	8.5	8.9	-	23>	3>
33	HH	HT	149	2017-04-15	2017-04-15	2017-04-15	14:42:00	215	18:17:00	< 15:47	< 0	17.1	14.5	-	15.5>	-	Active (movie S3). Dissapeared during daytime.
34	YN	KS	140	2017-04-17	2017-04-17	2017-04-17	18:25:00	-7	18:18:00	19:12:00	54	10.1	10.1	8.2	18>	2.5>
35	YN	KS	140	2017-04-17	2017-04-17	2017-04-17	18:45:00	-27	18:18:00	19:22:00	64	8.8	10.1	8.3	31>	5>
36	YN	KS	120	2017-04-18	2017-04-18	2017-04-18	12:13:00	366	18:19:00	-	-	10.8	7.7	-	23-25>	6-8>
37	HH	HT	186	2017-04-24	2017-04-24	2017-04-24	15:02:00	205	18:27:00	19:39:00	72	14.2	11.1	10.1	13>10	>3.7	movie S4
* Observers: HH (Hirofumi Hirakawa), YN (Yu Nagasaka), EK (Emi Kuboshima), HN (Hiroaki Nakajima)
† Areas: HT (Hitsujigaoka), TN (Tonebetsu), TB (Tobetsu), JZ (Jozankei), KS (Koshunai)
‡ The symbol ">" indictates when it iwas measured: the numbers on the left when found; those on the right after flight.
For remarks on some of the observations, see Supplementary Note.
A 3-D map representation of the sites is available in Supplementary KML S1.
For search efforts, see 'Search efforts' sheet.

## Sheet: Data S2b
Supplementary Dataset S2b. Search efforts spent for finding 37 bats.
	Observers*	2014-03-26	HH			2014-03-26	HH			2014-03-26	HH			2014-03-26	HH			2014-03-26	HH			2014-03-26	HH	2014-03-26		Observers*	2014-03-26	YN			2014-03-26	YN			2014-03-26	YN			2014-03-26	YN			2014-03-26	YN			2014-03-26	YN	2014-03-26
	Year	2014-03-27	2013‡			2014-03-27	2014			2014-03-27	2015			2014-03-27	2016			2014-03-27	2017			2014-03-27	All years	2014-03-27		Year	2014-03-27	2013			2014-03-27	2014			2014-03-27	2015			2014-03-27	2016			2014-03-27	2017			2014-03-27	All years	2014-03-27
	Areas†		HT	JZ	TN		HT	JZ	TN		HT	JZ	TN		HT	JZ	TN		HT	JZ	TN		All areas			Areas†		TN	KS	TB		TN	KS	TB		TN	KS	TB		TN	KS	TB		TN	KS	TB		All areas
	2013-03-25					2014-03-25				2015-03-25				2016-03-25				2017-03-25								2013-03-25					2014-03-25				2015-03-25				2016-03-25				2017-03-25
	2013-03-26					2014-03-26				2015-03-26				2016-03-26				2017-03-26								2013-03-26					2014-03-26				2015-03-26				2016-03-26	0.3			2017-03-26
	2013-03-27					2014-03-27				2015-03-27				2016-03-27				2017-03-27								2013-03-27					2014-03-27				2015-03-27				2016-03-27				2017-03-27
	2013-03-28					2014-03-28				2015-03-28				2016-03-28				2017-03-28								2013-03-28					2014-03-28				2015-03-28				2016-03-28				2017-03-28
	2013-03-29					2014-03-29				2015-03-29				2016-03-29				2017-03-29								2013-03-29					2014-03-29				2015-03-29	0.5			2016-03-29				2017-03-29
	2013-03-30					2014-03-30				2015-03-30				2016-03-30				2017-03-30								2013-03-30					2014-03-30				2015-03-30				2016-03-30				2017-03-30
	2013-03-31					2014-03-31				2015-03-31				2016-03-31				2017-03-31								2013-03-31					2014-03-31				2015-03-31		0.3		2016-03-31				2017-03-31
	2013-04-01					2014-04-01				2015-04-01				2016-04-01				2017-04-01								2013-04-01					2014-04-01				2015-04-01		0.3		2016-04-01				2017-04-01
	2013-04-02					2014-04-02				2015-04-02				2016-04-02				2017-04-02								2013-04-02					2014-04-02				2015-04-02				2016-04-02	1			2017-04-02
	2013-04-03					2014-04-03				2015-04-03				2016-04-03				2017-04-03								2013-04-03					2014-04-03				2015-04-03				2016-04-03				2017-04-03
	2013-04-04					2014-04-04				2015-04-04				2016-04-04	3			2017-04-04								2013-04-04					2014-04-04				2015-04-04	0.5			2016-04-04				2017-04-04
	2013-04-05					2014-04-05				2015-04-05				2016-04-05	3.5			2017-04-05								2013-04-05					2014-04-05				2015-04-05				2016-04-05				2017-04-05
	2013-04-06					2014-04-06				2015-04-06				2016-04-06	3.5			2017-04-06								2013-04-06					2014-04-06				2015-04-06				2016-04-06			0.5	2017-04-06
	2013-04-07					2014-04-07				2015-04-07				2016-04-07				2017-04-07								2013-04-07					2014-04-07				2015-04-07		0.3		2016-04-07				2017-04-07
	2013-04-08		1.5			2014-04-08				2015-04-08				2016-04-08	2.5			2017-04-08								2013-04-08					2014-04-08				2015-04-08				2016-04-08		0.3		2017-04-08	1.7
	2013-04-09		1.5			2014-04-09				2015-04-09				2016-04-09	3.5			2017-04-09								2013-04-09					2014-04-09				2015-04-09		0.4		2016-04-09	2			2017-04-09	0.8
	2013-04-10		1.5			2014-04-10				2015-04-10				2016-04-10				2017-04-10								2013-04-10					2014-04-10				2015-04-10		0.5		2016-04-10	1.3			2017-04-10		0.3
	2013-04-11		1.5			2014-04-11				2015-04-11				2016-04-11				2017-04-11								2013-04-11					2014-04-11				2015-04-11	0.6			2016-04-11		0.3		2017-04-11	1	0.4
	2013-04-12					2014-04-12				2015-04-12				2016-04-12	3			2017-04-12								2013-04-12					2014-04-12	2		0.7	2015-04-12	3.6			2016-04-12	0.5	0.5		2017-04-12	0.4	0.4
	2013-04-13					2014-04-13				2015-04-13				2016-04-13				2017-04-13								2013-04-13					2014-04-13	2.5			2015-04-13		0.5		2016-04-13		1.3		2017-04-13		0.2
	2013-04-14					2014-04-14	4			2015-04-14				2016-04-14	1			2017-04-14	2.5							2013-04-14					2014-04-14	0.7		2.2	2015-04-14	0.8	0.5		2016-04-14		1		2017-04-14	1.1	0.7
	2013-04-15		1.5			2014-04-15	4			2015-04-15				2016-04-15				2017-04-15	3							2013-04-15					2014-04-15	0.9		0.5	2015-04-15				2016-04-15	1	0.5		2017-04-15	1	0.3
	2013-04-16		1.5			2014-04-16	4			2015-04-16				2016-04-16				2017-04-16	4							2013-04-16			0.5		2014-04-16	0.5			2015-04-16				2016-04-16	2.2			2017-04-16
	2013-04-17		1.5			2014-04-17	4			2015-04-17				2016-04-17				2017-04-17	4							2013-04-17			0.5		2014-04-17	4			2015-04-17				2016-04-17	1.8			2017-04-17		0.8
	2013-04-18		1.5			2014-04-18	4			2015-04-18				2016-04-18				2017-04-18	2							2013-04-18			0.5		2014-04-18		0.5		2015-04-18				2016-04-18		1.3		2017-04-18		0.4
	2013-04-19					2014-04-19				2015-04-19				2016-04-19	3			2017-04-19	2							2013-04-19			0.5		2014-04-19	1.2			2015-04-19				2016-04-19				2017-04-19
	2013-04-20		1.5			2014-04-20	3			2015-04-20				2016-04-20	3			2017-04-20								2013-04-20					2014-04-20				2015-04-20				2016-04-20	1			2017-04-20		0.8
	2013-04-21		1.5			2014-04-21	4			2015-04-21				2016-04-21	3			2017-04-21	4							2013-04-21		1.5			2014-04-21	1	0.5		2015-04-21				2016-04-21				2017-04-21		0.3	0.5
	2013-04-22		1.5			2014-04-22	2			2015-04-22				2016-04-22	3			2017-04-22								2013-04-22			0.5		2014-04-22		0.5		2015-04-22				2016-04-22		1.3		2017-04-22			1
	2013-04-23		1.5			2014-04-23	3.5			2015-04-23				2016-04-23				2017-04-23								2013-04-23		5			2014-04-23		0.5		2015-04-23				2016-04-23		0.3		2017-04-23			0.5
	2013-04-24		1.5			2014-04-24				2015-04-24				2016-04-24				2017-04-24	1.5							2013-04-24			0.5		2014-04-24		0.7		2015-04-24				2016-04-24				2017-04-24			1.2
	2013-04-25					2014-04-25	2			2015-04-25				2016-04-25				2017-04-25	3.5							2013-04-25			0.5		2014-04-25		1.2		2015-04-25				2016-04-25				2017-04-25
	2013-04-26		1.5			2014-04-26			5	2015-04-26				2016-04-26				2017-04-26	5							2013-04-26			0.5		2014-04-26	1.2			2015-04-26				2016-04-26				2017-04-26
	2013-04-27		1.5			2014-04-27			5	2015-04-27				2016-04-27				2017-04-27	3							2013-04-27		1			2014-04-27	2			2015-04-27				2016-04-27				2017-04-27
	2013-04-28					2014-04-28				2015-04-28				2016-04-28				2017-04-28	1.5							2013-04-28					2014-04-28		0.5		2015-04-28				2016-04-28				2017-04-28
	2013-04-29					2014-04-29				2015-04-29				2016-04-29				2017-04-29	2.5							2013-04-29		2.5			2014-04-29				2015-04-29				2016-04-29				2017-04-29
	2013-04-30					2014-04-30				2015-04-30				2016-04-30				2017-04-30	3							2013-04-30					2014-04-30				2015-04-30				2016-04-30				2017-04-30
	2013-05-01		1.5			2014-05-01				2015-05-01				2016-05-01				2017-05-01	2							2013-05-01		0.5	0.5		2014-05-01			0.5	2015-05-01				2016-05-01				2017-05-01
	2013-05-02					2014-05-02				2015-05-02				2016-05-02				2017-05-02	2							2013-05-02			0.5		2014-05-02				2015-05-02				2016-05-02				2017-05-02
	2013-05-03					2014-05-03				2015-05-03				2016-05-03				2017-05-03	1.5							2013-05-03		2			2014-05-03				2015-05-03				2016-05-03				2017-05-03
	2013-05-04					2014-05-04				2015-05-04				2016-05-04				2017-05-04	3.5							2013-05-04		2.5			2014-05-04				2015-05-04				2016-05-04				2017-05-04
	2013-05-05		1.5			2014-05-05				2015-05-05				2016-05-05				2017-05-05	4.5							2013-05-05		2			2014-05-05				2015-05-05				2016-05-05				2017-05-05
	2013-05-06					2014-05-06				2015-05-06				2016-05-06				2017-05-06								2013-05-06		2.5			2014-05-06				2015-05-06				2016-05-06				2017-05-06
	2013-05-07					2014-05-07				2015-05-07				2016-05-07				2017-05-07								2013-05-07			0.5		2014-05-07				2015-05-07				2016-05-07				2017-05-07
	2013-05-08					2014-05-08				2015-05-08				2016-05-08				2017-05-08								2013-05-08					2014-05-08				2015-05-08				2016-05-08				2017-05-08
	2013-05-09					2014-05-09				2015-05-09				2016-05-09				2017-05-09								2013-05-09				0.5	2014-05-09				2015-05-09				2016-05-09				2017-05-09
	2013-05-10					2014-05-10				2015-05-10				2016-05-10				2017-05-10								2013-05-10					2014-05-10				2015-05-10				2016-05-10				2017-05-10
	2013-05-11					2014-05-11				2015-05-11				2016-05-11				2017-05-11								2013-05-11					2014-05-11				2015-05-11				2016-05-11				2017-05-11
	2013-05-12					2014-05-12		§		2015-05-12				2016-05-12				2017-05-12								2013-05-12					2014-05-12				2015-05-12				2016-05-12				2017-05-12
	2013-05-13					2014-05-13				2015-05-13				2016-05-13				2017-05-13								2013-05-13					2014-05-13				2015-05-13				2016-05-13				2017-05-13
	2013-05-14					2014-05-14				2015-05-14				2016-05-14				2017-05-14								2013-05-14					2014-05-14				2015-05-14				2016-05-14				2017-05-14
	2013-05-15					2014-05-15				2015-05-15				2016-05-15				2017-05-15								2013-05-15					2014-05-15				2015-05-15				2016-05-15				2017-05-15
	2013-05-16					2014-05-16				2015-05-16				2016-05-16				2017-05-16								2013-05-16					2014-05-16				2015-05-16				2016-05-16				2017-05-16
	2013-05-17					2014-05-17				2015-05-17				2016-05-17				2017-05-17								2013-05-17					2014-05-17				2015-05-17				2016-05-17				2017-05-17
	2013-05-18					2014-05-18				2015-05-18				2016-05-18				2017-05-18								2013-05-18					2014-05-18				2015-05-18				2016-05-18				2017-05-18
	2013-05-19					2014-05-19				2015-05-19				2016-05-19				2017-05-19		4.5						2013-05-19				1.5	2014-05-19				2015-05-19				2016-05-19				2017-05-19
	2013-05-20					2014-05-20				2015-05-20				2016-05-20				2017-05-20		5.5						2013-05-20					2014-05-20				2015-05-20				2016-05-20				2017-05-20
	2013-05-21					2014-05-21				2015-05-21				2016-05-21				2017-05-21		5.5						2013-05-21					2014-05-21				2015-05-21				2016-05-21				2017-05-21
	2013-05-22					2014-05-22				2015-05-22				2016-05-22				2017-05-22								2013-05-22				0.3	2014-05-22				2015-05-22				2016-05-22				2017-05-22
	2013-05-23					2014-05-23				2015-05-23				2016-05-23				2017-05-23								2013-05-23					2014-05-23				2015-05-23				2016-05-23				2017-05-23
	2013-05-24					2014-05-24				2015-05-24				2016-05-24				2017-05-24								2013-05-24					2014-05-24				2015-05-24				2016-05-24				2017-05-24
	2013-05-25					2014-05-25				2015-05-25				2016-05-25				2017-05-25								2013-05-25				2	2014-05-25				2015-05-25				2016-05-25				2017-05-25
	2013-05-26			4		2014-05-26				2015-05-26				2016-05-26				2017-05-26								2013-05-26				0.7	2014-05-26				2015-05-26				2016-05-26				2017-05-26
	2013-05-27			4		2014-05-27				2015-05-27				2016-05-27				2017-05-27								2013-05-27					2014-05-27				2015-05-27				2016-05-27				2017-05-27
	2013-05-28					2014-05-28				2015-05-28				2016-05-28				2017-05-28								2013-05-28					2014-05-28				2015-05-28				2016-05-28				2017-05-28
	2013-05-29					2014-05-29				2015-05-29				2016-05-29				2017-05-29								2013-05-29					2014-05-29				2015-05-29				2016-05-29				2017-05-29
	2013-05-30			4		2014-05-30		5		2015-05-30				2016-05-30				2017-05-30								2013-05-30					2014-05-30				2015-05-30				2016-05-30				2017-05-30
	2013-05-31			4		2014-05-31				2015-05-31				2016-05-31				2017-05-31								2013-05-31					2014-05-31				2015-05-31				2016-05-31				2017-05-31
	2013-06-01					2014-06-01				2015-06-01				2016-06-01				2017-06-01								2013-06-01					2014-06-01				2015-06-01				2016-06-01				2017-06-01
	2013-06-02			4		2014-06-02				2015-06-02				2016-06-02				2017-06-02								2013-06-02					2014-06-02				2015-06-02				2016-06-02				2017-06-02
	2013-06-03					2014-06-03				2015-06-03				2016-06-03				2017-06-03								2013-06-03					2014-06-03				2015-06-03				2016-06-03				2017-06-03
	2013-06-04					2014-06-04				2015-06-04				2016-06-04				2017-06-04								2013-06-04					2014-06-04				2015-06-04				2016-06-04				2017-06-04
	2013-06-05			4		2014-06-05				2015-06-05				2016-06-05				2017-06-05								2013-06-05					2014-06-05				2015-06-05				2016-06-05				2017-06-05
	2013-06-06					2014-06-06				2015-06-06				2016-06-06				2017-06-06								2013-06-06					2014-06-06				2015-06-06				2016-06-06				2017-06-06
	2013-06-07					2014-06-07				2015-06-07				2016-06-07				2017-06-07								2013-06-07					2014-06-07				2015-06-07				2016-06-07				2017-06-07
	2013-06-08			4		2014-06-08				2015-06-08				2016-06-08				2017-06-08								2013-06-08					2014-06-08				2015-06-08				2016-06-08				2017-06-08
	2013-06-09			4		2014-06-09				2015-06-09				2016-06-09				2017-06-09								2013-06-09					2014-06-09				2015-06-09				2016-06-09				2017-06-09
	2013-06-10					2014-06-10				2015-06-10				2016-06-10				2017-06-10								2013-06-10					2014-06-10				2015-06-10				2016-06-10				2017-06-10
	2013-06-11					2014-06-11				2015-06-11				2016-06-11				2017-06-11								2013-06-11					2014-06-11				2015-06-11				2016-06-11				2017-06-11
	2013-06-12					2014-06-12				2015-06-12				2016-06-12				2017-06-12								2013-06-12					2014-06-12				2015-06-12				2016-06-12				2017-06-12
	2013-06-13					2014-06-13				2015-06-13				2016-06-13				2017-06-13								2013-06-13					2014-06-13				2015-06-13				2016-06-13				2017-06-13
	2013-06-14					2014-06-14				2015-06-14				2016-06-14				2017-06-14								2013-06-14					2014-06-14				2015-06-14				2016-06-14				2017-06-14
	2013-06-15					2014-06-15				2015-06-15				2016-06-15				2017-06-15								2013-06-15					2014-06-15				2015-06-15				2016-06-15				2017-06-15
	2013-06-16					2014-06-16				2015-06-16				2016-06-16				2017-06-16								2013-06-16					2014-06-16				2015-06-16				2016-06-16				2017-06-16
	Search hours		25.5	32	0		34.5	5	10		0	0	0		32	0	0		55	15.5	0		209.5			Search hours		19.5	5.5	5		16	4.4	3.9		6	2.8	0		11.1	6.8	0.5		6	4.6	3.2		95.3
	Search days		17	8	0		10	2	2		0	0	0		11	0	0		19	3	0		72			Search days		9	11	5		10	7	4		5	7	0		9	9	1		6	10	4		84||
	#bats found		1	3	0		0	1	3		0	0	0		1	0	0		2	0	0		11			#bats found		4	0	2		4	2	0		4	0	0		4	2	0		1	3	0		26
* Observers: HH(Hirofumi Hirakawa), YN(Yu Nagasaka)
† Areas: HT (Hitsujigaoka), JZ (Jozankei), TN (Tonebetsu), KS (Koshunai), TB (Tobetsu and others)
‡ The search hours in 2013 by HH were not precisely recorded; the given hours are approximates.
§ A bat was found by Hiroaki Nakajima; HH joined him for observation after dark.
|| YN conducted search in two different areas on 13 days, which, therefore, was subtracted from the area-day total.
¶ The background colours for some data cells indicate no. of bats found: yellow(1), pink)2), blue(3).
