# Supplementary material for: Evidence for Ussurian tube-nosed bats (Murina ussuriensis) hibernating in snow
Source: Sci Rep. 2018 Aug 13;8:12047. doi: 10.1038/s41598-018-30357-1 (PMC6089880; doi:10.1038/s41598-018-30357-1)
Supplement: Supplementary file 8 — Supplementary KML files.zip [file 41598_2018_30357_MOESM8_ESM.zip]

Archive with 2 entries (2 files):
- Supplementary KML S1.kml
- Supplementary KML S2.kml
