# Supplementary material for: Evidence for Ussurian tube-nosed bats (Murina ussuriensis) hibernating in snow
Source: Sci Rep. 2018 Aug 13;8:12047. doi: 10.1038/s41598-018-30357-1 (PMC6089880; doi:10.1038/s41598-018-30357-1)
Supplement: Supplementary file 8 — Supplementary KML files.zip [file 41598_2018_30357_MOESM8_ESM.zip › Supplementary KML S1.kml]

<?xml version="1.0" encoding="UTF-8"?>
<kml xmlns="http://www.opengis.net/kml/2.2" xmlns:gx="http://www.google.com/kml/ext/2.2" xmlns:kml="http://www.opengis.net/kml/2.2" xmlns:atom="http://www.w3.org/2005/Atom">
<Document>
	<name>Sites of 22 Collected Accounts</name>
	<open>1</open>
	<LookAt>
		<longitude>138.5</longitude>
		<latitude>38.5</latitude>
		<altitude>0</altitude>
		<heading>0</heading>
		<tilt>0</tilt>
		<range>1800000</range>
		<altitudeMode>absolute</altitudeMode>
	</LookAt>
	<Folder>
		<name>Resset position</name>
		<visibility>0</visibility>
		<LookAt>
			<longitude>138.5</longitude>
			<latitude>38.5</latitude>
			<altitude>0</altitude>
			<heading>0</heading>
			<tilt>0</tilt>
			<range>1800000</range>
			<altitudeMode>absolute</altitudeMode>
		</LookAt>
	</Folder>
	<Folder>
		<name>Legends</name>
		<LookAt>
			<longitude>138.34241880669</longitude>
			<latitude>38.580917805674</latitude>
			<altitude>0</altitude>
			<heading>0</heading>
			<tilt>0</tilt>
			<range>274195.864343239</range>
		</LookAt>
		<Placemark>
			<name>Sites of 22 Collected Accounts</name>
			<Style>
				<IconStyle>
					<color>ff00ffff</color>
					<scale>0.1</scale>
					<Icon>
						<href>http://maps.google.com/mapfiles/kml/shapes/placemark_circle.png</href>
					</Icon>
				</IconStyle>
				<LabelStyle>
					<color>ffffffff</color>
					<scale>0.8</scale>
				</LabelStyle>
				<BalloonStyle>
					<text>$[description]</text>
					<textColor>ff000000</textColor>
					<bgColor>ffccffff</bgColor>
					<displayMode>default</displayMode>
				</BalloonStyle>
			</Style>
			<Point>
				<altitudeMode>relativeToGround</altitudeMode>
				<coordinates>137.686961322953,38.9091591903096,1600000</coordinates>
			</Point>
		</Placemark>
		<Placemark>
			<name>Early winter</name>
			<Style>
				<IconStyle>
					<color>ff00ffff</color>
					<scale>0.1</scale>
					<Icon>
						<href>http://maps.google.com/mapfiles/kml/shapes/placemark_circle.png</href>
					</Icon>
				</IconStyle>
				<LabelStyle>
					<color>ffffff66</color>
					<scale>0.7</scale>
				</LabelStyle>
				<BalloonStyle>
					<text>$[description]</text>
					<textColor>ff000000</textColor>
					<bgColor>ffccffff</bgColor>
					<displayMode>default</displayMode>
				</BalloonStyle>
			</Style>
			<Point>
				<altitudeMode>relativeToGround</altitudeMode>
				<coordinates>137.73763391857,38.8662648613607,1600000</coordinates>
			</Point>
		</Placemark>
		<Placemark>
			<name>Midwinter</name>
			<Style>
				<IconStyle>
					<color>ff00ffff</color>
					<scale>0.1</scale>
					<Icon>
						<href>http://maps.google.com/mapfiles/kml/shapes/placemark_circle.png</href>
					</Icon>
				</IconStyle>
				<LabelStyle>
					<color>ff00ffff</color>
					<scale>0.7</scale>
				</LabelStyle>
				<BalloonStyle>
					<text>$[description]</text>
					<textColor>ff000000</textColor>
					<bgColor>ffccffff</bgColor>
					<displayMode>default</displayMode>
				</BalloonStyle>
			</Style>
			<Point>
				<altitudeMode>relativeToGround</altitudeMode>
				<coordinates>137.737561284273,38.8230533194083,1600000</coordinates>
			</Point>
		</Placemark>
		<Placemark>
			<name>Spring</name>
			<Style>
				<IconStyle>
					<color>ff00ffff</color>
					<scale>0.1</scale>
					<Icon>
						<href>http://maps.google.com/mapfiles/kml/shapes/placemark_circle.png</href>
					</Icon>
				</IconStyle>
				<LabelStyle>
					<color>ff4488ff</color>
					<scale>0.7</scale>
				</LabelStyle>
				<BalloonStyle>
					<text>$[description]</text>
					<textColor>ff000000</textColor>
					<bgColor>ffccffff</bgColor>
					<displayMode>default</displayMode>
				</BalloonStyle>
			</Style>
			<Point>
				<altitudeMode>relativeToGround</altitudeMode>
				<coordinates>137.737497984982,38.7795605789208,1600000</coordinates>
			</Point>
		</Placemark>
		<Placemark>
			<Style>
				<IconStyle>
					<color>ffffff66</color>
					<scale>0.9</scale>
					<Icon>
						<href>http://maps.google.com/mapfiles/kml/shapes/placemark_circle.png</href>
					</Icon>
				</IconStyle>
				<LabelStyle>
					<color>ff4488ff</color>
					<scale>0.1</scale>
				</LabelStyle>
				<BalloonStyle>
					<text>$[description]</text>
					<textColor>ff000000</textColor>
					<bgColor>ffccffff</bgColor>
					<displayMode>default</displayMode>
				</BalloonStyle>
			</Style>
			<Point>
				<altitudeMode>relativeToGround</altitudeMode>
				<coordinates>137.699488844256,38.8805999713623,1600000</coordinates>
			</Point>
		</Placemark>
		<Placemark>
			<Style>
				<IconStyle>
					<color>ff00ffff</color>
					<scale>0.9</scale>
					<Icon>
						<href>http://maps.google.com/mapfiles/kml/shapes/placemark_circle.png</href>
					</Icon>
				</IconStyle>
				<LabelStyle>
					<color>ff4488ff</color>
					<scale>0.1</scale>
				</LabelStyle>
				<BalloonStyle>
					<text>$[description]</text>
					<textColor>ff000000</textColor>
					<bgColor>ffccffff</bgColor>
					<displayMode>default</displayMode>
				</BalloonStyle>
			</Style>
			<Point>
				<altitudeMode>relativeToGround</altitudeMode>
				<coordinates>137.699411557039,38.8374902062878,1600000</coordinates>
			</Point>
		</Placemark>
		<Placemark>
			<Style>
				<IconStyle>
					<color>ff4488ff</color>
					<scale>0.9</scale>
					<Icon>
						<href>http://maps.google.com/mapfiles/kml/shapes/placemark_circle.png</href>
					</Icon>
				</IconStyle>
				<LabelStyle>
					<color>ff4488ff</color>
					<scale>0.1</scale>
				</LabelStyle>
				<BalloonStyle>
					<text>$[description]</text>
					<textColor>ff000000</textColor>
					<bgColor>ffccffff</bgColor>
					<displayMode>default</displayMode>
				</BalloonStyle>
			</Style>
			<Point>
				<altitudeMode>relativeToGround</altitudeMode>
				<coordinates>137.699343806243,38.7940871474381,1600000</coordinates>
			</Point>
		</Placemark>
		<Placemark>
			<name>Click placemarks to balloon data.</name>
			<Style>
				<IconStyle>
					<color>ff4488ff</color>
					<scale>0.1</scale>
					<Icon>
						<href>http://maps.google.com/mapfiles/kml/shapes/placemark_circle.png</href>
					</Icon>
				</IconStyle>
				<LabelStyle>
					<color>ffffffff</color>
					<scale>0.7</scale>
				</LabelStyle>
				<BalloonStyle>
					<text>$[description]</text>
					<textColor>ff000000</textColor>
					<bgColor>ffccffff</bgColor>
					<displayMode>default</displayMode>
				</BalloonStyle>
			</Style>
			<Point>
				<altitudeMode>relativeToGround</altitudeMode>
				<coordinates>137.699268257613,38.7358234264627,1600000</coordinates>
			</Point>
		</Placemark>
		<Placemark>
			<name>For closer view of each site,</name>
			<Style>
				<IconStyle>
					<color>ff4488ff</color>
					<scale>0.1</scale>
					<Icon>
						<href>http://maps.google.com/mapfiles/kml/shapes/placemark_circle.png</href>
					</Icon>
				</IconStyle>
				<LabelStyle>
					<color>ffffffff</color>
					<scale>0.7</scale>
				</LabelStyle>
				<BalloonStyle>
					<text>$[description]</text>
					<textColor>ff000000</textColor>
					<bgColor>ffccffff</bgColor>
					<displayMode>default</displayMode>
				</BalloonStyle>
			</Style>
			<Point>
				<altitudeMode>relativeToGround</altitudeMode>
				<coordinates>137.699222654596,38.6918793244813,1600000</coordinates>
			</Point>
		</Placemark>
		<Placemark>
			<name>double-click the &quot;Tour&quot; icon on the side bar.</name>
			<Style>
				<IconStyle>
					<color>ff4488ff</color>
					<scale>0.1</scale>
					<Icon>
						<href>http://maps.google.com/mapfiles/kml/shapes/placemark_circle.png</href>
					</Icon>
				</IconStyle>
				<LabelStyle>
					<color>ffffffff</color>
					<scale>0.7</scale>
				</LabelStyle>
				<BalloonStyle>
					<text>$[description]</text>
					<textColor>ff000000</textColor>
					<bgColor>ffccffff</bgColor>
					<displayMode>default</displayMode>
				</BalloonStyle>
			</Style>
			<Point>
				<altitudeMode>relativeToGround</altitudeMode>
				<coordinates>137.730968836212,38.6624870482502,1600000</coordinates>
			</Point>
		</Placemark>
		<Placemark>
			<name>Use checkboxes to show and hide information.</name>
			<Style>
				<IconStyle>
					<color>ff4488ff</color>
					<scale>0.1</scale>
					<Icon>
						<href>http://maps.google.com/mapfiles/kml/shapes/placemark_circle.png</href>
					</Icon>
				</IconStyle>
				<LabelStyle>
					<color>ffffffff</color>
					<scale>0.7</scale>
				</LabelStyle>
				<BalloonStyle>
					<text>$[description]</text>
					<textColor>ff000000</textColor>
					<bgColor>ffccffff</bgColor>
					<displayMode>default</displayMode>
				</BalloonStyle>
			</Style>
			<Point>
				<altitudeMode>relativeToGround</altitudeMode>
				<coordinates>137.699167657514,38.6182827973575,1600000</coordinates>
			</Point>
		</Placemark>
		<Placemark>
			<name>Set the map window squared or a little wider.</name>
			<Style>
				<IconStyle>
					<color>ff4488ff</color>
					<scale>0.1</scale>
					<Icon>
						<href>http://maps.google.com/mapfiles/kml/shapes/placemark_circle.png</href>
					</Icon>
				</IconStyle>
				<LabelStyle>
					<color>ffffffff</color>
					<scale>0.7</scale>
				</LabelStyle>
				<BalloonStyle>
					<text>$[description]</text>
					<textColor>ff000000</textColor>
					<bgColor>ffccffff</bgColor>
					<displayMode>default</displayMode>
				</BalloonStyle>
			</Style>
			<Point>
				<altitudeMode>relativeToGround</altitudeMode>
				<coordinates>137.699147241452,38.5739740294093,1600000</coordinates>
			</Point>
		</Placemark>
		<Placemark>
			<name>Historical images during winter, if availbale,</name>
			<Style>
				<IconStyle>
					<color>ff4488ff</color>
					<scale>0.1</scale>
					<Icon>
						<href>http://maps.google.com/mapfiles/kml/shapes/placemark_circle.png</href>
					</Icon>
				</IconStyle>
				<LabelStyle>
					<color>ffffffff</color>
					<scale>0.7</scale>
				</LabelStyle>
			</Style>
			<Point>
				<altitudeMode>relativeToGround</altitudeMode>
				<coordinates>137.699136250751,38.5295998049683,1600000</coordinates>
			</Point>
		</Placemark>
		<Placemark>
			<name>may be informative in closer view of the sites.</name>
			<Style>
				<IconStyle>
					<color>ff4488ff</color>
					<scale>0.1</scale>
					<Icon>
						<href>http://maps.google.com/mapfiles/kml/shapes/placemark_circle.png</href>
					</Icon>
				</IconStyle>
				<LabelStyle>
					<color>ffffffff</color>
					<scale>0.7</scale>
				</LabelStyle>
			</Style>
			<Point>
				<altitudeMode>relativeToGround</altitudeMode>
				<coordinates>137.730906505246,38.5,1600000</coordinates>
			</Point>
		</Placemark>
		<Placemark>
			<name>Hokkkaido</name>
			<Style>
				<IconStyle>
					<color>ff4488ff</color>
					<scale>0.1</scale>
					<Icon>
						<href>http://maps.google.com/mapfiles/kml/shapes/placemark_circle.png</href>
					</Icon>
				</IconStyle>
				<LabelStyle>
					<color>ff44ffaa</color>
					<scale>0.9</scale>
				</LabelStyle>
			</Style>
			<Point>
				<altitudeMode>relativeToGround</altitudeMode>
				<coordinates>138.912355840959,38.8466599933324,1600000</coordinates>
			</Point>
		</Placemark>
		<Placemark>
			<name>Honshu</name>
			<Style>
				<IconStyle>
					<color>ff4488ff</color>
					<scale>0.1</scale>
					<Icon>
						<href>http://maps.google.com/mapfiles/kml/shapes/placemark_circle.png</href>
					</Icon>
				</IconStyle>
				<LabelStyle>
					<color>ff44ffaa</color>
					<scale>0.9</scale>
				</LabelStyle>
			</Style>
			<Point>
				<altitudeMode>relativeToGround</altitudeMode>
				<coordinates>138.582442353747,38.2471142705864,1600000</coordinates>
			</Point>
		</Placemark>
		<Placemark>
			<name>Shikoku</name>
			<Style>
				<IconStyle>
					<color>ff4488ff</color>
					<scale>0.1</scale>
					<Icon>
						<href>http://maps.google.com/mapfiles/kml/shapes/placemark_circle.png</href>
					</Icon>
				</IconStyle>
				<LabelStyle>
					<color>ff44ffaa</color>
					<scale>0.9</scale>
				</LabelStyle>
			</Style>
			<Point>
				<altitudeMode>relativeToGround</altitudeMode>
				<coordinates>137.980015340144,38.0564992420337,1600000</coordinates>
			</Point>
		</Placemark>
		<Placemark>
			<name>Kyushu</name>
			<Style>
				<IconStyle>
					<color>ff4488ff</color>
					<scale>0.1</scale>
					<Icon>
						<href>http://maps.google.com/mapfiles/kml/shapes/placemark_circle.png</href>
					</Icon>
				</IconStyle>
				<LabelStyle>
					<color>ff44ffaa</color>
					<scale>0.9</scale>
				</LabelStyle>
			</Style>
			<Point>
				<altitudeMode>relativeToGround</altitudeMode>
				<coordinates>137.763789353944,38.0038693852054,1600000</coordinates>
			</Point>
		</Placemark>
		<Placemark>
			<name>Korea</name>
			<Style>
				<IconStyle>
					<color>ff4488ff</color>
					<scale>0.1</scale>
					<Icon>
						<href>http://maps.google.com/mapfiles/kml/shapes/placemark_circle.png</href>
					</Icon>
				</IconStyle>
				<LabelStyle>
					<color>ff44ffaa</color>
					<scale>0.9</scale>
				</LabelStyle>
			</Style>
			<Point>
				<altitudeMode>relativeToGround</altitudeMode>
				<coordinates>137.553216803293,38.3991251623953,1600000</coordinates>
			</Point>
		</Placemark>
		<Placemark>
			<name>Russia</name>
			<Style>
				<IconStyle>
					<color>ff4488ff</color>
					<scale>0.1</scale>
					<Icon>
						<href>http://maps.google.com/mapfiles/kml/shapes/placemark_circle.png</href>
					</Icon>
				</IconStyle>
				<LabelStyle>
					<color>ff44ffaa</color>
					<scale>0.9</scale>
				</LabelStyle>
			</Style>
			<Point>
				<altitudeMode>relativeToGround</altitudeMode>
				<coordinates>138.137080561335,39.0340004882067,1600000</coordinates>
			</Point>
		</Placemark>
		<Placemark>
			<name>Sakhalin</name>
			<Style>
				<IconStyle>
					<color>ff4488ff</color>
					<scale>0.1</scale>
					<Icon>
						<href>http://maps.google.com/mapfiles/kml/shapes/placemark_circle.png</href>
					</Icon>
				</IconStyle>
				<LabelStyle>
					<color>ff44ffaa</color>
					<scale>0.9</scale>
				</LabelStyle>
			</Style>
			<Point>
				<altitudeMode>relativeToGround</altitudeMode>
				<coordinates>138.779504177299,39.1579662261425,1600000</coordinates>
			</Point>
		</Placemark>
		<Placemark>
			<name>Kuril Islands</name>
			<Style>
				<IconStyle>
					<color>ff4488ff</color>
					<scale>0.1</scale>
					<Icon>
						<href>http://maps.google.com/mapfiles/kml/shapes/placemark_circle.png</href>
					</Icon>
				</IconStyle>
				<LabelStyle>
					<color>ff44ffaa</color>
					<scale>0.9</scale>
				</LabelStyle>
			</Style>
			<Point>
				<altitudeMode>relativeToGround</altitudeMode>
				<coordinates>139.131620810088,38.9860254350986,1600000</coordinates>
			</Point>
		</Placemark>
	</Folder>
	<Folder>
		<name>Placemarks</name>
		<open>1</open>
		<LookAt>
			<longitude>138.5</longitude>
			<latitude>38.5</latitude>
			<altitude>0</altitude>
			<heading>0</heading>
			<tilt>0</tilt>
			<range>1800000</range>
			<altitudeMode>absolute</altitudeMode>
		</LookAt>
		<Folder>
			<name>November</name>
			<LookAt>
				<longitude>139.717819444444</longitude>
				<latitude>39.7918055555556</latitude>
				<altitude>0</altitude>
				<heading>0</heading>
				<tilt>0</tilt>
				<range>1441185.18518519</range>
			</LookAt>
			<Placemark>
				<name>No.17</name>
				<description>No.17
Elevation: 310
Place: Yubari
Date: 20 Nov 2011
Found: 10:00
By: Ryuji Ishida
Temperature: 6.6°C</description>
				<Style>
					<IconStyle>
						<color>ffffff66</color>
						<scale>1</scale>
						<Icon>
							<href>http://maps.google.com/mapfiles/kml/shapes/placemark_circle.png</href>
						</Icon>
					</IconStyle>
					<LabelStyle>
						<color>ff44ffaa</color>
						<scale>0</scale>
					</LabelStyle>
					<BalloonStyle>
						<text>$[description]</text>
						<textColor>ff000000</textColor>
						<bgColor>ffccffff</bgColor>
						<displayMode>default</displayMode>
					</BalloonStyle>
				</Style>
				<Point>
					<altitudeMode>relativeToGround</altitudeMode>
					<coordinates>141.967194444444,43.0344722222222,0</coordinates>
				</Point>
			</Placemark>
			<Placemark>
				<name>No.9</name>
				<description>No.9
Elevation: 1620
Place: Mt. Kuwasaki
Date: 24 Nov 2008
Found: 8:08
By: Ken Ichiro Kosaka
Temperature: -3.4°C</description>
				<Style>
					<IconStyle>
						<color>ffffff66</color>
						<scale>1</scale>
						<Icon>
							<href>http://maps.google.com/mapfiles/kml/shapes/placemark_circle.png</href>
						</Icon>
					</IconStyle>
					<LabelStyle>
						<color>ff44ffaa</color>
						<scale>0</scale>
					</LabelStyle>
					<BalloonStyle>
						<text>$[description]</text>
						<textColor>ff000000</textColor>
						<bgColor>ffccffff</bgColor>
						<displayMode>default</displayMode>
					</BalloonStyle>
				</Style>
				<Point>
					<altitudeMode>relativeToGround</altitudeMode>
					<coordinates>137.468444444444,36.5491388888889,0</coordinates>
				</Point>
			</Placemark>
		</Folder>
		<Folder>
			<name>December</name>
			<LookAt>
				<longitude>140.944054</longitude>
				<latitude>39.828346</latitude>
				<altitude>0</altitude>
				<heading>0</heading>
				<tilt>0</tilt>
				<range>0.1</range>
			</LookAt>
			<Placemark>
				<name>No.19</name>
				<description>No.19
Elevation: 950
Place: Amihari
Date: 20 Dec 2015
Found: 11:00±
By: Taku Ohori
Temperature: -0.2°C</description>
				<Style>
					<IconStyle>
						<color>ffffff66</color>
						<scale>1</scale>
						<Icon>
							<href>http://maps.google.com/mapfiles/kml/shapes/placemark_circle.png</href>
						</Icon>
					</IconStyle>
					<LabelStyle>
						<color>ff44ffaa</color>
						<scale>0</scale>
					</LabelStyle>
					<BalloonStyle>
						<text>$[description]</text>
						<textColor>ff000000</textColor>
						<bgColor>ffccffff</bgColor>
						<displayMode>default</displayMode>
					</BalloonStyle>
				</Style>
				<Point>
					<altitudeMode>relativeToGround</altitudeMode>
					<coordinates>140.944054,39.828346,0</coordinates>
				</Point>
			</Placemark>
		</Folder>
		<Folder>
			<name>January</name>
			<LookAt>
				<longitude>134.510916666667</longitude>
				<latitude>35.7984166666667</latitude>
				<altitude>0</altitude>
				<heading>0</heading>
				<tilt>0</tilt>
				<range>843652.467352402</range>
			</LookAt>
			<Placemark>
				<name>No.3</name>
				<description>No.3
Elevation: 770
Place: Hijiri Lake
Date: 03 Jan 1992
Found: 15:00±
By: Yoshio Ueno
Temperature: 2.4°C</description>
				<Style>
					<IconStyle>
						<color>ffffff66</color>
						<scale>1</scale>
						<Icon>
							<href>http://maps.google.com/mapfiles/kml/shapes/placemark_circle.png</href>
						</Icon>
					</IconStyle>
					<LabelStyle>
						<color>ff44ffaa</color>
						<scale>0</scale>
					</LabelStyle>
					<BalloonStyle>
						<text>$[description]</text>
						<textColor>ff000000</textColor>
						<bgColor>ffccffff</bgColor>
						<displayMode>default</displayMode>
					</BalloonStyle>
				</Style>
				<Point>
					<altitudeMode>relativeToGround</altitudeMode>
					<coordinates>132.170555555556,34.6838888888889,0</coordinates>
				</Point>
			</Placemark>
			<Placemark>
				<name>No.14</name>
				<description>No.14
Elevation: 120
Place: Yoko temple
Date: 29 Jan 2011
Found: 10:00-11:00
By: Kazuo Sakurai
Temperature: 3.7°C</description>
				<Style>
					<IconStyle>
						<color>ff00ffff</color>
						<scale>1</scale>
						<Icon>
							<href>http://maps.google.com/mapfiles/kml/shapes/placemark_circle.png</href>
						</Icon>
					</IconStyle>
					<LabelStyle>
						<color>ff44ffaa</color>
						<scale>0</scale>
					</LabelStyle>
					<BalloonStyle>
						<text>$[description]</text>
						<textColor>ff000000</textColor>
						<bgColor>ffccffff</bgColor>
						<displayMode>default</displayMode>
					</BalloonStyle>
				</Style>
				<Point>
					<altitudeMode>relativeToGround</altitudeMode>
					<coordinates>136.851277777778,36.9129444444444,0</coordinates>
				</Point>
			</Placemark>
		</Folder>
		<Folder>
			<name>February</name>
			<LookAt>
				<longitude>135.173611111111</longitude>
				<latitude>35.6372222222222</latitude>
				<altitude>0</altitude>
				<heading>0</heading>
				<tilt>0</tilt>
				<range>0.1</range>
			</LookAt>
			<Placemark>
				<name>No.10</name>
				<description>No.10
Elevation: 550
Place: Tango
Date: 14 Feb 2009
Found: 13:00±
By: Eiichi Kawashima
Temperature: 8.0°C</description>
				<Style>
					<IconStyle>
						<color>ff4488ff</color>
						<scale>1</scale>
						<Icon>
							<href>http://maps.google.com/mapfiles/kml/shapes/placemark_circle.png</href>
						</Icon>
					</IconStyle>
					<LabelStyle>
						<color>ff44ffaa</color>
						<scale>0</scale>
					</LabelStyle>
					<BalloonStyle>
						<text>$[description]</text>
						<textColor>ff000000</textColor>
						<bgColor>ffccffff</bgColor>
						<displayMode>default</displayMode>
					</BalloonStyle>
				</Style>
				<Point>
					<altitudeMode>relativeToGround</altitudeMode>
					<coordinates>135.173611111111,35.6372222222222,0</coordinates>
				</Point>
			</Placemark>
		</Folder>
		<Folder>
			<name>March</name>
			<LookAt>
				<longitude>138.902222222222</longitude>
				<latitude>36.7319444444444</latitude>
				<altitude>0</altitude>
				<heading>0</heading>
				<tilt>0</tilt>
				<range>0.1</range>
			</LookAt>
			<Placemark>
				<name>No.13</name>
				<description>No.13
Elevation: 710
Place: Sarugakyo
Date: 06 Mar 2010
Found: 16:00±
By: Taku Fujita/Shuichi Sato
Temperature: 5.5°C</description>
				<Style>
					<IconStyle>
						<color>ff4488ff</color>
						<scale>1</scale>
						<Icon>
							<href>http://maps.google.com/mapfiles/kml/shapes/placemark_circle.png</href>
						</Icon>
					</IconStyle>
					<LabelStyle>
						<color>ff44ffaa</color>
						<scale>0</scale>
					</LabelStyle>
					<BalloonStyle>
						<text>$[description]</text>
						<textColor>ff000000</textColor>
						<bgColor>ffccffff</bgColor>
						<displayMode>default</displayMode>
					</BalloonStyle>
				</Style>
				<Point>
					<altitudeMode>relativeToGround</altitudeMode>
					<coordinates>138.902222222222,36.7319444444444,0</coordinates>
				</Point>
			</Placemark>
		</Folder>
		<Folder>
			<name>April</name>
			<LookAt>
				<longitude>138.6125</longitude>
				<latitude>39.3954166666667</latitude>
				<altitude>0</altitude>
				<heading>0</heading>
				<tilt>0</tilt>
				<range>2204149.77355805</range>
			</LookAt>
			<Placemark>
				<name>No.2</name>
				<description>No.2
Elevation: 1100
Place: Mt. Garyu
Date: 02 Apr 1990
Found: 13:00±
By: Hiroshi Sugishima
Temperature: 12.3°C</description>
				<Style>
					<IconStyle>
						<color>ff4488ff</color>
						<scale>1</scale>
						<Icon>
							<href>http://maps.google.com/mapfiles/kml/shapes/placemark_circle.png</href>
						</Icon>
					</IconStyle>
					<LabelStyle>
						<color>ff44ffaa</color>
						<scale>0</scale>
					</LabelStyle>
					<BalloonStyle>
						<text>$[description]</text>
						<textColor>ff000000</textColor>
						<bgColor>ffccffff</bgColor>
						<displayMode>default</displayMode>
					</BalloonStyle>
				</Style>
				<Point>
					<altitudeMode>relativeToGround</altitudeMode>
					<coordinates>132.195,34.6922222222222,0</coordinates>
				</Point>
			</Placemark>
			<Placemark>
				<name>No.11</name>
				<description>No.11
Elevation: 150
Place: Iwaobetsu
Date: 13 Apr 2009
Found: 14:00±
By: Tsuyoshi Ito
Temperature: 17.4°C</description>
				<Style>
					<IconStyle>
						<color>ff4488ff</color>
						<scale>1</scale>
						<Icon>
							<href>http://maps.google.com/mapfiles/kml/shapes/placemark_circle.png</href>
						</Icon>
					</IconStyle>
					<LabelStyle>
						<color>ff44ffaa</color>
						<scale>0</scale>
					</LabelStyle>
					<BalloonStyle>
						<text>$[description]</text>
						<textColor>ff000000</textColor>
						<bgColor>ffccffff</bgColor>
						<displayMode>default</displayMode>
					</BalloonStyle>
				</Style>
				<Point>
					<altitudeMode>relativeToGround</altitudeMode>
					<coordinates>145.03,44.0986111111111,0</coordinates>
				</Point>
			</Placemark>
			<Placemark>
				<name>No.12</name>
				<description>No.12
Elevation: 855
Place: Mt. Akabayashi
Date: 14 Apr 2009
Found: 10:54
By: Akihiro Kawamura
Temperature: 12.9°C</description>
				<Style>
					<IconStyle>
						<color>ff4488ff</color>
						<scale>1</scale>
						<Icon>
							<href>http://maps.google.com/mapfiles/kml/shapes/placemark_circle.png</href>
						</Icon>
					</IconStyle>
					<LabelStyle>
						<color>ff44ffaa</color>
						<scale>0</scale>
					</LabelStyle>
					<BalloonStyle>
						<text>$[description]</text>
						<textColor>ff000000</textColor>
						<bgColor>ffccffff</bgColor>
						<displayMode>default</displayMode>
					</BalloonStyle>
				</Style>
				<Point>
					<altitudeMode>relativeToGround</altitudeMode>
					<coordinates>141.062222222222,39.6402777777778,0</coordinates>
				</Point>
			</Placemark>
			<Placemark>
				<name>No.15</name>
				<description>No.15
Elevation: 180
Place: Koshunai
Date: 15 Apr 2011
Found: 12:20
By: Yu Nagasaka
Temperature: 14.5°C</description>
				<Style>
					<IconStyle>
						<color>ff4488ff</color>
						<scale>1</scale>
						<Icon>
							<href>http://maps.google.com/mapfiles/kml/shapes/placemark_circle.png</href>
						</Icon>
					</IconStyle>
					<LabelStyle>
						<color>ff44ffaa</color>
						<scale>0</scale>
					</LabelStyle>
					<BalloonStyle>
						<text>$[description]</text>
						<textColor>ff000000</textColor>
						<bgColor>ffccffff</bgColor>
						<displayMode>default</displayMode>
					</BalloonStyle>
				</Style>
				<Point>
					<altitudeMode>relativeToGround</altitudeMode>
					<coordinates>141.869583333333,43.2879166666667,0</coordinates>
				</Point>
			</Placemark>
			<Placemark>
				<name>No.20</name>
				<description>No.20
Elevation: 1314
Place: Togakushi
Date: 16 Apr 2016
Found: 12:20
By: Yushi Osawa/Keiko Osawa
Temperature: 13.5°C</description>
				<Style>
					<IconStyle>
						<color>ff4488ff</color>
						<scale>1</scale>
						<Icon>
							<href>http://maps.google.com/mapfiles/kml/shapes/placemark_circle.png</href>
						</Icon>
					</IconStyle>
					<LabelStyle>
						<color>ff44ffaa</color>
						<scale>0</scale>
					</LabelStyle>
					<BalloonStyle>
						<text>$[description]</text>
						<textColor>ff000000</textColor>
						<bgColor>ffccffff</bgColor>
						<displayMode>default</displayMode>
					</BalloonStyle>
				</Style>
				<Point>
					<altitudeMode>relativeToGround</altitudeMode>
					<coordinates>138.070294444444,36.7481666666667,0</coordinates>
				</Point>
			</Placemark>
			<Placemark>
				<name>No.5</name>
				<description>No.5
Elevation: 470
Place: Penkenikoro
Date: 26 Apr 2000
Found: 08:20
By: Koichiro Ishiyama/Yuji Yamaguchi
Temperature: 9.0°C</description>
				<Style>
					<IconStyle>
						<color>ff4488ff</color>
						<scale>1</scale>
						<Icon>
							<href>http://maps.google.com/mapfiles/kml/shapes/placemark_circle.png</href>
						</Icon>
					</IconStyle>
					<LabelStyle>
						<color>ff44ffaa</color>
						<scale>0</scale>
					</LabelStyle>
					<BalloonStyle>
						<text>$[description]</text>
						<textColor>ff000000</textColor>
						<bgColor>ffccffff</bgColor>
						<displayMode>default</displayMode>
					</BalloonStyle>
				</Style>
				<Point>
					<altitudeMode>relativeToGround</altitudeMode>
					<coordinates>142.866111111111,43.2561111111111,0</coordinates>
				</Point>
			</Placemark>
			<Placemark>
				<name>No.18</name>
				<description>No.18
Elevation: 640
Place: Yamabe
Date: 27 Apr 2012
Found: 9:30±
By: Shinya Inukai/Ayuko Ohkawa
Temperature: 12.8°C</description>
				<Style>
					<IconStyle>
						<color>ff4488ff</color>
						<scale>1</scale>
						<Icon>
							<href>http://maps.google.com/mapfiles/kml/shapes/placemark_circle.png</href>
						</Icon>
					</IconStyle>
					<LabelStyle>
						<color>ff44ffaa</color>
						<scale>0</scale>
					</LabelStyle>
					<BalloonStyle>
						<text>$[description]</text>
						<textColor>ff000000</textColor>
						<bgColor>ffccffff</bgColor>
						<displayMode>default</displayMode>
					</BalloonStyle>
				</Style>
				<Point>
					<altitudeMode>relativeToGround</altitudeMode>
					<coordinates>142.554333333333,43.25325,0</coordinates>
				</Point>
			</Placemark>
			<Placemark>
				<name>No.4</name>
				<description>No.4
Elevation: 1480
Place: Mt. Nanasen
Date: 29 Apr 1992
Found: 14:00-15:00
By: Makito Tezuka
Temperature: 8.6°C</description>
				<Style>
					<IconStyle>
						<color>ff4488ff</color>
						<scale>1</scale>
						<Icon>
							<href>http://maps.google.com/mapfiles/kml/shapes/placemark_circle.png</href>
						</Icon>
					</IconStyle>
					<LabelStyle>
						<color>ff44ffaa</color>
						<scale>0</scale>
					</LabelStyle>
					<BalloonStyle>
						<text>$[description]</text>
						<textColor>ff000000</textColor>
						<bgColor>ffccffff</bgColor>
						<displayMode>default</displayMode>
					</BalloonStyle>
				</Style>
				<Point>
					<altitudeMode>relativeToGround</altitudeMode>
					<coordinates>139.902222222222,37.14,0</coordinates>
				</Point>
			</Placemark>
		</Folder>
		<Folder>
			<name>May</name>
			<LookAt>
				<longitude>141.720513888889</longitude>
				<latitude>40.3374333333333</latitude>
				<altitude>0</altitude>
				<heading>0</heading>
				<tilt>0</tilt>
				<range>1533772.83950617</range>
			</LookAt>
			<Placemark>
				<name>No.21</name>
				<description>No.21
Elevation: 397
Place: Jozankei
Date: 03 May 2016
Found: 14:13
By: Kyoko Esashika
Temperature: 22.2°C</description>
				<Style>
					<IconStyle>
						<color>ff4488ff</color>
						<scale>1</scale>
						<Icon>
							<href>http://maps.google.com/mapfiles/kml/shapes/placemark_circle.png</href>
						</Icon>
					</IconStyle>
					<LabelStyle>
						<color>ff44ffaa</color>
						<scale>0</scale>
					</LabelStyle>
					<BalloonStyle>
						<text>$[description]</text>
						<textColor>ff000000</textColor>
						<bgColor>ffccffff</bgColor>
						<displayMode>default</displayMode>
					</BalloonStyle>
				</Style>
				<Point>
					<altitudeMode>relativeToGround</altitudeMode>
					<coordinates>141.156305555556,42.9696111111111,0</coordinates>
				</Point>
			</Placemark>
			<Placemark>
				<name>No.7</name>
				<description>No.7
Elevation: 1250
Place: Mt. Naeba
Date: 10 May 2002
Found: 15:00±
By: Mifuyu Ogawa
Temperature: 13.4°C</description>
				<Style>
					<IconStyle>
						<color>ff4488ff</color>
						<scale>1</scale>
						<Icon>
							<href>http://maps.google.com/mapfiles/kml/shapes/placemark_circle.png</href>
						</Icon>
					</IconStyle>
					<LabelStyle>
						<color>ff44ffaa</color>
						<scale>0</scale>
					</LabelStyle>
					<BalloonStyle>
						<text>$[description]</text>
						<textColor>ff000000</textColor>
						<bgColor>ffccffff</bgColor>
						<displayMode>default</displayMode>
					</BalloonStyle>
				</Style>
				<Point>
					<altitudeMode>relativeToGround</altitudeMode>
					<coordinates>138.735916666667,36.8864444444444,0</coordinates>
				</Point>
			</Placemark>
			<Placemark>
				<name>No.22</name>
				<description>No.22
Elevation: 639
Place: Mt. Shari
Date: 15 May 2016
Found: 08:00
By: Saiko SHiraki
Temperature: 12.5°C</description>
				<Style>
					<IconStyle>
						<color>ff4488ff</color>
						<scale>1</scale>
						<Icon>
							<href>http://maps.google.com/mapfiles/kml/shapes/placemark_circle.png</href>
						</Icon>
					</IconStyle>
					<LabelStyle>
						<color>ff44ffaa</color>
						<scale>0</scale>
					</LabelStyle>
					<BalloonStyle>
						<text>$[description]</text>
						<textColor>ff000000</textColor>
						<bgColor>ffccffff</bgColor>
						<displayMode>default</displayMode>
					</BalloonStyle>
				</Style>
				<Point>
					<altitudeMode>relativeToGround</altitudeMode>
					<coordinates>144.705111111111,43.7884222222222,0</coordinates>
				</Point>
			</Placemark>
			<Placemark>
				<name>No.6</name>
				<description>No.6
Elevation: 490
Place: Shintoku
Date: 16 May 2000
Found: 15:00-16:00
By: Ikuyoshi Takimoto
Temperature: 16.0°C</description>
				<Style>
					<IconStyle>
						<color>ff4488ff</color>
						<scale>1</scale>
						<Icon>
							<href>http://maps.google.com/mapfiles/kml/shapes/placemark_circle.png</href>
						</Icon>
					</IconStyle>
					<LabelStyle>
						<color>ff44ffaa</color>
						<scale>0</scale>
					</LabelStyle>
					<BalloonStyle>
						<text>$[description]</text>
						<textColor>ff000000</textColor>
						<bgColor>ffccffff</bgColor>
						<displayMode>default</displayMode>
					</BalloonStyle>
				</Style>
				<Point>
					<altitudeMode>relativeToGround</altitudeMode>
					<coordinates>142.750833333333,43.0713888888889,0</coordinates>
				</Point>
			</Placemark>
			<Placemark>
				<name>No.8</name>
				<description>No.8
Elevation: 584
Place: Mt. Teine
Date: 21 May 2007
Found: 12:00
By: Hiroaki Nakajima
Temperature: 15.6°C</description>
				<Style>
					<IconStyle>
						<color>ff4488ff</color>
						<scale>1</scale>
						<Icon>
							<href>http://maps.google.com/mapfiles/kml/shapes/placemark_circle.png</href>
						</Icon>
					</IconStyle>
					<LabelStyle>
						<color>ff44ffaa</color>
						<scale>0</scale>
					</LabelStyle>
					<BalloonStyle>
						<text>$[description]</text>
						<textColor>ff000000</textColor>
						<bgColor>ffccffff</bgColor>
						<displayMode>default</displayMode>
					</BalloonStyle>
				</Style>
				<Point>
					<altitudeMode>relativeToGround</altitudeMode>
					<coordinates>141.199861111111,43.0848888888889,0</coordinates>
				</Point>
			</Placemark>
		</Folder>
		<Folder>
			<name>June</name>
			<LookAt>
				<longitude>142.868222222222</longitude>
				<latitude>44.2374444444444</latitude>
				<altitude>0</altitude>
				<heading>0</heading>
				<tilt>0</tilt>
				<range>0.1</range>
			</LookAt>
			<Placemark>
				<name>No.16</name>
				<description>No.16
Elevation: 1010
Place: Mt. Uenshiri
Date: 17 Jun 2011
Found: 12:40
By: Yui Kamiyama
Temperature: 20.2°C</description>
				<Style>
					<IconStyle>
						<color>ff4488ff</color>
						<scale>1</scale>
						<Icon>
							<href>http://maps.google.com/mapfiles/kml/shapes/placemark_circle.png</href>
						</Icon>
					</IconStyle>
					<LabelStyle>
						<color>ff44ffaa</color>
						<scale>0</scale>
					</LabelStyle>
					<BalloonStyle>
						<text>$[description]</text>
						<textColor>ff000000</textColor>
						<bgColor>ffccffff</bgColor>
						<displayMode>default</displayMode>
					</BalloonStyle>
				</Style>
				<Point>
					<altitudeMode>relativeToGround</altitudeMode>
					<coordinates>142.868222222222,44.2374444444444,0</coordinates>
				</Point>
			</Placemark>
		</Folder>
	</Folder>
	<Folder>
		<name>Tour and Labels</name>
		<visibility>0</visibility>
		<open>1</open>
		<LookAt>
			<longitude>138.5</longitude>
			<latitude>38.5</latitude>
			<altitude>0</altitude>
			<heading>0</heading>
			<tilt>0</tilt>
			<range>1800000</range>
			<altitudeMode>absolute</altitudeMode>
		</LookAt>
		<gx:Tour>
			<name>Tour by season</name>
			<visibility>0</visibility>
			<gx:Playlist>
				<gx:FlyTo>
					<gx:duration>4</gx:duration>
					<LookAt>
						<longitude>141.967194444444</longitude>
						<latitude>43.0344722222222</latitude>
						<altitude>0</altitude>
						<heading>0</heading>
						<tilt>60</tilt>
						<range>1000</range>
						<altitudeMode>relativeToGround</altitudeMode>
					</LookAt>
				</gx:FlyTo>
				<gx:FlyTo>
					<gx:duration>1</gx:duration>
					<gx:flyToMode>smooth</gx:flyToMode>
					<LookAt>
						<longitude>141.967194444444</longitude>
						<latitude>43.0344722222222</latitude>
						<altitude>0</altitude>
						<heading>20</heading>
						<tilt>60</tilt>
						<range>1000</range>
						<altitudeMode>relativeToGround</altitudeMode>
					</LookAt>
				</gx:FlyTo>
				<gx:FlyTo>
					<gx:duration>1</gx:duration>
					<gx:flyToMode>smooth</gx:flyToMode>
					<LookAt>
						<longitude>141.967194444444</longitude>
						<latitude>43.0344722222222</latitude>
						<altitude>0</altitude>
						<heading>40</heading>
						<tilt>60</tilt>
						<range>1000</range>
						<altitudeMode>relativeToGround</altitudeMode>
					</LookAt>
				</gx:FlyTo>
				<gx:FlyTo>
					<gx:duration>1</gx:duration>
					<gx:flyToMode>smooth</gx:flyToMode>
					<LookAt>
						<longitude>141.967194444444</longitude>
						<latitude>43.0344722222222</latitude>
						<altitude>0</altitude>
						<heading>60</heading>
						<tilt>60</tilt>
						<range>1000</range>
						<altitudeMode>relativeToGround</altitudeMode>
					</LookAt>
				</gx:FlyTo>
				<gx:FlyTo>
					<gx:duration>1</gx:duration>
					<gx:flyToMode>smooth</gx:flyToMode>
					<LookAt>
						<longitude>141.967194444444</longitude>
						<latitude>43.0344722222222</latitude>
						<altitude>0</altitude>
						<heading>80</heading>
						<tilt>60</tilt>
						<range>1000</range>
						<altitudeMode>relativeToGround</altitudeMode>
					</LookAt>
				</gx:FlyTo>
				<gx:FlyTo>
					<gx:duration>1</gx:duration>
					<gx:flyToMode>smooth</gx:flyToMode>
					<LookAt>
						<longitude>141.967194444444</longitude>
						<latitude>43.0344722222222</latitude>
						<altitude>0</altitude>
						<heading>100</heading>
						<tilt>60</tilt>
						<range>1000</range>
						<altitudeMode>relativeToGround</altitudeMode>
					</LookAt>
				</gx:FlyTo>
				<gx:FlyTo>
					<gx:duration>1</gx:duration>
					<gx:flyToMode>smooth</gx:flyToMode>
					<LookAt>
						<longitude>141.967194444444</longitude>
						<latitude>43.0344722222222</latitude>
						<altitude>0</altitude>
						<heading>120</heading>
						<tilt>60</tilt>
						<range>1000</range>
						<altitudeMode>relativeToGround</altitudeMode>
					</LookAt>
				</gx:FlyTo>
				<gx:FlyTo>
					<gx:duration>1</gx:duration>
					<gx:flyToMode>smooth</gx:flyToMode>
					<LookAt>
						<longitude>141.967194444444</longitude>
						<latitude>43.0344722222222</latitude>
						<altitude>0</altitude>
						<heading>140</heading>
						<tilt>60</tilt>
						<range>1000</range>
						<altitudeMode>relativeToGround</altitudeMode>
					</LookAt>
				</gx:FlyTo>
				<gx:FlyTo>
					<gx:duration>1</gx:duration>
					<gx:flyToMode>smooth</gx:flyToMode>
					<LookAt>
						<longitude>141.967194444444</longitude>
						<latitude>43.0344722222222</latitude>
						<altitude>0</altitude>
						<heading>160</heading>
						<tilt>60</tilt>
						<range>1000</range>
						<altitudeMode>relativeToGround</altitudeMode>
					</LookAt>
				</gx:FlyTo>
				<gx:FlyTo>
					<gx:duration>1</gx:duration>
					<gx:flyToMode>smooth</gx:flyToMode>
					<LookAt>
						<longitude>141.967194444444</longitude>
						<latitude>43.0344722222222</latitude>
						<altitude>0</altitude>
						<heading>180</heading>
						<tilt>60</tilt>
						<range>1000</range>
						<altitudeMode>relativeToGround</altitudeMode>
					</LookAt>
				</gx:FlyTo>
				<gx:FlyTo>
					<gx:duration>1</gx:duration>
					<gx:flyToMode>smooth</gx:flyToMode>
					<LookAt>
						<longitude>141.967194444444</longitude>
						<latitude>43.0344722222222</latitude>
						<altitude>0</altitude>
						<heading>200</heading>
						<tilt>60</tilt>
						<range>1000</range>
						<altitudeMode>relativeToGround</altitudeMode>
					</LookAt>
				</gx:FlyTo>
				<gx:FlyTo>
					<gx:duration>1</gx:duration>
					<gx:flyToMode>smooth</gx:flyToMode>
					<LookAt>
						<longitude>141.967194444444</longitude>
						<latitude>43.0344722222222</latitude>
						<altitude>0</altitude>
						<heading>220</heading>
						<tilt>60</tilt>
						<range>1000</range>
						<altitudeMode>relativeToGround</altitudeMode>
					</LookAt>
				</gx:FlyTo>
				<gx:FlyTo>
					<gx:duration>1</gx:duration>
					<gx:flyToMode>smooth</gx:flyToMode>
					<LookAt>
						<longitude>141.967194444444</longitude>
						<latitude>43.0344722222222</latitude>
						<altitude>0</altitude>
						<heading>240</heading>
						<tilt>60</tilt>
						<range>1000</range>
						<altitudeMode>relativeToGround</altitudeMode>
					</LookAt>
				</gx:FlyTo>
				<gx:FlyTo>
					<gx:duration>1</gx:duration>
					<gx:flyToMode>smooth</gx:flyToMode>
					<LookAt>
						<longitude>141.967194444444</longitude>
						<latitude>43.0344722222222</latitude>
						<altitude>0</altitude>
						<heading>260</heading>
						<tilt>60</tilt>
						<range>1000</range>
						<altitudeMode>relativeToGround</altitudeMode>
					</LookAt>
				</gx:FlyTo>
				<gx:FlyTo>
					<gx:duration>1</gx:duration>
					<gx:flyToMode>smooth</gx:flyToMode>
					<LookAt>
						<longitude>141.967194444444</longitude>
						<latitude>43.0344722222222</latitude>
						<altitude>0</altitude>
						<heading>280</heading>
						<tilt>60</tilt>
						<range>1000</range>
						<altitudeMode>relativeToGround</altitudeMode>
					</LookAt>
				</gx:FlyTo>
				<gx:FlyTo>
					<gx:duration>1</gx:duration>
					<gx:flyToMode>smooth</gx:flyToMode>
					<LookAt>
						<longitude>141.967194444444</longitude>
						<latitude>43.0344722222222</latitude>
						<altitude>0</altitude>
						<heading>300</heading>
						<tilt>60</tilt>
						<range>1000</range>
						<altitudeMode>relativeToGround</altitudeMode>
					</LookAt>
				</gx:FlyTo>
				<gx:FlyTo>
					<gx:duration>1</gx:duration>
					<gx:flyToMode>smooth</gx:flyToMode>
					<LookAt>
						<longitude>141.967194444444</longitude>
						<latitude>43.0344722222222</latitude>
						<altitude>0</altitude>
						<heading>320</heading>
						<tilt>60</tilt>
						<range>1000</range>
						<altitudeMode>relativeToGround</altitudeMode>
					</LookAt>
				</gx:FlyTo>
				<gx:FlyTo>
					<gx:duration>1</gx:duration>
					<gx:flyToMode>smooth</gx:flyToMode>
					<LookAt>
						<longitude>141.967194444444</longitude>
						<latitude>43.0344722222222</latitude>
						<altitude>0</altitude>
						<heading>340</heading>
						<tilt>60</tilt>
						<range>1000</range>
						<altitudeMode>relativeToGround</altitudeMode>
					</LookAt>
				</gx:FlyTo>
				<gx:FlyTo>
					<gx:duration>1</gx:duration>
					<gx:flyToMode>smooth</gx:flyToMode>
					<LookAt>
						<longitude>141.967194444444</longitude>
						<latitude>43.0344722222222</latitude>
						<altitude>0</altitude>
						<heading>360</heading>
						<tilt>60</tilt>
						<range>1000</range>
						<altitudeMode>relativeToGround</altitudeMode>
					</LookAt>
				</gx:FlyTo>
				<gx:FlyTo>
					<gx:duration>3</gx:duration>
					<gx:flyToMode>smooth</gx:flyToMode>
					<LookAt>
						<longitude>141.967194444444</longitude>
						<latitude>43.0344722222222</latitude>
						<altitude>0</altitude>
						<heading>0</heading>
						<tilt>60</tilt>
						<range>1000</range>
						<altitudeMode>relativeToGround</altitudeMode>
					</LookAt>
				</gx:FlyTo>
				<gx:FlyTo>
					<gx:duration>4</gx:duration>
					<LookAt>
						<longitude>138.5</longitude>
						<latitude>38.5</latitude>
						<altitude>0</altitude>
						<heading>0</heading>
						<tilt>0</tilt>
						<range>1800000</range>
						<altitudeMode>relativeToGround</altitudeMode>
					</LookAt>
				</gx:FlyTo>
				<gx:FlyTo>
					<gx:duration>4</gx:duration>
					<LookAt>
						<longitude>137.468444444444</longitude>
						<latitude>36.5491388888889</latitude>
						<altitude>0</altitude>
						<heading>0</heading>
						<tilt>60</tilt>
						<range>1000</range>
						<altitudeMode>relativeToGround</altitudeMode>
					</LookAt>
				</gx:FlyTo>
				<gx:FlyTo>
					<gx:duration>1</gx:duration>
					<gx:flyToMode>smooth</gx:flyToMode>
					<LookAt>
						<longitude>137.468444444444</longitude>
						<latitude>36.5491388888889</latitude>
						<altitude>0</altitude>
						<heading>20</heading>
						<tilt>60</tilt>
						<range>1000</range>
						<altitudeMode>relativeToGround</altitudeMode>
					</LookAt>
				</gx:FlyTo>
				<gx:FlyTo>
					<gx:duration>1</gx:duration>
					<gx:flyToMode>smooth</gx:flyToMode>
					<LookAt>
						<longitude>137.468444444444</longitude>
						<latitude>36.5491388888889</latitude>
						<altitude>0</altitude>
						<heading>40</heading>
						<tilt>60</tilt>
						<range>1000</range>
						<altitudeMode>relativeToGround</altitudeMode>
					</LookAt>
				</gx:FlyTo>
				<gx:FlyTo>
					<gx:duration>1</gx:duration>
					<gx:flyToMode>smooth</gx:flyToMode>
					<LookAt>
						<longitude>137.468444444444</longitude>
						<latitude>36.5491388888889</latitude>
						<altitude>0</altitude>
						<heading>60</heading>
						<tilt>60</tilt>
						<range>1000</range>
						<altitudeMode>relativeToGround</altitudeMode>
					</LookAt>
				</gx:FlyTo>
				<gx:FlyTo>
					<gx:duration>1</gx:duration>
					<gx:flyToMode>smooth</gx:flyToMode>
					<LookAt>
						<longitude>137.468444444444</longitude>
						<latitude>36.5491388888889</latitude>
						<altitude>0</altitude>
						<heading>80</heading>
						<tilt>60</tilt>
						<range>1000</range>
						<altitudeMode>relativeToGround</altitudeMode>
					</LookAt>
				</gx:FlyTo>
				<gx:FlyTo>
					<gx:duration>1</gx:duration>
					<gx:flyToMode>smooth</gx:flyToMode>
					<LookAt>
						<longitude>137.468444444444</longitude>
						<latitude>36.5491388888889</latitude>
						<altitude>0</altitude>
						<heading>100</heading>
						<tilt>60</tilt>
						<range>1000</range>
						<altitudeMode>relativeToGround</altitudeMode>
					</LookAt>
				</gx:FlyTo>
				<gx:FlyTo>
					<gx:duration>1</gx:duration>
					<gx:flyToMode>smooth</gx:flyToMode>
					<LookAt>
						<longitude>137.468444444444</longitude>
						<latitude>36.5491388888889</latitude>
						<altitude>0</altitude>
						<heading>120</heading>
						<tilt>60</tilt>
						<range>1000</range>
						<altitudeMode>relativeToGround</altitudeMode>
					</LookAt>
				</gx:FlyTo>
				<gx:FlyTo>
					<gx:duration>1</gx:duration>
					<gx:flyToMode>smooth</gx:flyToMode>
					<LookAt>
						<longitude>137.468444444444</longitude>
						<latitude>36.5491388888889</latitude>
						<altitude>0</altitude>
						<heading>140</heading>
						<tilt>60</tilt>
						<range>1000</range>
						<altitudeMode>relativeToGround</altitudeMode>
					</LookAt>
				</gx:FlyTo>
				<gx:FlyTo>
					<gx:duration>1</gx:duration>
					<gx:flyToMode>smooth</gx:flyToMode>
					<LookAt>
						<longitude>137.468444444444</longitude>
						<latitude>36.5491388888889</latitude>
						<altitude>0</altitude>
						<heading>160</heading>
						<tilt>60</tilt>
						<range>1000</range>
						<altitudeMode>relativeToGround</altitudeMode>
					</LookAt>
				</gx:FlyTo>
				<gx:FlyTo>
					<gx:duration>1</gx:duration>
					<gx:flyToMode>smooth</gx:flyToMode>
					<LookAt>
						<longitude>137.468444444444</longitude>
						<latitude>36.5491388888889</latitude>
						<altitude>0</altitude>
						<heading>180</heading>
						<tilt>60</tilt>
						<range>1000</range>
						<altitudeMode>relativeToGround</altitudeMode>
					</LookAt>
				</gx:FlyTo>
				<gx:FlyTo>
					<gx:duration>1</gx:duration>
					<gx:flyToMode>smooth</gx:flyToMode>
					<LookAt>
						<longitude>137.468444444444</longitude>
						<latitude>36.5491388888889</latitude>
						<altitude>0</altitude>
						<heading>200</heading>
						<tilt>60</tilt>
						<range>1000</range>
						<altitudeMode>relativeToGround</altitudeMode>
					</LookAt>
				</gx:FlyTo>
				<gx:FlyTo>
					<gx:duration>1</gx:duration>
					<gx:flyToMode>smooth</gx:flyToMode>
					<LookAt>
						<longitude>137.468444444444</longitude>
						<latitude>36.5491388888889</latitude>
						<altitude>0</altitude>
						<heading>220</heading>
						<tilt>60</tilt>
						<range>1000</range>
						<altitudeMode>relativeToGround</altitudeMode>
					</LookAt>
				</gx:FlyTo>
				<gx:FlyTo>
					<gx:duration>1</gx:duration>
					<gx:flyToMode>smooth</gx:flyToMode>
					<LookAt>
						<longitude>137.468444444444</longitude>
						<latitude>36.5491388888889</latitude>
						<altitude>0</altitude>
						<heading>240</heading>
						<tilt>60</tilt>
						<range>1000</range>
						<altitudeMode>relativeToGround</altitudeMode>
					</LookAt>
				</gx:FlyTo>
				<gx:FlyTo>
					<gx:duration>1</gx:duration>
					<gx:flyToMode>smooth</gx:flyToMode>
					<LookAt>
						<longitude>137.468444444444</longitude>
						<latitude>36.5491388888889</latitude>
						<altitude>0</altitude>
						<heading>260</heading>
						<tilt>60</tilt>
						<range>1000</range>
						<altitudeMode>relativeToGround</altitudeMode>
					</LookAt>
				</gx:FlyTo>
				<gx:FlyTo>
					<gx:duration>1</gx:duration>
					<gx:flyToMode>smooth</gx:flyToMode>
					<LookAt>
						<longitude>137.468444444444</longitude>
						<latitude>36.5491388888889</latitude>
						<altitude>0</altitude>
						<heading>280</heading>
						<tilt>60</tilt>
						<range>1000</range>
						<altitudeMode>relativeToGround</altitudeMode>
					</LookAt>
				</gx:FlyTo>
				<gx:FlyTo>
					<gx:duration>1</gx:duration>
					<gx:flyToMode>smooth</gx:flyToMode>
					<LookAt>
						<longitude>137.468444444444</longitude>
						<latitude>36.5491388888889</latitude>
						<altitude>0</altitude>
						<heading>300</heading>
						<tilt>60</tilt>
						<range>1000</range>
						<altitudeMode>relativeToGround</altitudeMode>
					</LookAt>
				</gx:FlyTo>
				<gx:FlyTo>
					<gx:duration>1</gx:duration>
					<gx:flyToMode>smooth</gx:flyToMode>
					<LookAt>
						<longitude>137.468444444444</longitude>
						<latitude>36.5491388888889</latitude>
						<altitude>0</altitude>
						<heading>320</heading>
						<tilt>60</tilt>
						<range>1000</range>
						<altitudeMode>relativeToGround</altitudeMode>
					</LookAt>
				</gx:FlyTo>
				<gx:FlyTo>
					<gx:duration>1</gx:duration>
					<gx:flyToMode>smooth</gx:flyToMode>
					<LookAt>
						<longitude>137.468444444444</longitude>
						<latitude>36.5491388888889</latitude>
						<altitude>0</altitude>
						<heading>340</heading>
						<tilt>60</tilt>
						<range>1000</range>
						<altitudeMode>relativeToGround</altitudeMode>
					</LookAt>
				</gx:FlyTo>
				<gx:FlyTo>
					<gx:duration>1</gx:duration>
					<gx:flyToMode>smooth</gx:flyToMode>
					<LookAt>
						<longitude>137.468444444444</longitude>
						<latitude>36.5491388888889</latitude>
						<altitude>0</altitude>
						<heading>360</heading>
						<tilt>60</tilt>
						<range>1000</range>
						<altitudeMode>relativeToGround</altitudeMode>
					</LookAt>
				</gx:FlyTo>
				<gx:FlyTo>
					<gx:duration>3</gx:duration>
					<gx:flyToMode>smooth</gx:flyToMode>
					<LookAt>
						<longitude>137.468444444444</longitude>
						<latitude>36.5491388888889</latitude>
						<altitude>0</altitude>
						<heading>0</heading>
						<tilt>60</tilt>
						<range>1000</range>
						<altitudeMode>relativeToGround</altitudeMode>
					</LookAt>
				</gx:FlyTo>
				<gx:FlyTo>
					<gx:duration>4</gx:duration>
					<LookAt>
						<longitude>138.5</longitude>
						<latitude>38.5</latitude>
						<altitude>0</altitude>
						<heading>0</heading>
						<tilt>0</tilt>
						<range>1800000</range>
						<altitudeMode>relativeToGround</altitudeMode>
					</LookAt>
				</gx:FlyTo>
				<gx:FlyTo>
					<gx:duration>4</gx:duration>
					<LookAt>
						<longitude>140.944054</longitude>
						<latitude>39.828346</latitude>
						<altitude>0</altitude>
						<heading>0</heading>
						<tilt>60</tilt>
						<range>1000</range>
						<altitudeMode>relativeToGround</altitudeMode>
					</LookAt>
				</gx:FlyTo>
				<gx:FlyTo>
					<gx:duration>1</gx:duration>
					<gx:flyToMode>smooth</gx:flyToMode>
					<LookAt>
						<longitude>140.944054</longitude>
						<latitude>39.828346</latitude>
						<altitude>0</altitude>
						<heading>20</heading>
						<tilt>60</tilt>
						<range>1000</range>
						<altitudeMode>relativeToGround</altitudeMode>
					</LookAt>
				</gx:FlyTo>
				<gx:FlyTo>
					<gx:duration>1</gx:duration>
					<gx:flyToMode>smooth</gx:flyToMode>
					<LookAt>
						<longitude>140.944054</longitude>
						<latitude>39.828346</latitude>
						<altitude>0</altitude>
						<heading>40</heading>
						<tilt>60</tilt>
						<range>1000</range>
						<altitudeMode>relativeToGround</altitudeMode>
					</LookAt>
				</gx:FlyTo>
				<gx:FlyTo>
					<gx:duration>1</gx:duration>
					<gx:flyToMode>smooth</gx:flyToMode>
					<LookAt>
						<longitude>140.944054</longitude>
						<latitude>39.828346</latitude>
						<altitude>0</altitude>
						<heading>60</heading>
						<tilt>60</tilt>
						<range>1000</range>
						<altitudeMode>relativeToGround</altitudeMode>
					</LookAt>
				</gx:FlyTo>
				<gx:FlyTo>
					<gx:duration>1</gx:duration>
					<gx:flyToMode>smooth</gx:flyToMode>
					<LookAt>
						<longitude>140.944054</longitude>
						<latitude>39.828346</latitude>
						<altitude>0</altitude>
						<heading>80</heading>
						<tilt>60</tilt>
						<range>1000</range>
						<altitudeMode>relativeToGround</altitudeMode>
					</LookAt>
				</gx:FlyTo>
				<gx:FlyTo>
					<gx:duration>1</gx:duration>
					<gx:flyToMode>smooth</gx:flyToMode>
					<LookAt>
						<longitude>140.944054</longitude>
						<latitude>39.828346</latitude>
						<altitude>0</altitude>
						<heading>100</heading>
						<tilt>60</tilt>
						<range>1000</range>
						<altitudeMode>relativeToGround</altitudeMode>
					</LookAt>
				</gx:FlyTo>
				<gx:FlyTo>
					<gx:duration>1</gx:duration>
					<gx:flyToMode>smooth</gx:flyToMode>
					<LookAt>
						<longitude>140.944054</longitude>
						<latitude>39.828346</latitude>
						<altitude>0</altitude>
						<heading>120</heading>
						<tilt>60</tilt>
						<range>1000</range>
						<altitudeMode>relativeToGround</altitudeMode>
					</LookAt>
				</gx:FlyTo>
				<gx:FlyTo>
					<gx:duration>1</gx:duration>
					<gx:flyToMode>smooth</gx:flyToMode>
					<LookAt>
						<longitude>140.944054</longitude>
						<latitude>39.828346</latitude>
						<altitude>0</altitude>
						<heading>140</heading>
						<tilt>60</tilt>
						<range>1000</range>
						<altitudeMode>relativeToGround</altitudeMode>
					</LookAt>
				</gx:FlyTo>
				<gx:FlyTo>
					<gx:duration>1</gx:duration>
					<gx:flyToMode>smooth</gx:flyToMode>
					<LookAt>
						<longitude>140.944054</longitude>
						<latitude>39.828346</latitude>
						<altitude>0</altitude>
						<heading>160</heading>
						<tilt>60</tilt>
						<range>1000</range>
						<altitudeMode>relativeToGround</altitudeMode>
					</LookAt>
				</gx:FlyTo>
				<gx:FlyTo>
					<gx:duration>1</gx:duration>
					<gx:flyToMode>smooth</gx:flyToMode>
					<LookAt>
						<longitude>140.944054</longitude>
						<latitude>39.828346</latitude>
						<altitude>0</altitude>
						<heading>180</heading>
						<tilt>60</tilt>
						<range>1000</range>
						<altitudeMode>relativeToGround</altitudeMode>
					</LookAt>
				</gx:FlyTo>
				<gx:FlyTo>
					<gx:duration>1</gx:duration>
					<gx:flyToMode>smooth</gx:flyToMode>
					<LookAt>
						<longitude>140.944054</longitude>
						<latitude>39.828346</latitude>
						<altitude>0</altitude>
						<heading>200</heading>
						<tilt>60</tilt>
						<range>1000</range>
						<altitudeMode>relativeToGround</altitudeMode>
					</LookAt>
				</gx:FlyTo>
				<gx:FlyTo>
					<gx:duration>1</gx:duration>
					<gx:flyToMode>smooth</gx:flyToMode>
					<LookAt>
						<longitude>140.944054</longitude>
						<latitude>39.828346</latitude>
						<altitude>0</altitude>
						<heading>220</heading>
						<tilt>60</tilt>
						<range>1000</range>
						<altitudeMode>relativeToGround</altitudeMode>
					</LookAt>
				</gx:FlyTo>
				<gx:FlyTo>
					<gx:duration>1</gx:duration>
					<gx:flyToMode>smooth</gx:flyToMode>
					<LookAt>
						<longitude>140.944054</longitude>
						<latitude>39.828346</latitude>
						<altitude>0</altitude>
						<heading>240</heading>
						<tilt>60</tilt>
						<range>1000</range>
						<altitudeMode>relativeToGround</altitudeMode>
					</LookAt>
				</gx:FlyTo>
				<gx:FlyTo>
					<gx:duration>1</gx:duration>
					<gx:flyToMode>smooth</gx:flyToMode>
					<LookAt>
						<longitude>140.944054</longitude>
						<latitude>39.828346</latitude>
						<altitude>0</altitude>
						<heading>260</heading>
						<tilt>60</tilt>
						<range>1000</range>
						<altitudeMode>relativeToGround</altitudeMode>
					</LookAt>
				</gx:FlyTo>
				<gx:FlyTo>
					<gx:duration>1</gx:duration>
					<gx:flyToMode>smooth</gx:flyToMode>
					<LookAt>
						<longitude>140.944054</longitude>
						<latitude>39.828346</latitude>
						<altitude>0</altitude>
						<heading>280</heading>
						<tilt>60</tilt>
						<range>1000</range>
						<altitudeMode>relativeToGround</altitudeMode>
					</LookAt>
				</gx:FlyTo>
				<gx:FlyTo>
					<gx:duration>1</gx:duration>
					<gx:flyToMode>smooth</gx:flyToMode>
					<LookAt>
						<longitude>140.944054</longitude>
						<latitude>39.828346</latitude>
						<altitude>0</altitude>
						<heading>300</heading>
						<tilt>60</tilt>
						<range>1000</range>
						<altitudeMode>relativeToGround</altitudeMode>
					</LookAt>
				</gx:FlyTo>
				<gx:FlyTo>
					<gx:duration>1</gx:duration>
					<gx:flyToMode>smooth</gx:flyToMode>
					<LookAt>
						<longitude>140.944054</longitude>
						<latitude>39.828346</latitude>
						<altitude>0</altitude>
						<heading>320</heading>
						<tilt>60</tilt>
						<range>1000</range>
						<altitudeMode>relativeToGround</altitudeMode>
					</LookAt>
				</gx:FlyTo>
				<gx:FlyTo>
					<gx:duration>1</gx:duration>
					<gx:flyToMode>smooth</gx:flyToMode>
					<LookAt>
						<longitude>140.944054</longitude>
						<latitude>39.828346</latitude>
						<altitude>0</altitude>
						<heading>340</heading>
						<tilt>60</tilt>
						<range>1000</range>
						<altitudeMode>relativeToGround</altitudeMode>
					</LookAt>
				</gx:FlyTo>
				<gx:FlyTo>
					<gx:duration>1</gx:duration>
					<gx:flyToMode>smooth</gx:flyToMode>
					<LookAt>
						<longitude>140.944054</longitude>
						<latitude>39.828346</latitude>
						<altitude>0</altitude>
						<heading>360</heading>
						<tilt>60</tilt>
						<range>1000</range>
						<altitudeMode>relativeToGround</altitudeMode>
					</LookAt>
				</gx:FlyTo>
				<gx:FlyTo>
					<gx:duration>3</gx:duration>
					<gx:flyToMode>smooth</gx:flyToMode>
					<LookAt>
						<longitude>140.944054</longitude>
						<latitude>39.828346</latitude>
						<altitude>0</altitude>
						<heading>0</heading>
						<tilt>60</tilt>
						<range>1000</range>
						<altitudeMode>relativeToGround</altitudeMode>
					</LookAt>
				</gx:FlyTo>
				<gx:FlyTo>
					<gx:duration>4</gx:duration>
					<LookAt>
						<longitude>138.5</longitude>
						<latitude>38.5</latitude>
						<altitude>0</altitude>
						<heading>0</heading>
						<tilt>0</tilt>
						<range>1800000</range>
						<altitudeMode>relativeToGround</altitudeMode>
					</LookAt>
				</gx:FlyTo>
				<gx:FlyTo>
					<gx:duration>4</gx:duration>
					<LookAt>
						<longitude>132.170555555556</longitude>
						<latitude>34.6838888888889</latitude>
						<altitude>0</altitude>
						<heading>0</heading>
						<tilt>60</tilt>
						<range>1000</range>
						<altitudeMode>relativeToGround</altitudeMode>
					</LookAt>
				</gx:FlyTo>
				<gx:FlyTo>
					<gx:duration>1</gx:duration>
					<gx:flyToMode>smooth</gx:flyToMode>
					<LookAt>
						<longitude>132.170555555556</longitude>
						<latitude>34.6838888888889</latitude>
						<altitude>0</altitude>
						<heading>20</heading>
						<tilt>60</tilt>
						<range>1000</range>
						<altitudeMode>relativeToGround</altitudeMode>
					</LookAt>
				</gx:FlyTo>
				<gx:FlyTo>
					<gx:duration>1</gx:duration>
					<gx:flyToMode>smooth</gx:flyToMode>
					<LookAt>
						<longitude>132.170555555556</longitude>
						<latitude>34.6838888888889</latitude>
						<altitude>0</altitude>
						<heading>40</heading>
						<tilt>60</tilt>
						<range>1000</range>
						<altitudeMode>relativeToGround</altitudeMode>
					</LookAt>
				</gx:FlyTo>
				<gx:FlyTo>
					<gx:duration>1</gx:duration>
					<gx:flyToMode>smooth</gx:flyToMode>
					<LookAt>
						<longitude>132.170555555556</longitude>
						<latitude>34.6838888888889</latitude>
						<altitude>0</altitude>
						<heading>60</heading>
						<tilt>60</tilt>
						<range>1000</range>
						<altitudeMode>relativeToGround</altitudeMode>
					</LookAt>
				</gx:FlyTo>
				<gx:FlyTo>
					<gx:duration>1</gx:duration>
					<gx:flyToMode>smooth</gx:flyToMode>
					<LookAt>
						<longitude>132.170555555556</longitude>
						<latitude>34.6838888888889</latitude>
						<altitude>0</altitude>
						<heading>80</heading>
						<tilt>60</tilt>
						<range>1000</range>
						<altitudeMode>relativeToGround</altitudeMode>
					</LookAt>
				</gx:FlyTo>
				<gx:FlyTo>
					<gx:duration>1</gx:duration>
					<gx:flyToMode>smooth</gx:flyToMode>
					<LookAt>
						<longitude>132.170555555556</longitude>
						<latitude>34.6838888888889</latitude>
						<altitude>0</altitude>
						<heading>100</heading>
						<tilt>60</tilt>
						<range>1000</range>
						<altitudeMode>relativeToGround</altitudeMode>
					</LookAt>
				</gx:FlyTo>
				<gx:FlyTo>
					<gx:duration>1</gx:duration>
					<gx:flyToMode>smooth</gx:flyToMode>
					<LookAt>
						<longitude>132.170555555556</longitude>
						<latitude>34.6838888888889</latitude>
						<altitude>0</altitude>
						<heading>120</heading>
						<tilt>60</tilt>
						<range>1000</range>
						<altitudeMode>relativeToGround</altitudeMode>
					</LookAt>
				</gx:FlyTo>
				<gx:FlyTo>
					<gx:duration>1</gx:duration>
					<gx:flyToMode>smooth</gx:flyToMode>
					<LookAt>
						<longitude>132.170555555556</longitude>
						<latitude>34.6838888888889</latitude>
						<altitude>0</altitude>
						<heading>140</heading>
						<tilt>60</tilt>
						<range>1000</range>
						<altitudeMode>relativeToGround</altitudeMode>
					</LookAt>
				</gx:FlyTo>
				<gx:FlyTo>
					<gx:duration>1</gx:duration>
					<gx:flyToMode>smooth</gx:flyToMode>
					<LookAt>
						<longitude>132.170555555556</longitude>
						<latitude>34.6838888888889</latitude>
						<altitude>0</altitude>
						<heading>160</heading>
						<tilt>60</tilt>
						<range>1000</range>
						<altitudeMode>relativeToGround</altitudeMode>
					</LookAt>
				</gx:FlyTo>
				<gx:FlyTo>
					<gx:duration>1</gx:duration>
					<gx:flyToMode>smooth</gx:flyToMode>
					<LookAt>
						<longitude>132.170555555556</longitude>
						<latitude>34.6838888888889</latitude>
						<altitude>0</altitude>
						<heading>180</heading>
						<tilt>60</tilt>
						<range>1000</range>
						<altitudeMode>relativeToGround</altitudeMode>
					</LookAt>
				</gx:FlyTo>
				<gx:FlyTo>
					<gx:duration>1</gx:duration>
					<gx:flyToMode>smooth</gx:flyToMode>
					<LookAt>
						<longitude>132.170555555556</longitude>
						<latitude>34.6838888888889</latitude>
						<altitude>0</altitude>
						<heading>200</heading>
						<tilt>60</tilt>
						<range>1000</range>
						<altitudeMode>relativeToGround</altitudeMode>
					</LookAt>
				</gx:FlyTo>
				<gx:FlyTo>
					<gx:duration>1</gx:duration>
					<gx:flyToMode>smooth</gx:flyToMode>
					<LookAt>
						<longitude>132.170555555556</longitude>
						<latitude>34.6838888888889</latitude>
						<altitude>0</altitude>
						<heading>220</heading>
						<tilt>60</tilt>
						<range>1000</range>
						<altitudeMode>relativeToGround</altitudeMode>
					</LookAt>
				</gx:FlyTo>
				<gx:FlyTo>
					<gx:duration>1</gx:duration>
					<gx:flyToMode>smooth</gx:flyToMode>
					<LookAt>
						<longitude>132.170555555556</longitude>
						<latitude>34.6838888888889</latitude>
						<altitude>0</altitude>
						<heading>240</heading>
						<tilt>60</tilt>
						<range>1000</range>
						<altitudeMode>relativeToGround</altitudeMode>
					</LookAt>
				</gx:FlyTo>
				<gx:FlyTo>
					<gx:duration>1</gx:duration>
					<gx:flyToMode>smooth</gx:flyToMode>
					<LookAt>
						<longitude>132.170555555556</longitude>
						<latitude>34.6838888888889</latitude>
						<altitude>0</altitude>
						<heading>260</heading>
						<tilt>60</tilt>
						<range>1000</range>
						<altitudeMode>relativeToGround</altitudeMode>
					</LookAt>
				</gx:FlyTo>
				<gx:FlyTo>
					<gx:duration>1</gx:duration>
					<gx:flyToMode>smooth</gx:flyToMode>
					<LookAt>
						<longitude>132.170555555556</longitude>
						<latitude>34.6838888888889</latitude>
						<altitude>0</altitude>
						<heading>280</heading>
						<tilt>60</tilt>
						<range>1000</range>
						<altitudeMode>relativeToGround</altitudeMode>
					</LookAt>
				</gx:FlyTo>
				<gx:FlyTo>
					<gx:duration>1</gx:duration>
					<gx:flyToMode>smooth</gx:flyToMode>
					<LookAt>
						<longitude>132.170555555556</longitude>
						<latitude>34.6838888888889</latitude>
						<altitude>0</altitude>
						<heading>300</heading>
						<tilt>60</tilt>
						<range>1000</range>
						<altitudeMode>relativeToGround</altitudeMode>
					</LookAt>
				</gx:FlyTo>
				<gx:FlyTo>
					<gx:duration>1</gx:duration>
					<gx:flyToMode>smooth</gx:flyToMode>
					<LookAt>
						<longitude>132.170555555556</longitude>
						<latitude>34.6838888888889</latitude>
						<altitude>0</altitude>
						<heading>320</heading>
						<tilt>60</tilt>
						<range>1000</range>
						<altitudeMode>relativeToGround</altitudeMode>
					</LookAt>
				</gx:FlyTo>
				<gx:FlyTo>
					<gx:duration>1</gx:duration>
					<gx:flyToMode>smooth</gx:flyToMode>
					<LookAt>
						<longitude>132.170555555556</longitude>
						<latitude>34.6838888888889</latitude>
						<altitude>0</altitude>
						<heading>340</heading>
						<tilt>60</tilt>
						<range>1000</range>
						<altitudeMode>relativeToGround</altitudeMode>
					</LookAt>
				</gx:FlyTo>
				<gx:FlyTo>
					<gx:duration>1</gx:duration>
					<gx:flyToMode>smooth</gx:flyToMode>
					<LookAt>
						<longitude>132.170555555556</longitude>
						<latitude>34.6838888888889</latitude>
						<altitude>0</altitude>
						<heading>360</heading>
						<tilt>60</tilt>
						<range>1000</range>
						<altitudeMode>relativeToGround</altitudeMode>
					</LookAt>
				</gx:FlyTo>
				<gx:FlyTo>
					<gx:duration>3</gx:duration>
					<gx:flyToMode>smooth</gx:flyToMode>
					<LookAt>
						<longitude>132.170555555556</longitude>
						<latitude>34.6838888888889</latitude>
						<altitude>0</altitude>
						<heading>0</heading>
						<tilt>60</tilt>
						<range>1000</range>
						<altitudeMode>relativeToGround</altitudeMode>
					</LookAt>
				</gx:FlyTo>
				<gx:FlyTo>
					<gx:duration>4</gx:duration>
					<LookAt>
						<longitude>138.5</longitude>
						<latitude>38.5</latitude>
						<altitude>0</altitude>
						<heading>0</heading>
						<tilt>0</tilt>
						<range>1800000</range>
						<altitudeMode>relativeToGround</altitudeMode>
					</LookAt>
				</gx:FlyTo>
				<gx:FlyTo>
					<gx:duration>4</gx:duration>
					<LookAt>
						<longitude>136.851277777778</longitude>
						<latitude>36.9129444444444</latitude>
						<altitude>0</altitude>
						<heading>0</heading>
						<tilt>60</tilt>
						<range>1000</range>
						<altitudeMode>relativeToGround</altitudeMode>
					</LookAt>
				</gx:FlyTo>
				<gx:FlyTo>
					<gx:duration>1</gx:duration>
					<gx:flyToMode>smooth</gx:flyToMode>
					<LookAt>
						<longitude>136.851277777778</longitude>
						<latitude>36.9129444444444</latitude>
						<altitude>0</altitude>
						<heading>20</heading>
						<tilt>60</tilt>
						<range>1000</range>
						<altitudeMode>relativeToGround</altitudeMode>
					</LookAt>
				</gx:FlyTo>
				<gx:FlyTo>
					<gx:duration>1</gx:duration>
					<gx:flyToMode>smooth</gx:flyToMode>
					<LookAt>
						<longitude>136.851277777778</longitude>
						<latitude>36.9129444444444</latitude>
						<altitude>0</altitude>
						<heading>40</heading>
						<tilt>60</tilt>
						<range>1000</range>
						<altitudeMode>relativeToGround</altitudeMode>
					</LookAt>
				</gx:FlyTo>
				<gx:FlyTo>
					<gx:duration>1</gx:duration>
					<gx:flyToMode>smooth</gx:flyToMode>
					<LookAt>
						<longitude>136.851277777778</longitude>
						<latitude>36.9129444444444</latitude>
						<altitude>0</altitude>
						<heading>60</heading>
						<tilt>60</tilt>
						<range>1000</range>
						<altitudeMode>relativeToGround</altitudeMode>
					</LookAt>
				</gx:FlyTo>
				<gx:FlyTo>
					<gx:duration>1</gx:duration>
					<gx:flyToMode>smooth</gx:flyToMode>
					<LookAt>
						<longitude>136.851277777778</longitude>
						<latitude>36.9129444444444</latitude>
						<altitude>0</altitude>
						<heading>80</heading>
						<tilt>60</tilt>
						<range>1000</range>
						<altitudeMode>relativeToGround</altitudeMode>
					</LookAt>
				</gx:FlyTo>
				<gx:FlyTo>
					<gx:duration>1</gx:duration>
					<gx:flyToMode>smooth</gx:flyToMode>
					<LookAt>
						<longitude>136.851277777778</longitude>
						<latitude>36.9129444444444</latitude>
						<altitude>0</altitude>
						<heading>100</heading>
						<tilt>60</tilt>
						<range>1000</range>
						<altitudeMode>relativeToGround</altitudeMode>
					</LookAt>
				</gx:FlyTo>
				<gx:FlyTo>
					<gx:duration>1</gx:duration>
					<gx:flyToMode>smooth</gx:flyToMode>
					<LookAt>
						<longitude>136.851277777778</longitude>
						<latitude>36.9129444444444</latitude>
						<altitude>0</altitude>
						<heading>120</heading>
						<tilt>60</tilt>
						<range>1000</range>
						<altitudeMode>relativeToGround</altitudeMode>
					</LookAt>
				</gx:FlyTo>
				<gx:FlyTo>
					<gx:duration>1</gx:duration>
					<gx:flyToMode>smooth</gx:flyToMode>
					<LookAt>
						<longitude>136.851277777778</longitude>
						<latitude>36.9129444444444</latitude>
						<altitude>0</altitude>
						<heading>140</heading>
						<tilt>60</tilt>
						<range>1000</range>
						<altitudeMode>relativeToGround</altitudeMode>
					</LookAt>
				</gx:FlyTo>
				<gx:FlyTo>
					<gx:duration>1</gx:duration>
					<gx:flyToMode>smooth</gx:flyToMode>
					<LookAt>
						<longitude>136.851277777778</longitude>
						<latitude>36.9129444444444</latitude>
						<altitude>0</altitude>
						<heading>160</heading>
						<tilt>60</tilt>
						<range>1000</range>
						<altitudeMode>relativeToGround</altitudeMode>
					</LookAt>
				</gx:FlyTo>
				<gx:FlyTo>
					<gx:duration>1</gx:duration>
					<gx:flyToMode>smooth</gx:flyToMode>
					<LookAt>
						<longitude>136.851277777778</longitude>
						<latitude>36.9129444444444</latitude>
						<altitude>0</altitude>
						<heading>180</heading>
						<tilt>60</tilt>
						<range>1000</range>
						<altitudeMode>relativeToGround</altitudeMode>
					</LookAt>
				</gx:FlyTo>
				<gx:FlyTo>
					<gx:duration>1</gx:duration>
					<gx:flyToMode>smooth</gx:flyToMode>
					<LookAt>
						<longitude>136.851277777778</longitude>
						<latitude>36.9129444444444</latitude>
						<altitude>0</altitude>
						<heading>200</heading>
						<tilt>60</tilt>
						<range>1000</range>
						<altitudeMode>relativeToGround</altitudeMode>
					</LookAt>
				</gx:FlyTo>
				<gx:FlyTo>
					<gx:duration>1</gx:duration>
					<gx:flyToMode>smooth</gx:flyToMode>
					<LookAt>
						<longitude>136.851277777778</longitude>
						<latitude>36.9129444444444</latitude>
						<altitude>0</altitude>
						<heading>220</heading>
						<tilt>60</tilt>
						<range>1000</range>
						<altitudeMode>relativeToGround</altitudeMode>
					</LookAt>
				</gx:FlyTo>
				<gx:FlyTo>
					<gx:duration>1</gx:duration>
					<gx:flyToMode>smooth</gx:flyToMode>
					<LookAt>
						<longitude>136.851277777778</longitude>
						<latitude>36.9129444444444</latitude>
						<altitude>0</altitude>
						<heading>240</heading>
						<tilt>60</tilt>
						<range>1000</range>
						<altitudeMode>relativeToGround</altitudeMode>
					</LookAt>
				</gx:FlyTo>
				<gx:FlyTo>
					<gx:duration>1</gx:duration>
					<gx:flyToMode>smooth</gx:flyToMode>
					<LookAt>
						<longitude>136.851277777778</longitude>
						<latitude>36.9129444444444</latitude>
						<altitude>0</altitude>
						<heading>260</heading>
						<tilt>60</tilt>
						<range>1000</range>
						<altitudeMode>relativeToGround</altitudeMode>
					</LookAt>
				</gx:FlyTo>
				<gx:FlyTo>
					<gx:duration>1</gx:duration>
					<gx:flyToMode>smooth</gx:flyToMode>
					<LookAt>
						<longitude>136.851277777778</longitude>
						<latitude>36.9129444444444</latitude>
						<altitude>0</altitude>
						<heading>280</heading>
						<tilt>60</tilt>
						<range>1000</range>
						<altitudeMode>relativeToGround</altitudeMode>
					</LookAt>
				</gx:FlyTo>
				<gx:FlyTo>
					<gx:duration>1</gx:duration>
					<gx:flyToMode>smooth</gx:flyToMode>
					<LookAt>
						<longitude>136.851277777778</longitude>
						<latitude>36.9129444444444</latitude>
						<altitude>0</altitude>
						<heading>300</heading>
						<tilt>60</tilt>
						<range>1000</range>
						<altitudeMode>relativeToGround</altitudeMode>
					</LookAt>
				</gx:FlyTo>
				<gx:FlyTo>
					<gx:duration>1</gx:duration>
					<gx:flyToMode>smooth</gx:flyToMode>
					<LookAt>
						<longitude>136.851277777778</longitude>
						<latitude>36.9129444444444</latitude>
						<altitude>0</altitude>
						<heading>320</heading>
						<tilt>60</tilt>
						<range>1000</range>
						<altitudeMode>relativeToGround</altitudeMode>
					</LookAt>
				</gx:FlyTo>
				<gx:FlyTo>
					<gx:duration>1</gx:duration>
					<gx:flyToMode>smooth</gx:flyToMode>
					<LookAt>
						<longitude>136.851277777778</longitude>
						<latitude>36.9129444444444</latitude>
						<altitude>0</altitude>
						<heading>340</heading>
						<tilt>60</tilt>
						<range>1000</range>
						<altitudeMode>relativeToGround</altitudeMode>
					</LookAt>
				</gx:FlyTo>
				<gx:FlyTo>
					<gx:duration>1</gx:duration>
					<gx:flyToMode>smooth</gx:flyToMode>
					<LookAt>
						<longitude>136.851277777778</longitude>
						<latitude>36.9129444444444</latitude>
						<altitude>0</altitude>
						<heading>360</heading>
						<tilt>60</tilt>
						<range>1000</range>
						<altitudeMode>relativeToGround</altitudeMode>
					</LookAt>
				</gx:FlyTo>
				<gx:FlyTo>
					<gx:duration>3</gx:duration>
					<gx:flyToMode>smooth</gx:flyToMode>
					<LookAt>
						<longitude>136.851277777778</longitude>
						<latitude>36.9129444444444</latitude>
						<altitude>0</altitude>
						<heading>0</heading>
						<tilt>60</tilt>
						<range>1000</range>
						<altitudeMode>relativeToGround</altitudeMode>
					</LookAt>
				</gx:FlyTo>
				<gx:FlyTo>
					<gx:duration>4</gx:duration>
					<LookAt>
						<longitude>135.173611111111</longitude>
						<latitude>35.6372222222222</latitude>
						<altitude>0</altitude>
						<heading>0</heading>
						<tilt>60</tilt>
						<range>1000</range>
						<altitudeMode>relativeToGround</altitudeMode>
					</LookAt>
				</gx:FlyTo>
				<gx:FlyTo>
					<gx:duration>1</gx:duration>
					<gx:flyToMode>smooth</gx:flyToMode>
					<LookAt>
						<longitude>135.173611111111</longitude>
						<latitude>35.6372222222222</latitude>
						<altitude>0</altitude>
						<heading>20</heading>
						<tilt>60</tilt>
						<range>1000</range>
						<altitudeMode>relativeToGround</altitudeMode>
					</LookAt>
				</gx:FlyTo>
				<gx:FlyTo>
					<gx:duration>1</gx:duration>
					<gx:flyToMode>smooth</gx:flyToMode>
					<LookAt>
						<longitude>135.173611111111</longitude>
						<latitude>35.6372222222222</latitude>
						<altitude>0</altitude>
						<heading>40</heading>
						<tilt>60</tilt>
						<range>1000</range>
						<altitudeMode>relativeToGround</altitudeMode>
					</LookAt>
				</gx:FlyTo>
				<gx:FlyTo>
					<gx:duration>1</gx:duration>
					<gx:flyToMode>smooth</gx:flyToMode>
					<LookAt>
						<longitude>135.173611111111</longitude>
						<latitude>35.6372222222222</latitude>
						<altitude>0</altitude>
						<heading>60</heading>
						<tilt>60</tilt>
						<range>1000</range>
						<altitudeMode>relativeToGround</altitudeMode>
					</LookAt>
				</gx:FlyTo>
				<gx:FlyTo>
					<gx:duration>1</gx:duration>
					<gx:flyToMode>smooth</gx:flyToMode>
					<LookAt>
						<longitude>135.173611111111</longitude>
						<latitude>35.6372222222222</latitude>
						<altitude>0</altitude>
						<heading>80</heading>
						<tilt>60</tilt>
						<range>1000</range>
						<altitudeMode>relativeToGround</altitudeMode>
					</LookAt>
				</gx:FlyTo>
				<gx:FlyTo>
					<gx:duration>1</gx:duration>
					<gx:flyToMode>smooth</gx:flyToMode>
					<LookAt>
						<longitude>135.173611111111</longitude>
						<latitude>35.6372222222222</latitude>
						<altitude>0</altitude>
						<heading>100</heading>
						<tilt>60</tilt>
						<range>1000</range>
						<altitudeMode>relativeToGround</altitudeMode>
					</LookAt>
				</gx:FlyTo>
				<gx:FlyTo>
					<gx:duration>1</gx:duration>
					<gx:flyToMode>smooth</gx:flyToMode>
					<LookAt>
						<longitude>135.173611111111</longitude>
						<latitude>35.6372222222222</latitude>
						<altitude>0</altitude>
						<heading>120</heading>
						<tilt>60</tilt>
						<range>1000</range>
						<altitudeMode>relativeToGround</altitudeMode>
					</LookAt>
				</gx:FlyTo>
				<gx:FlyTo>
					<gx:duration>1</gx:duration>
					<gx:flyToMode>smooth</gx:flyToMode>
					<LookAt>
						<longitude>135.173611111111</longitude>
						<latitude>35.6372222222222</latitude>
						<altitude>0</altitude>
						<heading>140</heading>
						<tilt>60</tilt>
						<range>1000</range>
						<altitudeMode>relativeToGround</altitudeMode>
					</LookAt>
				</gx:FlyTo>
				<gx:FlyTo>
					<gx:duration>1</gx:duration>
					<gx:flyToMode>smooth</gx:flyToMode>
					<LookAt>
						<longitude>135.173611111111</longitude>
						<latitude>35.6372222222222</latitude>
						<altitude>0</altitude>
						<heading>160</heading>
						<tilt>60</tilt>
						<range>1000</range>
						<altitudeMode>relativeToGround</altitudeMode>
					</LookAt>
				</gx:FlyTo>
				<gx:FlyTo>
					<gx:duration>1</gx:duration>
					<gx:flyToMode>smooth</gx:flyToMode>
					<LookAt>
						<longitude>135.173611111111</longitude>
						<latitude>35.6372222222222</latitude>
						<altitude>0</altitude>
						<heading>180</heading>
						<tilt>60</tilt>
						<range>1000</range>
						<altitudeMode>relativeToGround</altitudeMode>
					</LookAt>
				</gx:FlyTo>
				<gx:FlyTo>
					<gx:duration>1</gx:duration>
					<gx:flyToMode>smooth</gx:flyToMode>
					<LookAt>
						<longitude>135.173611111111</longitude>
						<latitude>35.6372222222222</latitude>
						<altitude>0</altitude>
						<heading>200</heading>
						<tilt>60</tilt>
						<range>1000</range>
						<altitudeMode>relativeToGround</altitudeMode>
					</LookAt>
				</gx:FlyTo>
				<gx:FlyTo>
					<gx:duration>1</gx:duration>
					<gx:flyToMode>smooth</gx:flyToMode>
					<LookAt>
						<longitude>135.173611111111</longitude>
						<latitude>35.6372222222222</latitude>
						<altitude>0</altitude>
						<heading>220</heading>
						<tilt>60</tilt>
						<range>1000</range>
						<altitudeMode>relativeToGround</altitudeMode>
					</LookAt>
				</gx:FlyTo>
				<gx:FlyTo>
					<gx:duration>1</gx:duration>
					<gx:flyToMode>smooth</gx:flyToMode>
					<LookAt>
						<longitude>135.173611111111</longitude>
						<latitude>35.6372222222222</latitude>
						<altitude>0</altitude>
						<heading>240</heading>
						<tilt>60</tilt>
						<range>1000</range>
						<altitudeMode>relativeToGround</altitudeMode>
					</LookAt>
				</gx:FlyTo>
				<gx:FlyTo>
					<gx:duration>1</gx:duration>
					<gx:flyToMode>smooth</gx:flyToMode>
					<LookAt>
						<longitude>135.173611111111</longitude>
						<latitude>35.6372222222222</latitude>
						<altitude>0</altitude>
						<heading>260</heading>
						<tilt>60</tilt>
						<range>1000</range>
						<altitudeMode>relativeToGround</altitudeMode>
					</LookAt>
				</gx:FlyTo>
				<gx:FlyTo>
					<gx:duration>1</gx:duration>
					<gx:flyToMode>smooth</gx:flyToMode>
					<LookAt>
						<longitude>135.173611111111</longitude>
						<latitude>35.6372222222222</latitude>
						<altitude>0</altitude>
						<heading>280</heading>
						<tilt>60</tilt>
						<range>1000</range>
						<altitudeMode>relativeToGround</altitudeMode>
					</LookAt>
				</gx:FlyTo>
				<gx:FlyTo>
					<gx:duration>1</gx:duration>
					<gx:flyToMode>smooth</gx:flyToMode>
					<LookAt>
						<longitude>135.173611111111</longitude>
						<latitude>35.6372222222222</latitude>
						<altitude>0</altitude>
						<heading>300</heading>
						<tilt>60</tilt>
						<range>1000</range>
						<altitudeMode>relativeToGround</altitudeMode>
					</LookAt>
				</gx:FlyTo>
				<gx:FlyTo>
					<gx:duration>1</gx:duration>
					<gx:flyToMode>smooth</gx:flyToMode>
					<LookAt>
						<longitude>135.173611111111</longitude>
						<latitude>35.6372222222222</latitude>
						<altitude>0</altitude>
						<heading>320</heading>
						<tilt>60</tilt>
						<range>1000</range>
						<altitudeMode>relativeToGround</altitudeMode>
					</LookAt>
				</gx:FlyTo>
				<gx:FlyTo>
					<gx:duration>1</gx:duration>
					<gx:flyToMode>smooth</gx:flyToMode>
					<LookAt>
						<longitude>135.173611111111</longitude>
						<latitude>35.6372222222222</latitude>
						<altitude>0</altitude>
						<heading>340</heading>
						<tilt>60</tilt>
						<range>1000</range>
						<altitudeMode>relativeToGround</altitudeMode>
					</LookAt>
				</gx:FlyTo>
				<gx:FlyTo>
					<gx:duration>1</gx:duration>
					<gx:flyToMode>smooth</gx:flyToMode>
					<LookAt>
						<longitude>135.173611111111</longitude>
						<latitude>35.6372222222222</latitude>
						<altitude>0</altitude>
						<heading>360</heading>
						<tilt>60</tilt>
						<range>1000</range>
						<altitudeMode>relativeToGround</altitudeMode>
					</LookAt>
				</gx:FlyTo>
				<gx:FlyTo>
					<gx:duration>3</gx:duration>
					<gx:flyToMode>smooth</gx:flyToMode>
					<LookAt>
						<longitude>135.173611111111</longitude>
						<latitude>35.6372222222222</latitude>
						<altitude>0</altitude>
						<heading>0</heading>
						<tilt>60</tilt>
						<range>1000</range>
						<altitudeMode>relativeToGround</altitudeMode>
					</LookAt>
				</gx:FlyTo>
				<gx:FlyTo>
					<gx:duration>4</gx:duration>
					<LookAt>
						<longitude>138.5</longitude>
						<latitude>38.5</latitude>
						<altitude>0</altitude>
						<heading>0</heading>
						<tilt>0</tilt>
						<range>1800000</range>
						<altitudeMode>relativeToGround</altitudeMode>
					</LookAt>
				</gx:FlyTo>
				<gx:FlyTo>
					<gx:duration>4</gx:duration>
					<LookAt>
						<longitude>138.902222222222</longitude>
						<latitude>36.7319444444444</latitude>
						<altitude>0</altitude>
						<heading>0</heading>
						<tilt>60</tilt>
						<range>1000</range>
						<altitudeMode>relativeToGround</altitudeMode>
					</LookAt>
				</gx:FlyTo>
				<gx:FlyTo>
					<gx:duration>1</gx:duration>
					<gx:flyToMode>smooth</gx:flyToMode>
					<LookAt>
						<longitude>138.902222222222</longitude>
						<latitude>36.7319444444444</latitude>
						<altitude>0</altitude>
						<heading>20</heading>
						<tilt>60</tilt>
						<range>1000</range>
						<altitudeMode>relativeToGround</altitudeMode>
					</LookAt>
				</gx:FlyTo>
				<gx:FlyTo>
					<gx:duration>1</gx:duration>
					<gx:flyToMode>smooth</gx:flyToMode>
					<LookAt>
						<longitude>138.902222222222</longitude>
						<latitude>36.7319444444444</latitude>
						<altitude>0</altitude>
						<heading>40</heading>
						<tilt>60</tilt>
						<range>1000</range>
						<altitudeMode>relativeToGround</altitudeMode>
					</LookAt>
				</gx:FlyTo>
				<gx:FlyTo>
					<gx:duration>1</gx:duration>
					<gx:flyToMode>smooth</gx:flyToMode>
					<LookAt>
						<longitude>138.902222222222</longitude>
						<latitude>36.7319444444444</latitude>
						<altitude>0</altitude>
						<heading>60</heading>
						<tilt>60</tilt>
						<range>1000</range>
						<altitudeMode>relativeToGround</altitudeMode>
					</LookAt>
				</gx:FlyTo>
				<gx:FlyTo>
					<gx:duration>1</gx:duration>
					<gx:flyToMode>smooth</gx:flyToMode>
					<LookAt>
						<longitude>138.902222222222</longitude>
						<latitude>36.7319444444444</latitude>
						<altitude>0</altitude>
						<heading>80</heading>
						<tilt>60</tilt>
						<range>1000</range>
						<altitudeMode>relativeToGround</altitudeMode>
					</LookAt>
				</gx:FlyTo>
				<gx:FlyTo>
					<gx:duration>1</gx:duration>
					<gx:flyToMode>smooth</gx:flyToMode>
					<LookAt>
						<longitude>138.902222222222</longitude>
						<latitude>36.7319444444444</latitude>
						<altitude>0</altitude>
						<heading>100</heading>
						<tilt>60</tilt>
						<range>1000</range>
						<altitudeMode>relativeToGround</altitudeMode>
					</LookAt>
				</gx:FlyTo>
				<gx:FlyTo>
					<gx:duration>1</gx:duration>
					<gx:flyToMode>smooth</gx:flyToMode>
					<LookAt>
						<longitude>138.902222222222</longitude>
						<latitude>36.7319444444444</latitude>
						<altitude>0</altitude>
						<heading>120</heading>
						<tilt>60</tilt>
						<range>1000</range>
						<altitudeMode>relativeToGround</altitudeMode>
					</LookAt>
				</gx:FlyTo>
				<gx:FlyTo>
					<gx:duration>1</gx:duration>
					<gx:flyToMode>smooth</gx:flyToMode>
					<LookAt>
						<longitude>138.902222222222</longitude>
						<latitude>36.7319444444444</latitude>
						<altitude>0</altitude>
						<heading>140</heading>
						<tilt>60</tilt>
						<range>1000</range>
						<altitudeMode>relativeToGround</altitudeMode>
					</LookAt>
				</gx:FlyTo>
				<gx:FlyTo>
					<gx:duration>1</gx:duration>
					<gx:flyToMode>smooth</gx:flyToMode>
					<LookAt>
						<longitude>138.902222222222</longitude>
						<latitude>36.7319444444444</latitude>
						<altitude>0</altitude>
						<heading>160</heading>
						<tilt>60</tilt>
						<range>1000</range>
						<altitudeMode>relativeToGround</altitudeMode>
					</LookAt>
				</gx:FlyTo>
				<gx:FlyTo>
					<gx:duration>1</gx:duration>
					<gx:flyToMode>smooth</gx:flyToMode>
					<LookAt>
						<longitude>138.902222222222</longitude>
						<latitude>36.7319444444444</latitude>
						<altitude>0</altitude>
						<heading>180</heading>
						<tilt>60</tilt>
						<range>1000</range>
						<altitudeMode>relativeToGround</altitudeMode>
					</LookAt>
				</gx:FlyTo>
				<gx:FlyTo>
					<gx:duration>1</gx:duration>
					<gx:flyToMode>smooth</gx:flyToMode>
					<LookAt>
						<longitude>138.902222222222</longitude>
						<latitude>36.7319444444444</latitude>
						<altitude>0</altitude>
						<heading>200</heading>
						<tilt>60</tilt>
						<range>1000</range>
						<altitudeMode>relativeToGround</altitudeMode>
					</LookAt>
				</gx:FlyTo>
				<gx:FlyTo>
					<gx:duration>1</gx:duration>
					<gx:flyToMode>smooth</gx:flyToMode>
					<LookAt>
						<longitude>138.902222222222</longitude>
						<latitude>36.7319444444444</latitude>
						<altitude>0</altitude>
						<heading>220</heading>
						<tilt>60</tilt>
						<range>1000</range>
						<altitudeMode>relativeToGround</altitudeMode>
					</LookAt>
				</gx:FlyTo>
				<gx:FlyTo>
					<gx:duration>1</gx:duration>
					<gx:flyToMode>smooth</gx:flyToMode>
					<LookAt>
						<longitude>138.902222222222</longitude>
						<latitude>36.7319444444444</latitude>
						<altitude>0</altitude>
						<heading>240</heading>
						<tilt>60</tilt>
						<range>1000</range>
						<altitudeMode>relativeToGround</altitudeMode>
					</LookAt>
				</gx:FlyTo>
				<gx:FlyTo>
					<gx:duration>1</gx:duration>
					<gx:flyToMode>smooth</gx:flyToMode>
					<LookAt>
						<longitude>138.902222222222</longitude>
						<latitude>36.7319444444444</latitude>
						<altitude>0</altitude>
						<heading>260</heading>
						<tilt>60</tilt>
						<range>1000</range>
						<altitudeMode>relativeToGround</altitudeMode>
					</LookAt>
				</gx:FlyTo>
				<gx:FlyTo>
					<gx:duration>1</gx:duration>
					<gx:flyToMode>smooth</gx:flyToMode>
					<LookAt>
						<longitude>138.902222222222</longitude>
						<latitude>36.7319444444444</latitude>
						<altitude>0</altitude>
						<heading>280</heading>
						<tilt>60</tilt>
						<range>1000</range>
						<altitudeMode>relativeToGround</altitudeMode>
					</LookAt>
				</gx:FlyTo>
				<gx:FlyTo>
					<gx:duration>1</gx:duration>
					<gx:flyToMode>smooth</gx:flyToMode>
					<LookAt>
						<longitude>138.902222222222</longitude>
						<latitude>36.7319444444444</latitude>
						<altitude>0</altitude>
						<heading>300</heading>
						<tilt>60</tilt>
						<range>1000</range>
						<altitudeMode>relativeToGround</altitudeMode>
					</LookAt>
				</gx:FlyTo>
				<gx:FlyTo>
					<gx:duration>1</gx:duration>
					<gx:flyToMode>smooth</gx:flyToMode>
					<LookAt>
						<longitude>138.902222222222</longitude>
						<latitude>36.7319444444444</latitude>
						<altitude>0</altitude>
						<heading>320</heading>
						<tilt>60</tilt>
						<range>1000</range>
						<altitudeMode>relativeToGround</altitudeMode>
					</LookAt>
				</gx:FlyTo>
				<gx:FlyTo>
					<gx:duration>1</gx:duration>
					<gx:flyToMode>smooth</gx:flyToMode>
					<LookAt>
						<longitude>138.902222222222</longitude>
						<latitude>36.7319444444444</latitude>
						<altitude>0</altitude>
						<heading>340</heading>
						<tilt>60</tilt>
						<range>1000</range>
						<altitudeMode>relativeToGround</altitudeMode>
					</LookAt>
				</gx:FlyTo>
				<gx:FlyTo>
					<gx:duration>1</gx:duration>
					<gx:flyToMode>smooth</gx:flyToMode>
					<LookAt>
						<longitude>138.902222222222</longitude>
						<latitude>36.7319444444444</latitude>
						<altitude>0</altitude>
						<heading>360</heading>
						<tilt>60</tilt>
						<range>1000</range>
						<altitudeMode>relativeToGround</altitudeMode>
					</LookAt>
				</gx:FlyTo>
				<gx:FlyTo>
					<gx:duration>3</gx:duration>
					<gx:flyToMode>smooth</gx:flyToMode>
					<LookAt>
						<longitude>138.902222222222</longitude>
						<latitude>36.7319444444444</latitude>
						<altitude>0</altitude>
						<heading>0</heading>
						<tilt>60</tilt>
						<range>1000</range>
						<altitudeMode>relativeToGround</altitudeMode>
					</LookAt>
				</gx:FlyTo>
				<gx:FlyTo>
					<gx:duration>4</gx:duration>
					<LookAt>
						<longitude>138.5</longitude>
						<latitude>38.5</latitude>
						<altitude>0</altitude>
						<heading>0</heading>
						<tilt>0</tilt>
						<range>1800000</range>
						<altitudeMode>relativeToGround</altitudeMode>
					</LookAt>
				</gx:FlyTo>
				<gx:FlyTo>
					<gx:duration>4</gx:duration>
					<LookAt>
						<longitude>132.195</longitude>
						<latitude>34.6922222222222</latitude>
						<altitude>0</altitude>
						<heading>0</heading>
						<tilt>60</tilt>
						<range>1000</range>
						<altitudeMode>relativeToGround</altitudeMode>
					</LookAt>
				</gx:FlyTo>
				<gx:FlyTo>
					<gx:duration>1</gx:duration>
					<gx:flyToMode>smooth</gx:flyToMode>
					<LookAt>
						<longitude>132.195</longitude>
						<latitude>34.6922222222222</latitude>
						<altitude>0</altitude>
						<heading>20</heading>
						<tilt>60</tilt>
						<range>1000</range>
						<altitudeMode>relativeToGround</altitudeMode>
					</LookAt>
				</gx:FlyTo>
				<gx:FlyTo>
					<gx:duration>1</gx:duration>
					<gx:flyToMode>smooth</gx:flyToMode>
					<LookAt>
						<longitude>132.195</longitude>
						<latitude>34.6922222222222</latitude>
						<altitude>0</altitude>
						<heading>40</heading>
						<tilt>60</tilt>
						<range>1000</range>
						<altitudeMode>relativeToGround</altitudeMode>
					</LookAt>
				</gx:FlyTo>
				<gx:FlyTo>
					<gx:duration>1</gx:duration>
					<gx:flyToMode>smooth</gx:flyToMode>
					<LookAt>
						<longitude>132.195</longitude>
						<latitude>34.6922222222222</latitude>
						<altitude>0</altitude>
						<heading>60</heading>
						<tilt>60</tilt>
						<range>1000</range>
						<altitudeMode>relativeToGround</altitudeMode>
					</LookAt>
				</gx:FlyTo>
				<gx:FlyTo>
					<gx:duration>1</gx:duration>
					<gx:flyToMode>smooth</gx:flyToMode>
					<LookAt>
						<longitude>132.195</longitude>
						<latitude>34.6922222222222</latitude>
						<altitude>0</altitude>
						<heading>80</heading>
						<tilt>60</tilt>
						<range>1000</range>
						<altitudeMode>relativeToGround</altitudeMode>
					</LookAt>
				</gx:FlyTo>
				<gx:FlyTo>
					<gx:duration>1</gx:duration>
					<gx:flyToMode>smooth</gx:flyToMode>
					<LookAt>
						<longitude>132.195</longitude>
						<latitude>34.6922222222222</latitude>
						<altitude>0</altitude>
						<heading>100</heading>
						<tilt>60</tilt>
						<range>1000</range>
						<altitudeMode>relativeToGround</altitudeMode>
					</LookAt>
				</gx:FlyTo>
				<gx:FlyTo>
					<gx:duration>1</gx:duration>
					<gx:flyToMode>smooth</gx:flyToMode>
					<LookAt>
						<longitude>132.195</longitude>
						<latitude>34.6922222222222</latitude>
						<altitude>0</altitude>
						<heading>120</heading>
						<tilt>60</tilt>
						<range>1000</range>
						<altitudeMode>relativeToGround</altitudeMode>
					</LookAt>
				</gx:FlyTo>
				<gx:FlyTo>
					<gx:duration>1</gx:duration>
					<gx:flyToMode>smooth</gx:flyToMode>
					<LookAt>
						<longitude>132.195</longitude>
						<latitude>34.6922222222222</latitude>
						<altitude>0</altitude>
						<heading>140</heading>
						<tilt>60</tilt>
						<range>1000</range>
						<altitudeMode>relativeToGround</altitudeMode>
					</LookAt>
				</gx:FlyTo>
				<gx:FlyTo>
					<gx:duration>1</gx:duration>
					<gx:flyToMode>smooth</gx:flyToMode>
					<LookAt>
						<longitude>132.195</longitude>
						<latitude>34.6922222222222</latitude>
						<altitude>0</altitude>
						<heading>160</heading>
						<tilt>60</tilt>
						<range>1000</range>
						<altitudeMode>relativeToGround</altitudeMode>
					</LookAt>
				</gx:FlyTo>
				<gx:FlyTo>
					<gx:duration>1</gx:duration>
					<gx:flyToMode>smooth</gx:flyToMode>
					<LookAt>
						<longitude>132.195</longitude>
						<latitude>34.6922222222222</latitude>
						<altitude>0</altitude>
						<heading>180</heading>
						<tilt>60</tilt>
						<range>1000</range>
						<altitudeMode>relativeToGround</altitudeMode>
					</LookAt>
				</gx:FlyTo>
				<gx:FlyTo>
					<gx:duration>1</gx:duration>
					<gx:flyToMode>smooth</gx:flyToMode>
					<LookAt>
						<longitude>132.195</longitude>
						<latitude>34.6922222222222</latitude>
						<altitude>0</altitude>
						<heading>200</heading>
						<tilt>60</tilt>
						<range>1000</range>
						<altitudeMode>relativeToGround</altitudeMode>
					</LookAt>
				</gx:FlyTo>
				<gx:FlyTo>
					<gx:duration>1</gx:duration>
					<gx:flyToMode>smooth</gx:flyToMode>
					<LookAt>
						<longitude>132.195</longitude>
						<latitude>34.6922222222222</latitude>
						<altitude>0</altitude>
						<heading>220</heading>
						<tilt>60</tilt>
						<range>1000</range>
						<altitudeMode>relativeToGround</altitudeMode>
					</LookAt>
				</gx:FlyTo>
				<gx:FlyTo>
					<gx:duration>1</gx:duration>
					<gx:flyToMode>smooth</gx:flyToMode>
					<LookAt>
						<longitude>132.195</longitude>
						<latitude>34.6922222222222</latitude>
						<altitude>0</altitude>
						<heading>240</heading>
						<tilt>60</tilt>
						<range>1000</range>
						<altitudeMode>relativeToGround</altitudeMode>
					</LookAt>
				</gx:FlyTo>
				<gx:FlyTo>
					<gx:duration>1</gx:duration>
					<gx:flyToMode>smooth</gx:flyToMode>
					<LookAt>
						<longitude>132.195</longitude>
						<latitude>34.6922222222222</latitude>
						<altitude>0</altitude>
						<heading>260</heading>
						<tilt>60</tilt>
						<range>1000</range>
						<altitudeMode>relativeToGround</altitudeMode>
					</LookAt>
				</gx:FlyTo>
				<gx:FlyTo>
					<gx:duration>1</gx:duration>
					<gx:flyToMode>smooth</gx:flyToMode>
					<LookAt>
						<longitude>132.195</longitude>
						<latitude>34.6922222222222</latitude>
						<altitude>0</altitude>
						<heading>280</heading>
						<tilt>60</tilt>
						<range>1000</range>
						<altitudeMode>relativeToGround</altitudeMode>
					</LookAt>
				</gx:FlyTo>
				<gx:FlyTo>
					<gx:duration>1</gx:duration>
					<gx:flyToMode>smooth</gx:flyToMode>
					<LookAt>
						<longitude>132.195</longitude>
						<latitude>34.6922222222222</latitude>
						<altitude>0</altitude>
						<heading>300</heading>
						<tilt>60</tilt>
						<range>1000</range>
						<altitudeMode>relativeToGround</altitudeMode>
					</LookAt>
				</gx:FlyTo>
				<gx:FlyTo>
					<gx:duration>1</gx:duration>
					<gx:flyToMode>smooth</gx:flyToMode>
					<LookAt>
						<longitude>132.195</longitude>
						<latitude>34.6922222222222</latitude>
						<altitude>0</altitude>
						<heading>320</heading>
						<tilt>60</tilt>
						<range>1000</range>
						<altitudeMode>relativeToGround</altitudeMode>
					</LookAt>
				</gx:FlyTo>
				<gx:FlyTo>
					<gx:duration>1</gx:duration>
					<gx:flyToMode>smooth</gx:flyToMode>
					<LookAt>
						<longitude>132.195</longitude>
						<latitude>34.6922222222222</latitude>
						<altitude>0</altitude>
						<heading>340</heading>
						<tilt>60</tilt>
						<range>1000</range>
						<altitudeMode>relativeToGround</altitudeMode>
					</LookAt>
				</gx:FlyTo>
				<gx:FlyTo>
					<gx:duration>1</gx:duration>
					<gx:flyToMode>smooth</gx:flyToMode>
					<LookAt>
						<longitude>132.195</longitude>
						<latitude>34.6922222222222</latitude>
						<altitude>0</altitude>
						<heading>360</heading>
						<tilt>60</tilt>
						<range>1000</range>
						<altitudeMode>relativeToGround</altitudeMode>
					</LookAt>
				</gx:FlyTo>
				<gx:FlyTo>
					<gx:duration>3</gx:duration>
					<gx:flyToMode>smooth</gx:flyToMode>
					<LookAt>
						<longitude>132.195</longitude>
						<latitude>34.6922222222222</latitude>
						<altitude>0</altitude>
						<heading>0</heading>
						<tilt>60</tilt>
						<range>1000</range>
						<altitudeMode>relativeToGround</altitudeMode>
					</LookAt>
				</gx:FlyTo>
				<gx:FlyTo>
					<gx:duration>4</gx:duration>
					<LookAt>
						<longitude>138.5</longitude>
						<latitude>38.5</latitude>
						<altitude>0</altitude>
						<heading>0</heading>
						<tilt>0</tilt>
						<range>1800000</range>
						<altitudeMode>relativeToGround</altitudeMode>
					</LookAt>
				</gx:FlyTo>
				<gx:FlyTo>
					<gx:duration>4</gx:duration>
					<LookAt>
						<longitude>145.03</longitude>
						<latitude>44.0986111111111</latitude>
						<altitude>0</altitude>
						<heading>0</heading>
						<tilt>60</tilt>
						<range>1000</range>
						<altitudeMode>relativeToGround</altitudeMode>
					</LookAt>
				</gx:FlyTo>
				<gx:FlyTo>
					<gx:duration>1</gx:duration>
					<gx:flyToMode>smooth</gx:flyToMode>
					<LookAt>
						<longitude>145.03</longitude>
						<latitude>44.0986111111111</latitude>
						<altitude>0</altitude>
						<heading>20</heading>
						<tilt>60</tilt>
						<range>1000</range>
						<altitudeMode>relativeToGround</altitudeMode>
					</LookAt>
				</gx:FlyTo>
				<gx:FlyTo>
					<gx:duration>1</gx:duration>
					<gx:flyToMode>smooth</gx:flyToMode>
					<LookAt>
						<longitude>145.03</longitude>
						<latitude>44.0986111111111</latitude>
						<altitude>0</altitude>
						<heading>40</heading>
						<tilt>60</tilt>
						<range>1000</range>
						<altitudeMode>relativeToGround</altitudeMode>
					</LookAt>
				</gx:FlyTo>
				<gx:FlyTo>
					<gx:duration>1</gx:duration>
					<gx:flyToMode>smooth</gx:flyToMode>
					<LookAt>
						<longitude>145.03</longitude>
						<latitude>44.0986111111111</latitude>
						<altitude>0</altitude>
						<heading>60</heading>
						<tilt>60</tilt>
						<range>1000</range>
						<altitudeMode>relativeToGround</altitudeMode>
					</LookAt>
				</gx:FlyTo>
				<gx:FlyTo>
					<gx:duration>1</gx:duration>
					<gx:flyToMode>smooth</gx:flyToMode>
					<LookAt>
						<longitude>145.03</longitude>
						<latitude>44.0986111111111</latitude>
						<altitude>0</altitude>
						<heading>80</heading>
						<tilt>60</tilt>
						<range>1000</range>
						<altitudeMode>relativeToGround</altitudeMode>
					</LookAt>
				</gx:FlyTo>
				<gx:FlyTo>
					<gx:duration>1</gx:duration>
					<gx:flyToMode>smooth</gx:flyToMode>
					<LookAt>
						<longitude>145.03</longitude>
						<latitude>44.0986111111111</latitude>
						<altitude>0</altitude>
						<heading>100</heading>
						<tilt>60</tilt>
						<range>1000</range>
						<altitudeMode>relativeToGround</altitudeMode>
					</LookAt>
				</gx:FlyTo>
				<gx:FlyTo>
					<gx:duration>1</gx:duration>
					<gx:flyToMode>smooth</gx:flyToMode>
					<LookAt>
						<longitude>145.03</longitude>
						<latitude>44.0986111111111</latitude>
						<altitude>0</altitude>
						<heading>120</heading>
						<tilt>60</tilt>
						<range>1000</range>
						<altitudeMode>relativeToGround</altitudeMode>
					</LookAt>
				</gx:FlyTo>
				<gx:FlyTo>
					<gx:duration>1</gx:duration>
					<gx:flyToMode>smooth</gx:flyToMode>
					<LookAt>
						<longitude>145.03</longitude>
						<latitude>44.0986111111111</latitude>
						<altitude>0</altitude>
						<heading>140</heading>
						<tilt>60</tilt>
						<range>1000</range>
						<altitudeMode>relativeToGround</altitudeMode>
					</LookAt>
				</gx:FlyTo>
				<gx:FlyTo>
					<gx:duration>1</gx:duration>
					<gx:flyToMode>smooth</gx:flyToMode>
					<LookAt>
						<longitude>145.03</longitude>
						<latitude>44.0986111111111</latitude>
						<altitude>0</altitude>
						<heading>160</heading>
						<tilt>60</tilt>
						<range>1000</range>
						<altitudeMode>relativeToGround</altitudeMode>
					</LookAt>
				</gx:FlyTo>
				<gx:FlyTo>
					<gx:duration>1</gx:duration>
					<gx:flyToMode>smooth</gx:flyToMode>
					<LookAt>
						<longitude>145.03</longitude>
						<latitude>44.0986111111111</latitude>
						<altitude>0</altitude>
						<heading>180</heading>
						<tilt>60</tilt>
						<range>1000</range>
						<altitudeMode>relativeToGround</altitudeMode>
					</LookAt>
				</gx:FlyTo>
				<gx:FlyTo>
					<gx:duration>1</gx:duration>
					<gx:flyToMode>smooth</gx:flyToMode>
					<LookAt>
						<longitude>145.03</longitude>
						<latitude>44.0986111111111</latitude>
						<altitude>0</altitude>
						<heading>200</heading>
						<tilt>60</tilt>
						<range>1000</range>
						<altitudeMode>relativeToGround</altitudeMode>
					</LookAt>
				</gx:FlyTo>
				<gx:FlyTo>
					<gx:duration>1</gx:duration>
					<gx:flyToMode>smooth</gx:flyToMode>
					<LookAt>
						<longitude>145.03</longitude>
						<latitude>44.0986111111111</latitude>
						<altitude>0</altitude>
						<heading>220</heading>
						<tilt>60</tilt>
						<range>1000</range>
						<altitudeMode>relativeToGround</altitudeMode>
					</LookAt>
				</gx:FlyTo>
				<gx:FlyTo>
					<gx:duration>1</gx:duration>
					<gx:flyToMode>smooth</gx:flyToMode>
					<LookAt>
						<longitude>145.03</longitude>
						<latitude>44.0986111111111</latitude>
						<altitude>0</altitude>
						<heading>240</heading>
						<tilt>60</tilt>
						<range>1000</range>
						<altitudeMode>relativeToGround</altitudeMode>
					</LookAt>
				</gx:FlyTo>
				<gx:FlyTo>
					<gx:duration>1</gx:duration>
					<gx:flyToMode>smooth</gx:flyToMode>
					<LookAt>
						<longitude>145.03</longitude>
						<latitude>44.0986111111111</latitude>
						<altitude>0</altitude>
						<heading>260</heading>
						<tilt>60</tilt>
						<range>1000</range>
						<altitudeMode>relativeToGround</altitudeMode>
					</LookAt>
				</gx:FlyTo>
				<gx:FlyTo>
					<gx:duration>1</gx:duration>
					<gx:flyToMode>smooth</gx:flyToMode>
					<LookAt>
						<longitude>145.03</longitude>
						<latitude>44.0986111111111</latitude>
						<altitude>0</altitude>
						<heading>280</heading>
						<tilt>60</tilt>
						<range>1000</range>
						<altitudeMode>relativeToGround</altitudeMode>
					</LookAt>
				</gx:FlyTo>
				<gx:FlyTo>
					<gx:duration>1</gx:duration>
					<gx:flyToMode>smooth</gx:flyToMode>
					<LookAt>
						<longitude>145.03</longitude>
						<latitude>44.0986111111111</latitude>
						<altitude>0</altitude>
						<heading>300</heading>
						<tilt>60</tilt>
						<range>1000</range>
						<altitudeMode>relativeToGround</altitudeMode>
					</LookAt>
				</gx:FlyTo>
				<gx:FlyTo>
					<gx:duration>1</gx:duration>
					<gx:flyToMode>smooth</gx:flyToMode>
					<LookAt>
						<longitude>145.03</longitude>
						<latitude>44.0986111111111</latitude>
						<altitude>0</altitude>
						<heading>320</heading>
						<tilt>60</tilt>
						<range>1000</range>
						<altitudeMode>relativeToGround</altitudeMode>
					</LookAt>
				</gx:FlyTo>
				<gx:FlyTo>
					<gx:duration>1</gx:duration>
					<gx:flyToMode>smooth</gx:flyToMode>
					<LookAt>
						<longitude>145.03</longitude>
						<latitude>44.0986111111111</latitude>
						<altitude>0</altitude>
						<heading>340</heading>
						<tilt>60</tilt>
						<range>1000</range>
						<altitudeMode>relativeToGround</altitudeMode>
					</LookAt>
				</gx:FlyTo>
				<gx:FlyTo>
					<gx:duration>1</gx:duration>
					<gx:flyToMode>smooth</gx:flyToMode>
					<LookAt>
						<longitude>145.03</longitude>
						<latitude>44.0986111111111</latitude>
						<altitude>0</altitude>
						<heading>360</heading>
						<tilt>60</tilt>
						<range>1000</range>
						<altitudeMode>relativeToGround</altitudeMode>
					</LookAt>
				</gx:FlyTo>
				<gx:FlyTo>
					<gx:duration>3</gx:duration>
					<gx:flyToMode>smooth</gx:flyToMode>
					<LookAt>
						<longitude>145.03</longitude>
						<latitude>44.0986111111111</latitude>
						<altitude>0</altitude>
						<heading>0</heading>
						<tilt>60</tilt>
						<range>1000</range>
						<altitudeMode>relativeToGround</altitudeMode>
					</LookAt>
				</gx:FlyTo>
				<gx:FlyTo>
					<gx:duration>4</gx:duration>
					<LookAt>
						<longitude>138.5</longitude>
						<latitude>38.5</latitude>
						<altitude>0</altitude>
						<heading>0</heading>
						<tilt>0</tilt>
						<range>1800000</range>
						<altitudeMode>relativeToGround</altitudeMode>
					</LookAt>
				</gx:FlyTo>
				<gx:FlyTo>
					<gx:duration>4</gx:duration>
					<LookAt>
						<longitude>141.062222222222</longitude>
						<latitude>39.6402777777778</latitude>
						<altitude>0</altitude>
						<heading>0</heading>
						<tilt>60</tilt>
						<range>1000</range>
						<altitudeMode>relativeToGround</altitudeMode>
					</LookAt>
				</gx:FlyTo>
				<gx:FlyTo>
					<gx:duration>1</gx:duration>
					<gx:flyToMode>smooth</gx:flyToMode>
					<LookAt>
						<longitude>141.062222222222</longitude>
						<latitude>39.6402777777778</latitude>
						<altitude>0</altitude>
						<heading>20</heading>
						<tilt>60</tilt>
						<range>1000</range>
						<altitudeMode>relativeToGround</altitudeMode>
					</LookAt>
				</gx:FlyTo>
				<gx:FlyTo>
					<gx:duration>1</gx:duration>
					<gx:flyToMode>smooth</gx:flyToMode>
					<LookAt>
						<longitude>141.062222222222</longitude>
						<latitude>39.6402777777778</latitude>
						<altitude>0</altitude>
						<heading>40</heading>
						<tilt>60</tilt>
						<range>1000</range>
						<altitudeMode>relativeToGround</altitudeMode>
					</LookAt>
				</gx:FlyTo>
				<gx:FlyTo>
					<gx:duration>1</gx:duration>
					<gx:flyToMode>smooth</gx:flyToMode>
					<LookAt>
						<longitude>141.062222222222</longitude>
						<latitude>39.6402777777778</latitude>
						<altitude>0</altitude>
						<heading>60</heading>
						<tilt>60</tilt>
						<range>1000</range>
						<altitudeMode>relativeToGround</altitudeMode>
					</LookAt>
				</gx:FlyTo>
				<gx:FlyTo>
					<gx:duration>1</gx:duration>
					<gx:flyToMode>smooth</gx:flyToMode>
					<LookAt>
						<longitude>141.062222222222</longitude>
						<latitude>39.6402777777778</latitude>
						<altitude>0</altitude>
						<heading>80</heading>
						<tilt>60</tilt>
						<range>1000</range>
						<altitudeMode>relativeToGround</altitudeMode>
					</LookAt>
				</gx:FlyTo>
				<gx:FlyTo>
					<gx:duration>1</gx:duration>
					<gx:flyToMode>smooth</gx:flyToMode>
					<LookAt>
						<longitude>141.062222222222</longitude>
						<latitude>39.6402777777778</latitude>
						<altitude>0</altitude>
						<heading>100</heading>
						<tilt>60</tilt>
						<range>1000</range>
						<altitudeMode>relativeToGround</altitudeMode>
					</LookAt>
				</gx:FlyTo>
				<gx:FlyTo>
					<gx:duration>1</gx:duration>
					<gx:flyToMode>smooth</gx:flyToMode>
					<LookAt>
						<longitude>141.062222222222</longitude>
						<latitude>39.6402777777778</latitude>
						<altitude>0</altitude>
						<heading>120</heading>
						<tilt>60</tilt>
						<range>1000</range>
						<altitudeMode>relativeToGround</altitudeMode>
					</LookAt>
				</gx:FlyTo>
				<gx:FlyTo>
					<gx:duration>1</gx:duration>
					<gx:flyToMode>smooth</gx:flyToMode>
					<LookAt>
						<longitude>141.062222222222</longitude>
						<latitude>39.6402777777778</latitude>
						<altitude>0</altitude>
						<heading>140</heading>
						<tilt>60</tilt>
						<range>1000</range>
						<altitudeMode>relativeToGround</altitudeMode>
					</LookAt>
				</gx:FlyTo>
				<gx:FlyTo>
					<gx:duration>1</gx:duration>
					<gx:flyToMode>smooth</gx:flyToMode>
					<LookAt>
						<longitude>141.062222222222</longitude>
						<latitude>39.6402777777778</latitude>
						<altitude>0</altitude>
						<heading>160</heading>
						<tilt>60</tilt>
						<range>1000</range>
						<altitudeMode>relativeToGround</altitudeMode>
					</LookAt>
				</gx:FlyTo>
				<gx:FlyTo>
					<gx:duration>1</gx:duration>
					<gx:flyToMode>smooth</gx:flyToMode>
					<LookAt>
						<longitude>141.062222222222</longitude>
						<latitude>39.6402777777778</latitude>
						<altitude>0</altitude>
						<heading>180</heading>
						<tilt>60</tilt>
						<range>1000</range>
						<altitudeMode>relativeToGround</altitudeMode>
					</LookAt>
				</gx:FlyTo>
				<gx:FlyTo>
					<gx:duration>1</gx:duration>
					<gx:flyToMode>smooth</gx:flyToMode>
					<LookAt>
						<longitude>141.062222222222</longitude>
						<latitude>39.6402777777778</latitude>
						<altitude>0</altitude>
						<heading>200</heading>
						<tilt>60</tilt>
						<range>1000</range>
						<altitudeMode>relativeToGround</altitudeMode>
					</LookAt>
				</gx:FlyTo>
				<gx:FlyTo>
					<gx:duration>1</gx:duration>
					<gx:flyToMode>smooth</gx:flyToMode>
					<LookAt>
						<longitude>141.062222222222</longitude>
						<latitude>39.6402777777778</latitude>
						<altitude>0</altitude>
						<heading>220</heading>
						<tilt>60</tilt>
						<range>1000</range>
						<altitudeMode>relativeToGround</altitudeMode>
					</LookAt>
				</gx:FlyTo>
				<gx:FlyTo>
					<gx:duration>1</gx:duration>
					<gx:flyToMode>smooth</gx:flyToMode>
					<LookAt>
						<longitude>141.062222222222</longitude>
						<latitude>39.6402777777778</latitude>
						<altitude>0</altitude>
						<heading>240</heading>
						<tilt>60</tilt>
						<range>1000</range>
						<altitudeMode>relativeToGround</altitudeMode>
					</LookAt>
				</gx:FlyTo>
				<gx:FlyTo>
					<gx:duration>1</gx:duration>
					<gx:flyToMode>smooth</gx:flyToMode>
					<LookAt>
						<longitude>141.062222222222</longitude>
						<latitude>39.6402777777778</latitude>
						<altitude>0</altitude>
						<heading>260</heading>
						<tilt>60</tilt>
						<range>1000</range>
						<altitudeMode>relativeToGround</altitudeMode>
					</LookAt>
				</gx:FlyTo>
				<gx:FlyTo>
					<gx:duration>1</gx:duration>
					<gx:flyToMode>smooth</gx:flyToMode>
					<LookAt>
						<longitude>141.062222222222</longitude>
						<latitude>39.6402777777778</latitude>
						<altitude>0</altitude>
						<heading>280</heading>
						<tilt>60</tilt>
						<range>1000</range>
						<altitudeMode>relativeToGround</altitudeMode>
					</LookAt>
				</gx:FlyTo>
				<gx:FlyTo>
					<gx:duration>1</gx:duration>
					<gx:flyToMode>smooth</gx:flyToMode>
					<LookAt>
						<longitude>141.062222222222</longitude>
						<latitude>39.6402777777778</latitude>
						<altitude>0</altitude>
						<heading>300</heading>
						<tilt>60</tilt>
						<range>1000</range>
						<altitudeMode>relativeToGround</altitudeMode>
					</LookAt>
				</gx:FlyTo>
				<gx:FlyTo>
					<gx:duration>1</gx:duration>
					<gx:flyToMode>smooth</gx:flyToMode>
					<LookAt>
						<longitude>141.062222222222</longitude>
						<latitude>39.6402777777778</latitude>
						<altitude>0</altitude>
						<heading>320</heading>
						<tilt>60</tilt>
						<range>1000</range>
						<altitudeMode>relativeToGround</altitudeMode>
					</LookAt>
				</gx:FlyTo>
				<gx:FlyTo>
					<gx:duration>1</gx:duration>
					<gx:flyToMode>smooth</gx:flyToMode>
					<LookAt>
						<longitude>141.062222222222</longitude>
						<latitude>39.6402777777778</latitude>
						<altitude>0</altitude>
						<heading>340</heading>
						<tilt>60</tilt>
						<range>1000</range>
						<altitudeMode>relativeToGround</altitudeMode>
					</LookAt>
				</gx:FlyTo>
				<gx:FlyTo>
					<gx:duration>1</gx:duration>
					<gx:flyToMode>smooth</gx:flyToMode>
					<LookAt>
						<longitude>141.062222222222</longitude>
						<latitude>39.6402777777778</latitude>
						<altitude>0</altitude>
						<heading>360</heading>
						<tilt>60</tilt>
						<range>1000</range>
						<altitudeMode>relativeToGround</altitudeMode>
					</LookAt>
				</gx:FlyTo>
				<gx:FlyTo>
					<gx:duration>3</gx:duration>
					<gx:flyToMode>smooth</gx:flyToMode>
					<LookAt>
						<longitude>141.062222222222</longitude>
						<latitude>39.6402777777778</latitude>
						<altitude>0</altitude>
						<heading>0</heading>
						<tilt>60</tilt>
						<range>1000</range>
						<altitudeMode>relativeToGround</altitudeMode>
					</LookAt>
				</gx:FlyTo>
				<gx:FlyTo>
					<gx:duration>4</gx:duration>
					<LookAt>
						<longitude>138.5</longitude>
						<latitude>38.5</latitude>
						<altitude>0</altitude>
						<heading>0</heading>
						<tilt>0</tilt>
						<range>1800000</range>
						<altitudeMode>relativeToGround</altitudeMode>
					</LookAt>
				</gx:FlyTo>
				<gx:FlyTo>
					<gx:duration>4</gx:duration>
					<LookAt>
						<longitude>141.869583333333</longitude>
						<latitude>43.2879166666667</latitude>
						<altitude>0</altitude>
						<heading>0</heading>
						<tilt>60</tilt>
						<range>1000</range>
						<altitudeMode>relativeToGround</altitudeMode>
					</LookAt>
				</gx:FlyTo>
				<gx:FlyTo>
					<gx:duration>1</gx:duration>
					<gx:flyToMode>smooth</gx:flyToMode>
					<LookAt>
						<longitude>141.869583333333</longitude>
						<latitude>43.2879166666667</latitude>
						<altitude>0</altitude>
						<heading>20</heading>
						<tilt>60</tilt>
						<range>1000</range>
						<altitudeMode>relativeToGround</altitudeMode>
					</LookAt>
				</gx:FlyTo>
				<gx:FlyTo>
					<gx:duration>1</gx:duration>
					<gx:flyToMode>smooth</gx:flyToMode>
					<LookAt>
						<longitude>141.869583333333</longitude>
						<latitude>43.2879166666667</latitude>
						<altitude>0</altitude>
						<heading>40</heading>
						<tilt>60</tilt>
						<range>1000</range>
						<altitudeMode>relativeToGround</altitudeMode>
					</LookAt>
				</gx:FlyTo>
				<gx:FlyTo>
					<gx:duration>1</gx:duration>
					<gx:flyToMode>smooth</gx:flyToMode>
					<LookAt>
						<longitude>141.869583333333</longitude>
						<latitude>43.2879166666667</latitude>
						<altitude>0</altitude>
						<heading>60</heading>
						<tilt>60</tilt>
						<range>1000</range>
						<altitudeMode>relativeToGround</altitudeMode>
					</LookAt>
				</gx:FlyTo>
				<gx:FlyTo>
					<gx:duration>1</gx:duration>
					<gx:flyToMode>smooth</gx:flyToMode>
					<LookAt>
						<longitude>141.869583333333</longitude>
						<latitude>43.2879166666667</latitude>
						<altitude>0</altitude>
						<heading>80</heading>
						<tilt>60</tilt>
						<range>1000</range>
						<altitudeMode>relativeToGround</altitudeMode>
					</LookAt>
				</gx:FlyTo>
				<gx:FlyTo>
					<gx:duration>1</gx:duration>
					<gx:flyToMode>smooth</gx:flyToMode>
					<LookAt>
						<longitude>141.869583333333</longitude>
						<latitude>43.2879166666667</latitude>
						<altitude>0</altitude>
						<heading>100</heading>
						<tilt>60</tilt>
						<range>1000</range>
						<altitudeMode>relativeToGround</altitudeMode>
					</LookAt>
				</gx:FlyTo>
				<gx:FlyTo>
					<gx:duration>1</gx:duration>
					<gx:flyToMode>smooth</gx:flyToMode>
					<LookAt>
						<longitude>141.869583333333</longitude>
						<latitude>43.2879166666667</latitude>
						<altitude>0</altitude>
						<heading>120</heading>
						<tilt>60</tilt>
						<range>1000</range>
						<altitudeMode>relativeToGround</altitudeMode>
					</LookAt>
				</gx:FlyTo>
				<gx:FlyTo>
					<gx:duration>1</gx:duration>
					<gx:flyToMode>smooth</gx:flyToMode>
					<LookAt>
						<longitude>141.869583333333</longitude>
						<latitude>43.2879166666667</latitude>
						<altitude>0</altitude>
						<heading>140</heading>
						<tilt>60</tilt>
						<range>1000</range>
						<altitudeMode>relativeToGround</altitudeMode>
					</LookAt>
				</gx:FlyTo>
				<gx:FlyTo>
					<gx:duration>1</gx:duration>
					<gx:flyToMode>smooth</gx:flyToMode>
					<LookAt>
						<longitude>141.869583333333</longitude>
						<latitude>43.2879166666667</latitude>
						<altitude>0</altitude>
						<heading>160</heading>
						<tilt>60</tilt>
						<range>1000</range>
						<altitudeMode>relativeToGround</altitudeMode>
					</LookAt>
				</gx:FlyTo>
				<gx:FlyTo>
					<gx:duration>1</gx:duration>
					<gx:flyToMode>smooth</gx:flyToMode>
					<LookAt>
						<longitude>141.869583333333</longitude>
						<latitude>43.2879166666667</latitude>
						<altitude>0</altitude>
						<heading>180</heading>
						<tilt>60</tilt>
						<range>1000</range>
						<altitudeMode>relativeToGround</altitudeMode>
					</LookAt>
				</gx:FlyTo>
				<gx:FlyTo>
					<gx:duration>1</gx:duration>
					<gx:flyToMode>smooth</gx:flyToMode>
					<LookAt>
						<longitude>141.869583333333</longitude>
						<latitude>43.2879166666667</latitude>
						<altitude>0</altitude>
						<heading>200</heading>
						<tilt>60</tilt>
						<range>1000</range>
						<altitudeMode>relativeToGround</altitudeMode>
					</LookAt>
				</gx:FlyTo>
				<gx:FlyTo>
					<gx:duration>1</gx:duration>
					<gx:flyToMode>smooth</gx:flyToMode>
					<LookAt>
						<longitude>141.869583333333</longitude>
						<latitude>43.2879166666667</latitude>
						<altitude>0</altitude>
						<heading>220</heading>
						<tilt>60</tilt>
						<range>1000</range>
						<altitudeMode>relativeToGround</altitudeMode>
					</LookAt>
				</gx:FlyTo>
				<gx:FlyTo>
					<gx:duration>1</gx:duration>
					<gx:flyToMode>smooth</gx:flyToMode>
					<LookAt>
						<longitude>141.869583333333</longitude>
						<latitude>43.2879166666667</latitude>
						<altitude>0</altitude>
						<heading>240</heading>
						<tilt>60</tilt>
						<range>1000</range>
						<altitudeMode>relativeToGround</altitudeMode>
					</LookAt>
				</gx:FlyTo>
				<gx:FlyTo>
					<gx:duration>1</gx:duration>
					<gx:flyToMode>smooth</gx:flyToMode>
					<LookAt>
						<longitude>141.869583333333</longitude>
						<latitude>43.2879166666667</latitude>
						<altitude>0</altitude>
						<heading>260</heading>
						<tilt>60</tilt>
						<range>1000</range>
						<altitudeMode>relativeToGround</altitudeMode>
					</LookAt>
				</gx:FlyTo>
				<gx:FlyTo>
					<gx:duration>1</gx:duration>
					<gx:flyToMode>smooth</gx:flyToMode>
					<LookAt>
						<longitude>141.869583333333</longitude>
						<latitude>43.2879166666667</latitude>
						<altitude>0</altitude>
						<heading>280</heading>
						<tilt>60</tilt>
						<range>1000</range>
						<altitudeMode>relativeToGround</altitudeMode>
					</LookAt>
				</gx:FlyTo>
				<gx:FlyTo>
					<gx:duration>1</gx:duration>
					<gx:flyToMode>smooth</gx:flyToMode>
					<LookAt>
						<longitude>141.869583333333</longitude>
						<latitude>43.2879166666667</latitude>
						<altitude>0</altitude>
						<heading>300</heading>
						<tilt>60</tilt>
						<range>1000</range>
						<altitudeMode>relativeToGround</altitudeMode>
					</LookAt>
				</gx:FlyTo>
				<gx:FlyTo>
					<gx:duration>1</gx:duration>
					<gx:flyToMode>smooth</gx:flyToMode>
					<LookAt>
						<longitude>141.869583333333</longitude>
						<latitude>43.2879166666667</latitude>
						<altitude>0</altitude>
						<heading>320</heading>
						<tilt>60</tilt>
						<range>1000</range>
						<altitudeMode>relativeToGround</altitudeMode>
					</LookAt>
				</gx:FlyTo>
				<gx:FlyTo>
					<gx:duration>1</gx:duration>
					<gx:flyToMode>smooth</gx:flyToMode>
					<LookAt>
						<longitude>141.869583333333</longitude>
						<latitude>43.2879166666667</latitude>
						<altitude>0</altitude>
						<heading>340</heading>
						<tilt>60</tilt>
						<range>1000</range>
						<altitudeMode>relativeToGround</altitudeMode>
					</LookAt>
				</gx:FlyTo>
				<gx:FlyTo>
					<gx:duration>1</gx:duration>
					<gx:flyToMode>smooth</gx:flyToMode>
					<LookAt>
						<longitude>141.869583333333</longitude>
						<latitude>43.2879166666667</latitude>
						<altitude>0</altitude>
						<heading>360</heading>
						<tilt>60</tilt>
						<range>1000</range>
						<altitudeMode>relativeToGround</altitudeMode>
					</LookAt>
				</gx:FlyTo>
				<gx:FlyTo>
					<gx:duration>3</gx:duration>
					<gx:flyToMode>smooth</gx:flyToMode>
					<LookAt>
						<longitude>141.869583333333</longitude>
						<latitude>43.2879166666667</latitude>
						<altitude>0</altitude>
						<heading>0</heading>
						<tilt>60</tilt>
						<range>1000</range>
						<altitudeMode>relativeToGround</altitudeMode>
					</LookAt>
				</gx:FlyTo>
				<gx:FlyTo>
					<gx:duration>4</gx:duration>
					<LookAt>
						<longitude>138.5</longitude>
						<latitude>38.5</latitude>
						<altitude>0</altitude>
						<heading>0</heading>
						<tilt>0</tilt>
						<range>1800000</range>
						<altitudeMode>relativeToGround</altitudeMode>
					</LookAt>
				</gx:FlyTo>
				<gx:FlyTo>
					<gx:duration>4</gx:duration>
					<LookAt>
						<longitude>138.070294444444</longitude>
						<latitude>36.7481666666667</latitude>
						<altitude>0</altitude>
						<heading>0</heading>
						<tilt>60</tilt>
						<range>1000</range>
						<altitudeMode>relativeToGround</altitudeMode>
					</LookAt>
				</gx:FlyTo>
				<gx:FlyTo>
					<gx:duration>1</gx:duration>
					<gx:flyToMode>smooth</gx:flyToMode>
					<LookAt>
						<longitude>138.070294444444</longitude>
						<latitude>36.7481666666667</latitude>
						<altitude>0</altitude>
						<heading>20</heading>
						<tilt>60</tilt>
						<range>1000</range>
						<altitudeMode>relativeToGround</altitudeMode>
					</LookAt>
				</gx:FlyTo>
				<gx:FlyTo>
					<gx:duration>1</gx:duration>
					<gx:flyToMode>smooth</gx:flyToMode>
					<LookAt>
						<longitude>138.070294444444</longitude>
						<latitude>36.7481666666667</latitude>
						<altitude>0</altitude>
						<heading>40</heading>
						<tilt>60</tilt>
						<range>1000</range>
						<altitudeMode>relativeToGround</altitudeMode>
					</LookAt>
				</gx:FlyTo>
				<gx:FlyTo>
					<gx:duration>1</gx:duration>
					<gx:flyToMode>smooth</gx:flyToMode>
					<LookAt>
						<longitude>138.070294444444</longitude>
						<latitude>36.7481666666667</latitude>
						<altitude>0</altitude>
						<heading>60</heading>
						<tilt>60</tilt>
						<range>1000</range>
						<altitudeMode>relativeToGround</altitudeMode>
					</LookAt>
				</gx:FlyTo>
				<gx:FlyTo>
					<gx:duration>1</gx:duration>
					<gx:flyToMode>smooth</gx:flyToMode>
					<LookAt>
						<longitude>138.070294444444</longitude>
						<latitude>36.7481666666667</latitude>
						<altitude>0</altitude>
						<heading>80</heading>
						<tilt>60</tilt>
						<range>1000</range>
						<altitudeMode>relativeToGround</altitudeMode>
					</LookAt>
				</gx:FlyTo>
				<gx:FlyTo>
					<gx:duration>1</gx:duration>
					<gx:flyToMode>smooth</gx:flyToMode>
					<LookAt>
						<longitude>138.070294444444</longitude>
						<latitude>36.7481666666667</latitude>
						<altitude>0</altitude>
						<heading>100</heading>
						<tilt>60</tilt>
						<range>1000</range>
						<altitudeMode>relativeToGround</altitudeMode>
					</LookAt>
				</gx:FlyTo>
				<gx:FlyTo>
					<gx:duration>1</gx:duration>
					<gx:flyToMode>smooth</gx:flyToMode>
					<LookAt>
						<longitude>138.070294444444</longitude>
						<latitude>36.7481666666667</latitude>
						<altitude>0</altitude>
						<heading>120</heading>
						<tilt>60</tilt>
						<range>1000</range>
						<altitudeMode>relativeToGround</altitudeMode>
					</LookAt>
				</gx:FlyTo>
				<gx:FlyTo>
					<gx:duration>1</gx:duration>
					<gx:flyToMode>smooth</gx:flyToMode>
					<LookAt>
						<longitude>138.070294444444</longitude>
						<latitude>36.7481666666667</latitude>
						<altitude>0</altitude>
						<heading>140</heading>
						<tilt>60</tilt>
						<range>1000</range>
						<altitudeMode>relativeToGround</altitudeMode>
					</LookAt>
				</gx:FlyTo>
				<gx:FlyTo>
					<gx:duration>1</gx:duration>
					<gx:flyToMode>smooth</gx:flyToMode>
					<LookAt>
						<longitude>138.070294444444</longitude>
						<latitude>36.7481666666667</latitude>
						<altitude>0</altitude>
						<heading>160</heading>
						<tilt>60</tilt>
						<range>1000</range>
						<altitudeMode>relativeToGround</altitudeMode>
					</LookAt>
				</gx:FlyTo>
				<gx:FlyTo>
					<gx:duration>1</gx:duration>
					<gx:flyToMode>smooth</gx:flyToMode>
					<LookAt>
						<longitude>138.070294444444</longitude>
						<latitude>36.7481666666667</latitude>
						<altitude>0</altitude>
						<heading>180</heading>
						<tilt>60</tilt>
						<range>1000</range>
						<altitudeMode>relativeToGround</altitudeMode>
					</LookAt>
				</gx:FlyTo>
				<gx:FlyTo>
					<gx:duration>1</gx:duration>
					<gx:flyToMode>smooth</gx:flyToMode>
					<LookAt>
						<longitude>138.070294444444</longitude>
						<latitude>36.7481666666667</latitude>
						<altitude>0</altitude>
						<heading>200</heading>
						<tilt>60</tilt>
						<range>1000</range>
						<altitudeMode>relativeToGround</altitudeMode>
					</LookAt>
				</gx:FlyTo>
				<gx:FlyTo>
					<gx:duration>1</gx:duration>
					<gx:flyToMode>smooth</gx:flyToMode>
					<LookAt>
						<longitude>138.070294444444</longitude>
						<latitude>36.7481666666667</latitude>
						<altitude>0</altitude>
						<heading>220</heading>
						<tilt>60</tilt>
						<range>1000</range>
						<altitudeMode>relativeToGround</altitudeMode>
					</LookAt>
				</gx:FlyTo>
				<gx:FlyTo>
					<gx:duration>1</gx:duration>
					<gx:flyToMode>smooth</gx:flyToMode>
					<LookAt>
						<longitude>138.070294444444</longitude>
						<latitude>36.7481666666667</latitude>
						<altitude>0</altitude>
						<heading>240</heading>
						<tilt>60</tilt>
						<range>1000</range>
						<altitudeMode>relativeToGround</altitudeMode>
					</LookAt>
				</gx:FlyTo>
				<gx:FlyTo>
					<gx:duration>1</gx:duration>
					<gx:flyToMode>smooth</gx:flyToMode>
					<LookAt>
						<longitude>138.070294444444</longitude>
						<latitude>36.7481666666667</latitude>
						<altitude>0</altitude>
						<heading>260</heading>
						<tilt>60</tilt>
						<range>1000</range>
						<altitudeMode>relativeToGround</altitudeMode>
					</LookAt>
				</gx:FlyTo>
				<gx:FlyTo>
					<gx:duration>1</gx:duration>
					<gx:flyToMode>smooth</gx:flyToMode>
					<LookAt>
						<longitude>138.070294444444</longitude>
						<latitude>36.7481666666667</latitude>
						<altitude>0</altitude>
						<heading>280</heading>
						<tilt>60</tilt>
						<range>1000</range>
						<altitudeMode>relativeToGround</altitudeMode>
					</LookAt>
				</gx:FlyTo>
				<gx:FlyTo>
					<gx:duration>1</gx:duration>
					<gx:flyToMode>smooth</gx:flyToMode>
					<LookAt>
						<longitude>138.070294444444</longitude>
						<latitude>36.7481666666667</latitude>
						<altitude>0</altitude>
						<heading>300</heading>
						<tilt>60</tilt>
						<range>1000</range>
						<altitudeMode>relativeToGround</altitudeMode>
					</LookAt>
				</gx:FlyTo>
				<gx:FlyTo>
					<gx:duration>1</gx:duration>
					<gx:flyToMode>smooth</gx:flyToMode>
					<LookAt>
						<longitude>138.070294444444</longitude>
						<latitude>36.7481666666667</latitude>
						<altitude>0</altitude>
						<heading>320</heading>
						<tilt>60</tilt>
						<range>1000</range>
						<altitudeMode>relativeToGround</altitudeMode>
					</LookAt>
				</gx:FlyTo>
				<gx:FlyTo>
					<gx:duration>1</gx:duration>
					<gx:flyToMode>smooth</gx:flyToMode>
					<LookAt>
						<longitude>138.070294444444</longitude>
						<latitude>36.7481666666667</latitude>
						<altitude>0</altitude>
						<heading>340</heading>
						<tilt>60</tilt>
						<range>1000</range>
						<altitudeMode>relativeToGround</altitudeMode>
					</LookAt>
				</gx:FlyTo>
				<gx:FlyTo>
					<gx:duration>1</gx:duration>
					<gx:flyToMode>smooth</gx:flyToMode>
					<LookAt>
						<longitude>138.070294444444</longitude>
						<latitude>36.7481666666667</latitude>
						<altitude>0</altitude>
						<heading>360</heading>
						<tilt>60</tilt>
						<range>1000</range>
						<altitudeMode>relativeToGround</altitudeMode>
					</LookAt>
				</gx:FlyTo>
				<gx:FlyTo>
					<gx:duration>3</gx:duration>
					<gx:flyToMode>smooth</gx:flyToMode>
					<LookAt>
						<longitude>138.070294444444</longitude>
						<latitude>36.7481666666667</latitude>
						<altitude>0</altitude>
						<heading>0</heading>
						<tilt>60</tilt>
						<range>1000</range>
						<altitudeMode>relativeToGround</altitudeMode>
					</LookAt>
				</gx:FlyTo>
				<gx:FlyTo>
					<gx:duration>4</gx:duration>
					<LookAt>
						<longitude>138.5</longitude>
						<latitude>38.5</latitude>
						<altitude>0</altitude>
						<heading>0</heading>
						<tilt>0</tilt>
						<range>1800000</range>
						<altitudeMode>relativeToGround</altitudeMode>
					</LookAt>
				</gx:FlyTo>
				<gx:FlyTo>
					<gx:duration>4</gx:duration>
					<LookAt>
						<longitude>142.866111111111</longitude>
						<latitude>43.2561111111111</latitude>
						<altitude>0</altitude>
						<heading>0</heading>
						<tilt>60</tilt>
						<range>1000</range>
						<altitudeMode>relativeToGround</altitudeMode>
					</LookAt>
				</gx:FlyTo>
				<gx:FlyTo>
					<gx:duration>1</gx:duration>
					<gx:flyToMode>smooth</gx:flyToMode>
					<LookAt>
						<longitude>142.866111111111</longitude>
						<latitude>43.2561111111111</latitude>
						<altitude>0</altitude>
						<heading>20</heading>
						<tilt>60</tilt>
						<range>1000</range>
						<altitudeMode>relativeToGround</altitudeMode>
					</LookAt>
				</gx:FlyTo>
				<gx:FlyTo>
					<gx:duration>1</gx:duration>
					<gx:flyToMode>smooth</gx:flyToMode>
					<LookAt>
						<longitude>142.866111111111</longitude>
						<latitude>43.2561111111111</latitude>
						<altitude>0</altitude>
						<heading>40</heading>
						<tilt>60</tilt>
						<range>1000</range>
						<altitudeMode>relativeToGround</altitudeMode>
					</LookAt>
				</gx:FlyTo>
				<gx:FlyTo>
					<gx:duration>1</gx:duration>
					<gx:flyToMode>smooth</gx:flyToMode>
					<LookAt>
						<longitude>142.866111111111</longitude>
						<latitude>43.2561111111111</latitude>
						<altitude>0</altitude>
						<heading>60</heading>
						<tilt>60</tilt>
						<range>1000</range>
						<altitudeMode>relativeToGround</altitudeMode>
					</LookAt>
				</gx:FlyTo>
				<gx:FlyTo>
					<gx:duration>1</gx:duration>
					<gx:flyToMode>smooth</gx:flyToMode>
					<LookAt>
						<longitude>142.866111111111</longitude>
						<latitude>43.2561111111111</latitude>
						<altitude>0</altitude>
						<heading>80</heading>
						<tilt>60</tilt>
						<range>1000</range>
						<altitudeMode>relativeToGround</altitudeMode>
					</LookAt>
				</gx:FlyTo>
				<gx:FlyTo>
					<gx:duration>1</gx:duration>
					<gx:flyToMode>smooth</gx:flyToMode>
					<LookAt>
						<longitude>142.866111111111</longitude>
						<latitude>43.2561111111111</latitude>
						<altitude>0</altitude>
						<heading>100</heading>
						<tilt>60</tilt>
						<range>1000</range>
						<altitudeMode>relativeToGround</altitudeMode>
					</LookAt>
				</gx:FlyTo>
				<gx:FlyTo>
					<gx:duration>1</gx:duration>
					<gx:flyToMode>smooth</gx:flyToMode>
					<LookAt>
						<longitude>142.866111111111</longitude>
						<latitude>43.2561111111111</latitude>
						<altitude>0</altitude>
						<heading>120</heading>
						<tilt>60</tilt>
						<range>1000</range>
						<altitudeMode>relativeToGround</altitudeMode>
					</LookAt>
				</gx:FlyTo>
				<gx:FlyTo>
					<gx:duration>1</gx:duration>
					<gx:flyToMode>smooth</gx:flyToMode>
					<LookAt>
						<longitude>142.866111111111</longitude>
						<latitude>43.2561111111111</latitude>
						<altitude>0</altitude>
						<heading>140</heading>
						<tilt>60</tilt>
						<range>1000</range>
						<altitudeMode>relativeToGround</altitudeMode>
					</LookAt>
				</gx:FlyTo>
				<gx:FlyTo>
					<gx:duration>1</gx:duration>
					<gx:flyToMode>smooth</gx:flyToMode>
					<LookAt>
						<longitude>142.866111111111</longitude>
						<latitude>43.2561111111111</latitude>
						<altitude>0</altitude>
						<heading>160</heading>
						<tilt>60</tilt>
						<range>1000</range>
						<altitudeMode>relativeToGround</altitudeMode>
					</LookAt>
				</gx:FlyTo>
				<gx:FlyTo>
					<gx:duration>1</gx:duration>
					<gx:flyToMode>smooth</gx:flyToMode>
					<LookAt>
						<longitude>142.866111111111</longitude>
						<latitude>43.2561111111111</latitude>
						<altitude>0</altitude>
						<heading>180</heading>
						<tilt>60</tilt>
						<range>1000</range>
						<altitudeMode>relativeToGround</altitudeMode>
					</LookAt>
				</gx:FlyTo>
				<gx:FlyTo>
					<gx:duration>1</gx:duration>
					<gx:flyToMode>smooth</gx:flyToMode>
					<LookAt>
						<longitude>142.866111111111</longitude>
						<latitude>43.2561111111111</latitude>
						<altitude>0</altitude>
						<heading>200</heading>
						<tilt>60</tilt>
						<range>1000</range>
						<altitudeMode>relativeToGround</altitudeMode>
					</LookAt>
				</gx:FlyTo>
				<gx:FlyTo>
					<gx:duration>1</gx:duration>
					<gx:flyToMode>smooth</gx:flyToMode>
					<LookAt>
						<longitude>142.866111111111</longitude>
						<latitude>43.2561111111111</latitude>
						<altitude>0</altitude>
						<heading>220</heading>
						<tilt>60</tilt>
						<range>1000</range>
						<altitudeMode>relativeToGround</altitudeMode>
					</LookAt>
				</gx:FlyTo>
				<gx:FlyTo>
					<gx:duration>1</gx:duration>
					<gx:flyToMode>smooth</gx:flyToMode>
					<LookAt>
						<longitude>142.866111111111</longitude>
						<latitude>43.2561111111111</latitude>
						<altitude>0</altitude>
						<heading>240</heading>
						<tilt>60</tilt>
						<range>1000</range>
						<altitudeMode>relativeToGround</altitudeMode>
					</LookAt>
				</gx:FlyTo>
				<gx:FlyTo>
					<gx:duration>1</gx:duration>
					<gx:flyToMode>smooth</gx:flyToMode>
					<LookAt>
						<longitude>142.866111111111</longitude>
						<latitude>43.2561111111111</latitude>
						<altitude>0</altitude>
						<heading>260</heading>
						<tilt>60</tilt>
						<range>1000</range>
						<altitudeMode>relativeToGround</altitudeMode>
					</LookAt>
				</gx:FlyTo>
				<gx:FlyTo>
					<gx:duration>1</gx:duration>
					<gx:flyToMode>smooth</gx:flyToMode>
					<LookAt>
						<longitude>142.866111111111</longitude>
						<latitude>43.2561111111111</latitude>
						<altitude>0</altitude>
						<heading>280</heading>
						<tilt>60</tilt>
						<range>1000</range>
						<altitudeMode>relativeToGround</altitudeMode>
					</LookAt>
				</gx:FlyTo>
				<gx:FlyTo>
					<gx:duration>1</gx:duration>
					<gx:flyToMode>smooth</gx:flyToMode>
					<LookAt>
						<longitude>142.866111111111</longitude>
						<latitude>43.2561111111111</latitude>
						<altitude>0</altitude>
						<heading>300</heading>
						<tilt>60</tilt>
						<range>1000</range>
						<altitudeMode>relativeToGround</altitudeMode>
					</LookAt>
				</gx:FlyTo>
				<gx:FlyTo>
					<gx:duration>1</gx:duration>
					<gx:flyToMode>smooth</gx:flyToMode>
					<LookAt>
						<longitude>142.866111111111</longitude>
						<latitude>43.2561111111111</latitude>
						<altitude>0</altitude>
						<heading>320</heading>
						<tilt>60</tilt>
						<range>1000</range>
						<altitudeMode>relativeToGround</altitudeMode>
					</LookAt>
				</gx:FlyTo>
				<gx:FlyTo>
					<gx:duration>1</gx:duration>
					<gx:flyToMode>smooth</gx:flyToMode>
					<LookAt>
						<longitude>142.866111111111</longitude>
						<latitude>43.2561111111111</latitude>
						<altitude>0</altitude>
						<heading>340</heading>
						<tilt>60</tilt>
						<range>1000</range>
						<altitudeMode>relativeToGround</altitudeMode>
					</LookAt>
				</gx:FlyTo>
				<gx:FlyTo>
					<gx:duration>1</gx:duration>
					<gx:flyToMode>smooth</gx:flyToMode>
					<LookAt>
						<longitude>142.866111111111</longitude>
						<latitude>43.2561111111111</latitude>
						<altitude>0</altitude>
						<heading>360</heading>
						<tilt>60</tilt>
						<range>1000</range>
						<altitudeMode>relativeToGround</altitudeMode>
					</LookAt>
				</gx:FlyTo>
				<gx:FlyTo>
					<gx:duration>3</gx:duration>
					<gx:flyToMode>smooth</gx:flyToMode>
					<LookAt>
						<longitude>142.866111111111</longitude>
						<latitude>43.2561111111111</latitude>
						<altitude>0</altitude>
						<heading>0</heading>
						<tilt>60</tilt>
						<range>1000</range>
						<altitudeMode>relativeToGround</altitudeMode>
					</LookAt>
				</gx:FlyTo>
				<gx:FlyTo>
					<gx:duration>4</gx:duration>
					<LookAt>
						<longitude>142.554333333333</longitude>
						<latitude>43.25325</latitude>
						<altitude>0</altitude>
						<heading>0</heading>
						<tilt>60</tilt>
						<range>1000</range>
						<altitudeMode>relativeToGround</altitudeMode>
					</LookAt>
				</gx:FlyTo>
				<gx:FlyTo>
					<gx:duration>1</gx:duration>
					<gx:flyToMode>smooth</gx:flyToMode>
					<LookAt>
						<longitude>142.554333333333</longitude>
						<latitude>43.25325</latitude>
						<altitude>0</altitude>
						<heading>20</heading>
						<tilt>60</tilt>
						<range>1000</range>
						<altitudeMode>relativeToGround</altitudeMode>
					</LookAt>
				</gx:FlyTo>
				<gx:FlyTo>
					<gx:duration>1</gx:duration>
					<gx:flyToMode>smooth</gx:flyToMode>
					<LookAt>
						<longitude>142.554333333333</longitude>
						<latitude>43.25325</latitude>
						<altitude>0</altitude>
						<heading>40</heading>
						<tilt>60</tilt>
						<range>1000</range>
						<altitudeMode>relativeToGround</altitudeMode>
					</LookAt>
				</gx:FlyTo>
				<gx:FlyTo>
					<gx:duration>1</gx:duration>
					<gx:flyToMode>smooth</gx:flyToMode>
					<LookAt>
						<longitude>142.554333333333</longitude>
						<latitude>43.25325</latitude>
						<altitude>0</altitude>
						<heading>60</heading>
						<tilt>60</tilt>
						<range>1000</range>
						<altitudeMode>relativeToGround</altitudeMode>
					</LookAt>
				</gx:FlyTo>
				<gx:FlyTo>
					<gx:duration>1</gx:duration>
					<gx:flyToMode>smooth</gx:flyToMode>
					<LookAt>
						<longitude>142.554333333333</longitude>
						<latitude>43.25325</latitude>
						<altitude>0</altitude>
						<heading>80</heading>
						<tilt>60</tilt>
						<range>1000</range>
						<altitudeMode>relativeToGround</altitudeMode>
					</LookAt>
				</gx:FlyTo>
				<gx:FlyTo>
					<gx:duration>1</gx:duration>
					<gx:flyToMode>smooth</gx:flyToMode>
					<LookAt>
						<longitude>142.554333333333</longitude>
						<latitude>43.25325</latitude>
						<altitude>0</altitude>
						<heading>100</heading>
						<tilt>60</tilt>
						<range>1000</range>
						<altitudeMode>relativeToGround</altitudeMode>
					</LookAt>
				</gx:FlyTo>
				<gx:FlyTo>
					<gx:duration>1</gx:duration>
					<gx:flyToMode>smooth</gx:flyToMode>
					<LookAt>
						<longitude>142.554333333333</longitude>
						<latitude>43.25325</latitude>
						<altitude>0</altitude>
						<heading>120</heading>
						<tilt>60</tilt>
						<range>1000</range>
						<altitudeMode>relativeToGround</altitudeMode>
					</LookAt>
				</gx:FlyTo>
				<gx:FlyTo>
					<gx:duration>1</gx:duration>
					<gx:flyToMode>smooth</gx:flyToMode>
					<LookAt>
						<longitude>142.554333333333</longitude>
						<latitude>43.25325</latitude>
						<altitude>0</altitude>
						<heading>140</heading>
						<tilt>60</tilt>
						<range>1000</range>
						<altitudeMode>relativeToGround</altitudeMode>
					</LookAt>
				</gx:FlyTo>
				<gx:FlyTo>
					<gx:duration>1</gx:duration>
					<gx:flyToMode>smooth</gx:flyToMode>
					<LookAt>
						<longitude>142.554333333333</longitude>
						<latitude>43.25325</latitude>
						<altitude>0</altitude>
						<heading>160</heading>
						<tilt>60</tilt>
						<range>1000</range>
						<altitudeMode>relativeToGround</altitudeMode>
					</LookAt>
				</gx:FlyTo>
				<gx:FlyTo>
					<gx:duration>1</gx:duration>
					<gx:flyToMode>smooth</gx:flyToMode>
					<LookAt>
						<longitude>142.554333333333</longitude>
						<latitude>43.25325</latitude>
						<altitude>0</altitude>
						<heading>180</heading>
						<tilt>60</tilt>
						<range>1000</range>
						<altitudeMode>relativeToGround</altitudeMode>
					</LookAt>
				</gx:FlyTo>
				<gx:FlyTo>
					<gx:duration>1</gx:duration>
					<gx:flyToMode>smooth</gx:flyToMode>
					<LookAt>
						<longitude>142.554333333333</longitude>
						<latitude>43.25325</latitude>
						<altitude>0</altitude>
						<heading>200</heading>
						<tilt>60</tilt>
						<range>1000</range>
						<altitudeMode>relativeToGround</altitudeMode>
					</LookAt>
				</gx:FlyTo>
				<gx:FlyTo>
					<gx:duration>1</gx:duration>
					<gx:flyToMode>smooth</gx:flyToMode>
					<LookAt>
						<longitude>142.554333333333</longitude>
						<latitude>43.25325</latitude>
						<altitude>0</altitude>
						<heading>220</heading>
						<tilt>60</tilt>
						<range>1000</range>
						<altitudeMode>relativeToGround</altitudeMode>
					</LookAt>
				</gx:FlyTo>
				<gx:FlyTo>
					<gx:duration>1</gx:duration>
					<gx:flyToMode>smooth</gx:flyToMode>
					<LookAt>
						<longitude>142.554333333333</longitude>
						<latitude>43.25325</latitude>
						<altitude>0</altitude>
						<heading>240</heading>
						<tilt>60</tilt>
						<range>1000</range>
						<altitudeMode>relativeToGround</altitudeMode>
					</LookAt>
				</gx:FlyTo>
				<gx:FlyTo>
					<gx:duration>1</gx:duration>
					<gx:flyToMode>smooth</gx:flyToMode>
					<LookAt>
						<longitude>142.554333333333</longitude>
						<latitude>43.25325</latitude>
						<altitude>0</altitude>
						<heading>260</heading>
						<tilt>60</tilt>
						<range>1000</range>
						<altitudeMode>relativeToGround</altitudeMode>
					</LookAt>
				</gx:FlyTo>
				<gx:FlyTo>
					<gx:duration>1</gx:duration>
					<gx:flyToMode>smooth</gx:flyToMode>
					<LookAt>
						<longitude>142.554333333333</longitude>
						<latitude>43.25325</latitude>
						<altitude>0</altitude>
						<heading>280</heading>
						<tilt>60</tilt>
						<range>1000</range>
						<altitudeMode>relativeToGround</altitudeMode>
					</LookAt>
				</gx:FlyTo>
				<gx:FlyTo>
					<gx:duration>1</gx:duration>
					<gx:flyToMode>smooth</gx:flyToMode>
					<LookAt>
						<longitude>142.554333333333</longitude>
						<latitude>43.25325</latitude>
						<altitude>0</altitude>
						<heading>300</heading>
						<tilt>60</tilt>
						<range>1000</range>
						<altitudeMode>relativeToGround</altitudeMode>
					</LookAt>
				</gx:FlyTo>
				<gx:FlyTo>
					<gx:duration>1</gx:duration>
					<gx:flyToMode>smooth</gx:flyToMode>
					<LookAt>
						<longitude>142.554333333333</longitude>
						<latitude>43.25325</latitude>
						<altitude>0</altitude>
						<heading>320</heading>
						<tilt>60</tilt>
						<range>1000</range>
						<altitudeMode>relativeToGround</altitudeMode>
					</LookAt>
				</gx:FlyTo>
				<gx:FlyTo>
					<gx:duration>1</gx:duration>
					<gx:flyToMode>smooth</gx:flyToMode>
					<LookAt>
						<longitude>142.554333333333</longitude>
						<latitude>43.25325</latitude>
						<altitude>0</altitude>
						<heading>340</heading>
						<tilt>60</tilt>
						<range>1000</range>
						<altitudeMode>relativeToGround</altitudeMode>
					</LookAt>
				</gx:FlyTo>
				<gx:FlyTo>
					<gx:duration>1</gx:duration>
					<gx:flyToMode>smooth</gx:flyToMode>
					<LookAt>
						<longitude>142.554333333333</longitude>
						<latitude>43.25325</latitude>
						<altitude>0</altitude>
						<heading>360</heading>
						<tilt>60</tilt>
						<range>1000</range>
						<altitudeMode>relativeToGround</altitudeMode>
					</LookAt>
				</gx:FlyTo>
				<gx:FlyTo>
					<gx:duration>3</gx:duration>
					<gx:flyToMode>smooth</gx:flyToMode>
					<LookAt>
						<longitude>142.554333333333</longitude>
						<latitude>43.25325</latitude>
						<altitude>0</altitude>
						<heading>0</heading>
						<tilt>60</tilt>
						<range>1000</range>
						<altitudeMode>relativeToGround</altitudeMode>
					</LookAt>
				</gx:FlyTo>
				<gx:FlyTo>
					<gx:duration>4</gx:duration>
					<LookAt>
						<longitude>138.5</longitude>
						<latitude>38.5</latitude>
						<altitude>0</altitude>
						<heading>0</heading>
						<tilt>0</tilt>
						<range>1800000</range>
						<altitudeMode>relativeToGround</altitudeMode>
					</LookAt>
				</gx:FlyTo>
				<gx:FlyTo>
					<gx:duration>4</gx:duration>
					<LookAt>
						<longitude>139.902222222222</longitude>
						<latitude>37.14</latitude>
						<altitude>0</altitude>
						<heading>0</heading>
						<tilt>60</tilt>
						<range>1000</range>
						<altitudeMode>relativeToGround</altitudeMode>
					</LookAt>
				</gx:FlyTo>
				<gx:FlyTo>
					<gx:duration>1</gx:duration>
					<gx:flyToMode>smooth</gx:flyToMode>
					<LookAt>
						<longitude>139.902222222222</longitude>
						<latitude>37.14</latitude>
						<altitude>0</altitude>
						<heading>20</heading>
						<tilt>60</tilt>
						<range>1000</range>
						<altitudeMode>relativeToGround</altitudeMode>
					</LookAt>
				</gx:FlyTo>
				<gx:FlyTo>
					<gx:duration>1</gx:duration>
					<gx:flyToMode>smooth</gx:flyToMode>
					<LookAt>
						<longitude>139.902222222222</longitude>
						<latitude>37.14</latitude>
						<altitude>0</altitude>
						<heading>40</heading>
						<tilt>60</tilt>
						<range>1000</range>
						<altitudeMode>relativeToGround</altitudeMode>
					</LookAt>
				</gx:FlyTo>
				<gx:FlyTo>
					<gx:duration>1</gx:duration>
					<gx:flyToMode>smooth</gx:flyToMode>
					<LookAt>
						<longitude>139.902222222222</longitude>
						<latitude>37.14</latitude>
						<altitude>0</altitude>
						<heading>60</heading>
						<tilt>60</tilt>
						<range>1000</range>
						<altitudeMode>relativeToGround</altitudeMode>
					</LookAt>
				</gx:FlyTo>
				<gx:FlyTo>
					<gx:duration>1</gx:duration>
					<gx:flyToMode>smooth</gx:flyToMode>
					<LookAt>
						<longitude>139.902222222222</longitude>
						<latitude>37.14</latitude>
						<altitude>0</altitude>
						<heading>80</heading>
						<tilt>60</tilt>
						<range>1000</range>
						<altitudeMode>relativeToGround</altitudeMode>
					</LookAt>
				</gx:FlyTo>
				<gx:FlyTo>
					<gx:duration>1</gx:duration>
					<gx:flyToMode>smooth</gx:flyToMode>
					<LookAt>
						<longitude>139.902222222222</longitude>
						<latitude>37.14</latitude>
						<altitude>0</altitude>
						<heading>100</heading>
						<tilt>60</tilt>
						<range>1000</range>
						<altitudeMode>relativeToGround</altitudeMode>
					</LookAt>
				</gx:FlyTo>
				<gx:FlyTo>
					<gx:duration>1</gx:duration>
					<gx:flyToMode>smooth</gx:flyToMode>
					<LookAt>
						<longitude>139.902222222222</longitude>
						<latitude>37.14</latitude>
						<altitude>0</altitude>
						<heading>120</heading>
						<tilt>60</tilt>
						<range>1000</range>
						<altitudeMode>relativeToGround</altitudeMode>
					</LookAt>
				</gx:FlyTo>
				<gx:FlyTo>
					<gx:duration>1</gx:duration>
					<gx:flyToMode>smooth</gx:flyToMode>
					<LookAt>
						<longitude>139.902222222222</longitude>
						<latitude>37.14</latitude>
						<altitude>0</altitude>
						<heading>140</heading>
						<tilt>60</tilt>
						<range>1000</range>
						<altitudeMode>relativeToGround</altitudeMode>
					</LookAt>
				</gx:FlyTo>
				<gx:FlyTo>
					<gx:duration>1</gx:duration>
					<gx:flyToMode>smooth</gx:flyToMode>
					<LookAt>
						<longitude>139.902222222222</longitude>
						<latitude>37.14</latitude>
						<altitude>0</altitude>
						<heading>160</heading>
						<tilt>60</tilt>
						<range>1000</range>
						<altitudeMode>relativeToGround</altitudeMode>
					</LookAt>
				</gx:FlyTo>
				<gx:FlyTo>
					<gx:duration>1</gx:duration>
					<gx:flyToMode>smooth</gx:flyToMode>
					<LookAt>
						<longitude>139.902222222222</longitude>
						<latitude>37.14</latitude>
						<altitude>0</altitude>
						<heading>180</heading>
						<tilt>60</tilt>
						<range>1000</range>
						<altitudeMode>relativeToGround</altitudeMode>
					</LookAt>
				</gx:FlyTo>
				<gx:FlyTo>
					<gx:duration>1</gx:duration>
					<gx:flyToMode>smooth</gx:flyToMode>
					<LookAt>
						<longitude>139.902222222222</longitude>
						<latitude>37.14</latitude>
						<altitude>0</altitude>
						<heading>200</heading>
						<tilt>60</tilt>
						<range>1000</range>
						<altitudeMode>relativeToGround</altitudeMode>
					</LookAt>
				</gx:FlyTo>
				<gx:FlyTo>
					<gx:duration>1</gx:duration>
					<gx:flyToMode>smooth</gx:flyToMode>
					<LookAt>
						<longitude>139.902222222222</longitude>
						<latitude>37.14</latitude>
						<altitude>0</altitude>
						<heading>220</heading>
						<tilt>60</tilt>
						<range>1000</range>
						<altitudeMode>relativeToGround</altitudeMode>
					</LookAt>
				</gx:FlyTo>
				<gx:FlyTo>
					<gx:duration>1</gx:duration>
					<gx:flyToMode>smooth</gx:flyToMode>
					<LookAt>
						<longitude>139.902222222222</longitude>
						<latitude>37.14</latitude>
						<altitude>0</altitude>
						<heading>240</heading>
						<tilt>60</tilt>
						<range>1000</range>
						<altitudeMode>relativeToGround</altitudeMode>
					</LookAt>
				</gx:FlyTo>
				<gx:FlyTo>
					<gx:duration>1</gx:duration>
					<gx:flyToMode>smooth</gx:flyToMode>
					<LookAt>
						<longitude>139.902222222222</longitude>
						<latitude>37.14</latitude>
						<altitude>0</altitude>
						<heading>260</heading>
						<tilt>60</tilt>
						<range>1000</range>
						<altitudeMode>relativeToGround</altitudeMode>
					</LookAt>
				</gx:FlyTo>
				<gx:FlyTo>
					<gx:duration>1</gx:duration>
					<gx:flyToMode>smooth</gx:flyToMode>
					<LookAt>
						<longitude>139.902222222222</longitude>
						<latitude>37.14</latitude>
						<altitude>0</altitude>
						<heading>280</heading>
						<tilt>60</tilt>
						<range>1000</range>
						<altitudeMode>relativeToGround</altitudeMode>
					</LookAt>
				</gx:FlyTo>
				<gx:FlyTo>
					<gx:duration>1</gx:duration>
					<gx:flyToMode>smooth</gx:flyToMode>
					<LookAt>
						<longitude>139.902222222222</longitude>
						<latitude>37.14</latitude>
						<altitude>0</altitude>
						<heading>300</heading>
						<tilt>60</tilt>
						<range>1000</range>
						<altitudeMode>relativeToGround</altitudeMode>
					</LookAt>
				</gx:FlyTo>
				<gx:FlyTo>
					<gx:duration>1</gx:duration>
					<gx:flyToMode>smooth</gx:flyToMode>
					<LookAt>
						<longitude>139.902222222222</longitude>
						<latitude>37.14</latitude>
						<altitude>0</altitude>
						<heading>320</heading>
						<tilt>60</tilt>
						<range>1000</range>
						<altitudeMode>relativeToGround</altitudeMode>
					</LookAt>
				</gx:FlyTo>
				<gx:FlyTo>
					<gx:duration>1</gx:duration>
					<gx:flyToMode>smooth</gx:flyToMode>
					<LookAt>
						<longitude>139.902222222222</longitude>
						<latitude>37.14</latitude>
						<altitude>0</altitude>
						<heading>340</heading>
						<tilt>60</tilt>
						<range>1000</range>
						<altitudeMode>relativeToGround</altitudeMode>
					</LookAt>
				</gx:FlyTo>
				<gx:FlyTo>
					<gx:duration>1</gx:duration>
					<gx:flyToMode>smooth</gx:flyToMode>
					<LookAt>
						<longitude>139.902222222222</longitude>
						<latitude>37.14</latitude>
						<altitude>0</altitude>
						<heading>360</heading>
						<tilt>60</tilt>
						<range>1000</range>
						<altitudeMode>relativeToGround</altitudeMode>
					</LookAt>
				</gx:FlyTo>
				<gx:FlyTo>
					<gx:duration>3</gx:duration>
					<gx:flyToMode>smooth</gx:flyToMode>
					<LookAt>
						<longitude>139.902222222222</longitude>
						<latitude>37.14</latitude>
						<altitude>0</altitude>
						<heading>0</heading>
						<tilt>60</tilt>
						<range>1000</range>
						<altitudeMode>relativeToGround</altitudeMode>
					</LookAt>
				</gx:FlyTo>
				<gx:FlyTo>
					<gx:duration>4</gx:duration>
					<LookAt>
						<longitude>138.5</longitude>
						<latitude>38.5</latitude>
						<altitude>0</altitude>
						<heading>0</heading>
						<tilt>0</tilt>
						<range>1800000</range>
						<altitudeMode>relativeToGround</altitudeMode>
					</LookAt>
				</gx:FlyTo>
				<gx:FlyTo>
					<gx:duration>4</gx:duration>
					<LookAt>
						<longitude>141.156305555556</longitude>
						<latitude>42.9696111111111</latitude>
						<altitude>0</altitude>
						<heading>0</heading>
						<tilt>60</tilt>
						<range>1000</range>
						<altitudeMode>relativeToGround</altitudeMode>
					</LookAt>
				</gx:FlyTo>
				<gx:FlyTo>
					<gx:duration>1</gx:duration>
					<gx:flyToMode>smooth</gx:flyToMode>
					<LookAt>
						<longitude>141.156305555556</longitude>
						<latitude>42.9696111111111</latitude>
						<altitude>0</altitude>
						<heading>20</heading>
						<tilt>60</tilt>
						<range>1000</range>
						<altitudeMode>relativeToGround</altitudeMode>
					</LookAt>
				</gx:FlyTo>
				<gx:FlyTo>
					<gx:duration>1</gx:duration>
					<gx:flyToMode>smooth</gx:flyToMode>
					<LookAt>
						<longitude>141.156305555556</longitude>
						<latitude>42.9696111111111</latitude>
						<altitude>0</altitude>
						<heading>40</heading>
						<tilt>60</tilt>
						<range>1000</range>
						<altitudeMode>relativeToGround</altitudeMode>
					</LookAt>
				</gx:FlyTo>
				<gx:FlyTo>
					<gx:duration>1</gx:duration>
					<gx:flyToMode>smooth</gx:flyToMode>
					<LookAt>
						<longitude>141.156305555556</longitude>
						<latitude>42.9696111111111</latitude>
						<altitude>0</altitude>
						<heading>60</heading>
						<tilt>60</tilt>
						<range>1000</range>
						<altitudeMode>relativeToGround</altitudeMode>
					</LookAt>
				</gx:FlyTo>
				<gx:FlyTo>
					<gx:duration>1</gx:duration>
					<gx:flyToMode>smooth</gx:flyToMode>
					<LookAt>
						<longitude>141.156305555556</longitude>
						<latitude>42.9696111111111</latitude>
						<altitude>0</altitude>
						<heading>80</heading>
						<tilt>60</tilt>
						<range>1000</range>
						<altitudeMode>relativeToGround</altitudeMode>
					</LookAt>
				</gx:FlyTo>
				<gx:FlyTo>
					<gx:duration>1</gx:duration>
					<gx:flyToMode>smooth</gx:flyToMode>
					<LookAt>
						<longitude>141.156305555556</longitude>
						<latitude>42.9696111111111</latitude>
						<altitude>0</altitude>
						<heading>100</heading>
						<tilt>60</tilt>
						<range>1000</range>
						<altitudeMode>relativeToGround</altitudeMode>
					</LookAt>
				</gx:FlyTo>
				<gx:FlyTo>
					<gx:duration>1</gx:duration>
					<gx:flyToMode>smooth</gx:flyToMode>
					<LookAt>
						<longitude>141.156305555556</longitude>
						<latitude>42.9696111111111</latitude>
						<altitude>0</altitude>
						<heading>120</heading>
						<tilt>60</tilt>
						<range>1000</range>
						<altitudeMode>relativeToGround</altitudeMode>
					</LookAt>
				</gx:FlyTo>
				<gx:FlyTo>
					<gx:duration>1</gx:duration>
					<gx:flyToMode>smooth</gx:flyToMode>
					<LookAt>
						<longitude>141.156305555556</longitude>
						<latitude>42.9696111111111</latitude>
						<altitude>0</altitude>
						<heading>140</heading>
						<tilt>60</tilt>
						<range>1000</range>
						<altitudeMode>relativeToGround</altitudeMode>
					</LookAt>
				</gx:FlyTo>
				<gx:FlyTo>
					<gx:duration>1</gx:duration>
					<gx:flyToMode>smooth</gx:flyToMode>
					<LookAt>
						<longitude>141.156305555556</longitude>
						<latitude>42.9696111111111</latitude>
						<altitude>0</altitude>
						<heading>160</heading>
						<tilt>60</tilt>
						<range>1000</range>
						<altitudeMode>relativeToGround</altitudeMode>
					</LookAt>
				</gx:FlyTo>
				<gx:FlyTo>
					<gx:duration>1</gx:duration>
					<gx:flyToMode>smooth</gx:flyToMode>
					<LookAt>
						<longitude>141.156305555556</longitude>
						<latitude>42.9696111111111</latitude>
						<altitude>0</altitude>
						<heading>180</heading>
						<tilt>60</tilt>
						<range>1000</range>
						<altitudeMode>relativeToGround</altitudeMode>
					</LookAt>
				</gx:FlyTo>
				<gx:FlyTo>
					<gx:duration>1</gx:duration>
					<gx:flyToMode>smooth</gx:flyToMode>
					<LookAt>
						<longitude>141.156305555556</longitude>
						<latitude>42.9696111111111</latitude>
						<altitude>0</altitude>
						<heading>200</heading>
						<tilt>60</tilt>
						<range>1000</range>
						<altitudeMode>relativeToGround</altitudeMode>
					</LookAt>
				</gx:FlyTo>
				<gx:FlyTo>
					<gx:duration>1</gx:duration>
					<gx:flyToMode>smooth</gx:flyToMode>
					<LookAt>
						<longitude>141.156305555556</longitude>
						<latitude>42.9696111111111</latitude>
						<altitude>0</altitude>
						<heading>220</heading>
						<tilt>60</tilt>
						<range>1000</range>
						<altitudeMode>relativeToGround</altitudeMode>
					</LookAt>
				</gx:FlyTo>
				<gx:FlyTo>
					<gx:duration>1</gx:duration>
					<gx:flyToMode>smooth</gx:flyToMode>
					<LookAt>
						<longitude>141.156305555556</longitude>
						<latitude>42.9696111111111</latitude>
						<altitude>0</altitude>
						<heading>240</heading>
						<tilt>60</tilt>
						<range>1000</range>
						<altitudeMode>relativeToGround</altitudeMode>
					</LookAt>
				</gx:FlyTo>
				<gx:FlyTo>
					<gx:duration>1</gx:duration>
					<gx:flyToMode>smooth</gx:flyToMode>
					<LookAt>
						<longitude>141.156305555556</longitude>
						<latitude>42.9696111111111</latitude>
						<altitude>0</altitude>
						<heading>260</heading>
						<tilt>60</tilt>
						<range>1000</range>
						<altitudeMode>relativeToGround</altitudeMode>
					</LookAt>
				</gx:FlyTo>
				<gx:FlyTo>
					<gx:duration>1</gx:duration>
					<gx:flyToMode>smooth</gx:flyToMode>
					<LookAt>
						<longitude>141.156305555556</longitude>
						<latitude>42.9696111111111</latitude>
						<altitude>0</altitude>
						<heading>280</heading>
						<tilt>60</tilt>
						<range>1000</range>
						<altitudeMode>relativeToGround</altitudeMode>
					</LookAt>
				</gx:FlyTo>
				<gx:FlyTo>
					<gx:duration>1</gx:duration>
					<gx:flyToMode>smooth</gx:flyToMode>
					<LookAt>
						<longitude>141.156305555556</longitude>
						<latitude>42.9696111111111</latitude>
						<altitude>0</altitude>
						<heading>300</heading>
						<tilt>60</tilt>
						<range>1000</range>
						<altitudeMode>relativeToGround</altitudeMode>
					</LookAt>
				</gx:FlyTo>
				<gx:FlyTo>
					<gx:duration>1</gx:duration>
					<gx:flyToMode>smooth</gx:flyToMode>
					<LookAt>
						<longitude>141.156305555556</longitude>
						<latitude>42.9696111111111</latitude>
						<altitude>0</altitude>
						<heading>320</heading>
						<tilt>60</tilt>
						<range>1000</range>
						<altitudeMode>relativeToGround</altitudeMode>
					</LookAt>
				</gx:FlyTo>
				<gx:FlyTo>
					<gx:duration>1</gx:duration>
					<gx:flyToMode>smooth</gx:flyToMode>
					<LookAt>
						<longitude>141.156305555556</longitude>
						<latitude>42.9696111111111</latitude>
						<altitude>0</altitude>
						<heading>340</heading>
						<tilt>60</tilt>
						<range>1000</range>
						<altitudeMode>relativeToGround</altitudeMode>
					</LookAt>
				</gx:FlyTo>
				<gx:FlyTo>
					<gx:duration>1</gx:duration>
					<gx:flyToMode>smooth</gx:flyToMode>
					<LookAt>
						<longitude>141.156305555556</longitude>
						<latitude>42.9696111111111</latitude>
						<altitude>0</altitude>
						<heading>360</heading>
						<tilt>60</tilt>
						<range>1000</range>
						<altitudeMode>relativeToGround</altitudeMode>
					</LookAt>
				</gx:FlyTo>
				<gx:FlyTo>
					<gx:duration>3</gx:duration>
					<gx:flyToMode>smooth</gx:flyToMode>
					<LookAt>
						<longitude>141.156305555556</longitude>
						<latitude>42.9696111111111</latitude>
						<altitude>0</altitude>
						<heading>0</heading>
						<tilt>60</tilt>
						<range>1000</range>
						<altitudeMode>relativeToGround</altitudeMode>
					</LookAt>
				</gx:FlyTo>
				<gx:FlyTo>
					<gx:duration>4</gx:duration>
					<LookAt>
						<longitude>138.5</longitude>
						<latitude>38.5</latitude>
						<altitude>0</altitude>
						<heading>0</heading>
						<tilt>0</tilt>
						<range>1800000</range>
						<altitudeMode>relativeToGround</altitudeMode>
					</LookAt>
				</gx:FlyTo>
				<gx:FlyTo>
					<gx:duration>4</gx:duration>
					<LookAt>
						<longitude>138.735916666667</longitude>
						<latitude>36.8864444444444</latitude>
						<altitude>0</altitude>
						<heading>0</heading>
						<tilt>60</tilt>
						<range>1000</range>
						<altitudeMode>relativeToGround</altitudeMode>
					</LookAt>
				</gx:FlyTo>
				<gx:FlyTo>
					<gx:duration>1</gx:duration>
					<gx:flyToMode>smooth</gx:flyToMode>
					<LookAt>
						<longitude>138.735916666667</longitude>
						<latitude>36.8864444444444</latitude>
						<altitude>0</altitude>
						<heading>20</heading>
						<tilt>60</tilt>
						<range>1000</range>
						<altitudeMode>relativeToGround</altitudeMode>
					</LookAt>
				</gx:FlyTo>
				<gx:FlyTo>
					<gx:duration>1</gx:duration>
					<gx:flyToMode>smooth</gx:flyToMode>
					<LookAt>
						<longitude>138.735916666667</longitude>
						<latitude>36.8864444444444</latitude>
						<altitude>0</altitude>
						<heading>40</heading>
						<tilt>60</tilt>
						<range>1000</range>
						<altitudeMode>relativeToGround</altitudeMode>
					</LookAt>
				</gx:FlyTo>
				<gx:FlyTo>
					<gx:duration>1</gx:duration>
					<gx:flyToMode>smooth</gx:flyToMode>
					<LookAt>
						<longitude>138.735916666667</longitude>
						<latitude>36.8864444444444</latitude>
						<altitude>0</altitude>
						<heading>60</heading>
						<tilt>60</tilt>
						<range>1000</range>
						<altitudeMode>relativeToGround</altitudeMode>
					</LookAt>
				</gx:FlyTo>
				<gx:FlyTo>
					<gx:duration>1</gx:duration>
					<gx:flyToMode>smooth</gx:flyToMode>
					<LookAt>
						<longitude>138.735916666667</longitude>
						<latitude>36.8864444444444</latitude>
						<altitude>0</altitude>
						<heading>80</heading>
						<tilt>60</tilt>
						<range>1000</range>
						<altitudeMode>relativeToGround</altitudeMode>
					</LookAt>
				</gx:FlyTo>
				<gx:FlyTo>
					<gx:duration>1</gx:duration>
					<gx:flyToMode>smooth</gx:flyToMode>
					<LookAt>
						<longitude>138.735916666667</longitude>
						<latitude>36.8864444444444</latitude>
						<altitude>0</altitude>
						<heading>100</heading>
						<tilt>60</tilt>
						<range>1000</range>
						<altitudeMode>relativeToGround</altitudeMode>
					</LookAt>
				</gx:FlyTo>
				<gx:FlyTo>
					<gx:duration>1</gx:duration>
					<gx:flyToMode>smooth</gx:flyToMode>
					<LookAt>
						<longitude>138.735916666667</longitude>
						<latitude>36.8864444444444</latitude>
						<altitude>0</altitude>
						<heading>120</heading>
						<tilt>60</tilt>
						<range>1000</range>
						<altitudeMode>relativeToGround</altitudeMode>
					</LookAt>
				</gx:FlyTo>
				<gx:FlyTo>
					<gx:duration>1</gx:duration>
					<gx:flyToMode>smooth</gx:flyToMode>
					<LookAt>
						<longitude>138.735916666667</longitude>
						<latitude>36.8864444444444</latitude>
						<altitude>0</altitude>
						<heading>140</heading>
						<tilt>60</tilt>
						<range>1000</range>
						<altitudeMode>relativeToGround</altitudeMode>
					</LookAt>
				</gx:FlyTo>
				<gx:FlyTo>
					<gx:duration>1</gx:duration>
					<gx:flyToMode>smooth</gx:flyToMode>
					<LookAt>
						<longitude>138.735916666667</longitude>
						<latitude>36.8864444444444</latitude>
						<altitude>0</altitude>
						<heading>160</heading>
						<tilt>60</tilt>
						<range>1000</range>
						<altitudeMode>relativeToGround</altitudeMode>
					</LookAt>
				</gx:FlyTo>
				<gx:FlyTo>
					<gx:duration>1</gx:duration>
					<gx:flyToMode>smooth</gx:flyToMode>
					<LookAt>
						<longitude>138.735916666667</longitude>
						<latitude>36.8864444444444</latitude>
						<altitude>0</altitude>
						<heading>180</heading>
						<tilt>60</tilt>
						<range>1000</range>
						<altitudeMode>relativeToGround</altitudeMode>
					</LookAt>
				</gx:FlyTo>
				<gx:FlyTo>
					<gx:duration>1</gx:duration>
					<gx:flyToMode>smooth</gx:flyToMode>
					<LookAt>
						<longitude>138.735916666667</longitude>
						<latitude>36.8864444444444</latitude>
						<altitude>0</altitude>
						<heading>200</heading>
						<tilt>60</tilt>
						<range>1000</range>
						<altitudeMode>relativeToGround</altitudeMode>
					</LookAt>
				</gx:FlyTo>
				<gx:FlyTo>
					<gx:duration>1</gx:duration>
					<gx:flyToMode>smooth</gx:flyToMode>
					<LookAt>
						<longitude>138.735916666667</longitude>
						<latitude>36.8864444444444</latitude>
						<altitude>0</altitude>
						<heading>220</heading>
						<tilt>60</tilt>
						<range>1000</range>
						<altitudeMode>relativeToGround</altitudeMode>
					</LookAt>
				</gx:FlyTo>
				<gx:FlyTo>
					<gx:duration>1</gx:duration>
					<gx:flyToMode>smooth</gx:flyToMode>
					<LookAt>
						<longitude>138.735916666667</longitude>
						<latitude>36.8864444444444</latitude>
						<altitude>0</altitude>
						<heading>240</heading>
						<tilt>60</tilt>
						<range>1000</range>
						<altitudeMode>relativeToGround</altitudeMode>
					</LookAt>
				</gx:FlyTo>
				<gx:FlyTo>
					<gx:duration>1</gx:duration>
					<gx:flyToMode>smooth</gx:flyToMode>
					<LookAt>
						<longitude>138.735916666667</longitude>
						<latitude>36.8864444444444</latitude>
						<altitude>0</altitude>
						<heading>260</heading>
						<tilt>60</tilt>
						<range>1000</range>
						<altitudeMode>relativeToGround</altitudeMode>
					</LookAt>
				</gx:FlyTo>
				<gx:FlyTo>
					<gx:duration>1</gx:duration>
					<gx:flyToMode>smooth</gx:flyToMode>
					<LookAt>
						<longitude>138.735916666667</longitude>
						<latitude>36.8864444444444</latitude>
						<altitude>0</altitude>
						<heading>280</heading>
						<tilt>60</tilt>
						<range>1000</range>
						<altitudeMode>relativeToGround</altitudeMode>
					</LookAt>
				</gx:FlyTo>
				<gx:FlyTo>
					<gx:duration>1</gx:duration>
					<gx:flyToMode>smooth</gx:flyToMode>
					<LookAt>
						<longitude>138.735916666667</longitude>
						<latitude>36.8864444444444</latitude>
						<altitude>0</altitude>
						<heading>300</heading>
						<tilt>60</tilt>
						<range>1000</range>
						<altitudeMode>relativeToGround</altitudeMode>
					</LookAt>
				</gx:FlyTo>
				<gx:FlyTo>
					<gx:duration>1</gx:duration>
					<gx:flyToMode>smooth</gx:flyToMode>
					<LookAt>
						<longitude>138.735916666667</longitude>
						<latitude>36.8864444444444</latitude>
						<altitude>0</altitude>
						<heading>320</heading>
						<tilt>60</tilt>
						<range>1000</range>
						<altitudeMode>relativeToGround</altitudeMode>
					</LookAt>
				</gx:FlyTo>
				<gx:FlyTo>
					<gx:duration>1</gx:duration>
					<gx:flyToMode>smooth</gx:flyToMode>
					<LookAt>
						<longitude>138.735916666667</longitude>
						<latitude>36.8864444444444</latitude>
						<altitude>0</altitude>
						<heading>340</heading>
						<tilt>60</tilt>
						<range>1000</range>
						<altitudeMode>relativeToGround</altitudeMode>
					</LookAt>
				</gx:FlyTo>
				<gx:FlyTo>
					<gx:duration>1</gx:duration>
					<gx:flyToMode>smooth</gx:flyToMode>
					<LookAt>
						<longitude>138.735916666667</longitude>
						<latitude>36.8864444444444</latitude>
						<altitude>0</altitude>
						<heading>360</heading>
						<tilt>60</tilt>
						<range>1000</range>
						<altitudeMode>relativeToGround</altitudeMode>
					</LookAt>
				</gx:FlyTo>
				<gx:FlyTo>
					<gx:duration>3</gx:duration>
					<gx:flyToMode>smooth</gx:flyToMode>
					<LookAt>
						<longitude>138.735916666667</longitude>
						<latitude>36.8864444444444</latitude>
						<altitude>0</altitude>
						<heading>0</heading>
						<tilt>60</tilt>
						<range>1000</range>
						<altitudeMode>relativeToGround</altitudeMode>
					</LookAt>
				</gx:FlyTo>
				<gx:FlyTo>
					<gx:duration>4</gx:duration>
					<LookAt>
						<longitude>138.5</longitude>
						<latitude>38.5</latitude>
						<altitude>0</altitude>
						<heading>0</heading>
						<tilt>0</tilt>
						<range>1800000</range>
						<altitudeMode>relativeToGround</altitudeMode>
					</LookAt>
				</gx:FlyTo>
				<gx:FlyTo>
					<gx:duration>4</gx:duration>
					<LookAt>
						<longitude>144.705111111111</longitude>
						<latitude>43.7884222222222</latitude>
						<altitude>0</altitude>
						<heading>0</heading>
						<tilt>60</tilt>
						<range>1000</range>
						<altitudeMode>relativeToGround</altitudeMode>
					</LookAt>
				</gx:FlyTo>
				<gx:FlyTo>
					<gx:duration>1</gx:duration>
					<gx:flyToMode>smooth</gx:flyToMode>
					<LookAt>
						<longitude>144.705111111111</longitude>
						<latitude>43.7884222222222</latitude>
						<altitude>0</altitude>
						<heading>20</heading>
						<tilt>60</tilt>
						<range>1000</range>
						<altitudeMode>relativeToGround</altitudeMode>
					</LookAt>
				</gx:FlyTo>
				<gx:FlyTo>
					<gx:duration>1</gx:duration>
					<gx:flyToMode>smooth</gx:flyToMode>
					<LookAt>
						<longitude>144.705111111111</longitude>
						<latitude>43.7884222222222</latitude>
						<altitude>0</altitude>
						<heading>40</heading>
						<tilt>60</tilt>
						<range>1000</range>
						<altitudeMode>relativeToGround</altitudeMode>
					</LookAt>
				</gx:FlyTo>
				<gx:FlyTo>
					<gx:duration>1</gx:duration>
					<gx:flyToMode>smooth</gx:flyToMode>
					<LookAt>
						<longitude>144.705111111111</longitude>
						<latitude>43.7884222222222</latitude>
						<altitude>0</altitude>
						<heading>60</heading>
						<tilt>60</tilt>
						<range>1000</range>
						<altitudeMode>relativeToGround</altitudeMode>
					</LookAt>
				</gx:FlyTo>
				<gx:FlyTo>
					<gx:duration>1</gx:duration>
					<gx:flyToMode>smooth</gx:flyToMode>
					<LookAt>
						<longitude>144.705111111111</longitude>
						<latitude>43.7884222222222</latitude>
						<altitude>0</altitude>
						<heading>80</heading>
						<tilt>60</tilt>
						<range>1000</range>
						<altitudeMode>relativeToGround</altitudeMode>
					</LookAt>
				</gx:FlyTo>
				<gx:FlyTo>
					<gx:duration>1</gx:duration>
					<gx:flyToMode>smooth</gx:flyToMode>
					<LookAt>
						<longitude>144.705111111111</longitude>
						<latitude>43.7884222222222</latitude>
						<altitude>0</altitude>
						<heading>100</heading>
						<tilt>60</tilt>
						<range>1000</range>
						<altitudeMode>relativeToGround</altitudeMode>
					</LookAt>
				</gx:FlyTo>
				<gx:FlyTo>
					<gx:duration>1</gx:duration>
					<gx:flyToMode>smooth</gx:flyToMode>
					<LookAt>
						<longitude>144.705111111111</longitude>
						<latitude>43.7884222222222</latitude>
						<altitude>0</altitude>
						<heading>120</heading>
						<tilt>60</tilt>
						<range>1000</range>
						<altitudeMode>relativeToGround</altitudeMode>
					</LookAt>
				</gx:FlyTo>
				<gx:FlyTo>
					<gx:duration>1</gx:duration>
					<gx:flyToMode>smooth</gx:flyToMode>
					<LookAt>
						<longitude>144.705111111111</longitude>
						<latitude>43.7884222222222</latitude>
						<altitude>0</altitude>
						<heading>140</heading>
						<tilt>60</tilt>
						<range>1000</range>
						<altitudeMode>relativeToGround</altitudeMode>
					</LookAt>
				</gx:FlyTo>
				<gx:FlyTo>
					<gx:duration>1</gx:duration>
					<gx:flyToMode>smooth</gx:flyToMode>
					<LookAt>
						<longitude>144.705111111111</longitude>
						<latitude>43.7884222222222</latitude>
						<altitude>0</altitude>
						<heading>160</heading>
						<tilt>60</tilt>
						<range>1000</range>
						<altitudeMode>relativeToGround</altitudeMode>
					</LookAt>
				</gx:FlyTo>
				<gx:FlyTo>
					<gx:duration>1</gx:duration>
					<gx:flyToMode>smooth</gx:flyToMode>
					<LookAt>
						<longitude>144.705111111111</longitude>
						<latitude>43.7884222222222</latitude>
						<altitude>0</altitude>
						<heading>180</heading>
						<tilt>60</tilt>
						<range>1000</range>
						<altitudeMode>relativeToGround</altitudeMode>
					</LookAt>
				</gx:FlyTo>
				<gx:FlyTo>
					<gx:duration>1</gx:duration>
					<gx:flyToMode>smooth</gx:flyToMode>
					<LookAt>
						<longitude>144.705111111111</longitude>
						<latitude>43.7884222222222</latitude>
						<altitude>0</altitude>
						<heading>200</heading>
						<tilt>60</tilt>
						<range>1000</range>
						<altitudeMode>relativeToGround</altitudeMode>
					</LookAt>
				</gx:FlyTo>
				<gx:FlyTo>
					<gx:duration>1</gx:duration>
					<gx:flyToMode>smooth</gx:flyToMode>
					<LookAt>
						<longitude>144.705111111111</longitude>
						<latitude>43.7884222222222</latitude>
						<altitude>0</altitude>
						<heading>220</heading>
						<tilt>60</tilt>
						<range>1000</range>
						<altitudeMode>relativeToGround</altitudeMode>
					</LookAt>
				</gx:FlyTo>
				<gx:FlyTo>
					<gx:duration>1</gx:duration>
					<gx:flyToMode>smooth</gx:flyToMode>
					<LookAt>
						<longitude>144.705111111111</longitude>
						<latitude>43.7884222222222</latitude>
						<altitude>0</altitude>
						<heading>240</heading>
						<tilt>60</tilt>
						<range>1000</range>
						<altitudeMode>relativeToGround</altitudeMode>
					</LookAt>
				</gx:FlyTo>
				<gx:FlyTo>
					<gx:duration>1</gx:duration>
					<gx:flyToMode>smooth</gx:flyToMode>
					<LookAt>
						<longitude>144.705111111111</longitude>
						<latitude>43.7884222222222</latitude>
						<altitude>0</altitude>
						<heading>260</heading>
						<tilt>60</tilt>
						<range>1000</range>
						<altitudeMode>relativeToGround</altitudeMode>
					</LookAt>
				</gx:FlyTo>
				<gx:FlyTo>
					<gx:duration>1</gx:duration>
					<gx:flyToMode>smooth</gx:flyToMode>
					<LookAt>
						<longitude>144.705111111111</longitude>
						<latitude>43.7884222222222</latitude>
						<altitude>0</altitude>
						<heading>280</heading>
						<tilt>60</tilt>
						<range>1000</range>
						<altitudeMode>relativeToGround</altitudeMode>
					</LookAt>
				</gx:FlyTo>
				<gx:FlyTo>
					<gx:duration>1</gx:duration>
					<gx:flyToMode>smooth</gx:flyToMode>
					<LookAt>
						<longitude>144.705111111111</longitude>
						<latitude>43.7884222222222</latitude>
						<altitude>0</altitude>
						<heading>300</heading>
						<tilt>60</tilt>
						<range>1000</range>
						<altitudeMode>relativeToGround</altitudeMode>
					</LookAt>
				</gx:FlyTo>
				<gx:FlyTo>
					<gx:duration>1</gx:duration>
					<gx:flyToMode>smooth</gx:flyToMode>
					<LookAt>
						<longitude>144.705111111111</longitude>
						<latitude>43.7884222222222</latitude>
						<altitude>0</altitude>
						<heading>320</heading>
						<tilt>60</tilt>
						<range>1000</range>
						<altitudeMode>relativeToGround</altitudeMode>
					</LookAt>
				</gx:FlyTo>
				<gx:FlyTo>
					<gx:duration>1</gx:duration>
					<gx:flyToMode>smooth</gx:flyToMode>
					<LookAt>
						<longitude>144.705111111111</longitude>
						<latitude>43.7884222222222</latitude>
						<altitude>0</altitude>
						<heading>340</heading>
						<tilt>60</tilt>
						<range>1000</range>
						<altitudeMode>relativeToGround</altitudeMode>
					</LookAt>
				</gx:FlyTo>
				<gx:FlyTo>
					<gx:duration>1</gx:duration>
					<gx:flyToMode>smooth</gx:flyToMode>
					<LookAt>
						<longitude>144.705111111111</longitude>
						<latitude>43.7884222222222</latitude>
						<altitude>0</altitude>
						<heading>360</heading>
						<tilt>60</tilt>
						<range>1000</range>
						<altitudeMode>relativeToGround</altitudeMode>
					</LookAt>
				</gx:FlyTo>
				<gx:FlyTo>
					<gx:duration>3</gx:duration>
					<gx:flyToMode>smooth</gx:flyToMode>
					<LookAt>
						<longitude>144.705111111111</longitude>
						<latitude>43.7884222222222</latitude>
						<altitude>0</altitude>
						<heading>0</heading>
						<tilt>60</tilt>
						<range>1000</range>
						<altitudeMode>relativeToGround</altitudeMode>
					</LookAt>
				</gx:FlyTo>
				<gx:FlyTo>
					<gx:duration>4</gx:duration>
					<LookAt>
						<longitude>142.750833333333</longitude>
						<latitude>43.0713888888889</latitude>
						<altitude>0</altitude>
						<heading>0</heading>
						<tilt>60</tilt>
						<range>1000</range>
						<altitudeMode>relativeToGround</altitudeMode>
					</LookAt>
				</gx:FlyTo>
				<gx:FlyTo>
					<gx:duration>1</gx:duration>
					<gx:flyToMode>smooth</gx:flyToMode>
					<LookAt>
						<longitude>142.750833333333</longitude>
						<latitude>43.0713888888889</latitude>
						<altitude>0</altitude>
						<heading>20</heading>
						<tilt>60</tilt>
						<range>1000</range>
						<altitudeMode>relativeToGround</altitudeMode>
					</LookAt>
				</gx:FlyTo>
				<gx:FlyTo>
					<gx:duration>1</gx:duration>
					<gx:flyToMode>smooth</gx:flyToMode>
					<LookAt>
						<longitude>142.750833333333</longitude>
						<latitude>43.0713888888889</latitude>
						<altitude>0</altitude>
						<heading>40</heading>
						<tilt>60</tilt>
						<range>1000</range>
						<altitudeMode>relativeToGround</altitudeMode>
					</LookAt>
				</gx:FlyTo>
				<gx:FlyTo>
					<gx:duration>1</gx:duration>
					<gx:flyToMode>smooth</gx:flyToMode>
					<LookAt>
						<longitude>142.750833333333</longitude>
						<latitude>43.0713888888889</latitude>
						<altitude>0</altitude>
						<heading>60</heading>
						<tilt>60</tilt>
						<range>1000</range>
						<altitudeMode>relativeToGround</altitudeMode>
					</LookAt>
				</gx:FlyTo>
				<gx:FlyTo>
					<gx:duration>1</gx:duration>
					<gx:flyToMode>smooth</gx:flyToMode>
					<LookAt>
						<longitude>142.750833333333</longitude>
						<latitude>43.0713888888889</latitude>
						<altitude>0</altitude>
						<heading>80</heading>
						<tilt>60</tilt>
						<range>1000</range>
						<altitudeMode>relativeToGround</altitudeMode>
					</LookAt>
				</gx:FlyTo>
				<gx:FlyTo>
					<gx:duration>1</gx:duration>
					<gx:flyToMode>smooth</gx:flyToMode>
					<LookAt>
						<longitude>142.750833333333</longitude>
						<latitude>43.0713888888889</latitude>
						<altitude>0</altitude>
						<heading>100</heading>
						<tilt>60</tilt>
						<range>1000</range>
						<altitudeMode>relativeToGround</altitudeMode>
					</LookAt>
				</gx:FlyTo>
				<gx:FlyTo>
					<gx:duration>1</gx:duration>
					<gx:flyToMode>smooth</gx:flyToMode>
					<LookAt>
						<longitude>142.750833333333</longitude>
						<latitude>43.0713888888889</latitude>
						<altitude>0</altitude>
						<heading>120</heading>
						<tilt>60</tilt>
						<range>1000</range>
						<altitudeMode>relativeToGround</altitudeMode>
					</LookAt>
				</gx:FlyTo>
				<gx:FlyTo>
					<gx:duration>1</gx:duration>
					<gx:flyToMode>smooth</gx:flyToMode>
					<LookAt>
						<longitude>142.750833333333</longitude>
						<latitude>43.0713888888889</latitude>
						<altitude>0</altitude>
						<heading>140</heading>
						<tilt>60</tilt>
						<range>1000</range>
						<altitudeMode>relativeToGround</altitudeMode>
					</LookAt>
				</gx:FlyTo>
				<gx:FlyTo>
					<gx:duration>1</gx:duration>
					<gx:flyToMode>smooth</gx:flyToMode>
					<LookAt>
						<longitude>142.750833333333</longitude>
						<latitude>43.0713888888889</latitude>
						<altitude>0</altitude>
						<heading>160</heading>
						<tilt>60</tilt>
						<range>1000</range>
						<altitudeMode>relativeToGround</altitudeMode>
					</LookAt>
				</gx:FlyTo>
				<gx:FlyTo>
					<gx:duration>1</gx:duration>
					<gx:flyToMode>smooth</gx:flyToMode>
					<LookAt>
						<longitude>142.750833333333</longitude>
						<latitude>43.0713888888889</latitude>
						<altitude>0</altitude>
						<heading>180</heading>
						<tilt>60</tilt>
						<range>1000</range>
						<altitudeMode>relativeToGround</altitudeMode>
					</LookAt>
				</gx:FlyTo>
				<gx:FlyTo>
					<gx:duration>1</gx:duration>
					<gx:flyToMode>smooth</gx:flyToMode>
					<LookAt>
						<longitude>142.750833333333</longitude>
						<latitude>43.0713888888889</latitude>
						<altitude>0</altitude>
						<heading>200</heading>
						<tilt>60</tilt>
						<range>1000</range>
						<altitudeMode>relativeToGround</altitudeMode>
					</LookAt>
				</gx:FlyTo>
				<gx:FlyTo>
					<gx:duration>1</gx:duration>
					<gx:flyToMode>smooth</gx:flyToMode>
					<LookAt>
						<longitude>142.750833333333</longitude>
						<latitude>43.0713888888889</latitude>
						<altitude>0</altitude>
						<heading>220</heading>
						<tilt>60</tilt>
						<range>1000</range>
						<altitudeMode>relativeToGround</altitudeMode>
					</LookAt>
				</gx:FlyTo>
				<gx:FlyTo>
					<gx:duration>1</gx:duration>
					<gx:flyToMode>smooth</gx:flyToMode>
					<LookAt>
						<longitude>142.750833333333</longitude>
						<latitude>43.0713888888889</latitude>
						<altitude>0</altitude>
						<heading>240</heading>
						<tilt>60</tilt>
						<range>1000</range>
						<altitudeMode>relativeToGround</altitudeMode>
					</LookAt>
				</gx:FlyTo>
				<gx:FlyTo>
					<gx:duration>1</gx:duration>
					<gx:flyToMode>smooth</gx:flyToMode>
					<LookAt>
						<longitude>142.750833333333</longitude>
						<latitude>43.0713888888889</latitude>
						<altitude>0</altitude>
						<heading>260</heading>
						<tilt>60</tilt>
						<range>1000</range>
						<altitudeMode>relativeToGround</altitudeMode>
					</LookAt>
				</gx:FlyTo>
				<gx:FlyTo>
					<gx:duration>1</gx:duration>
					<gx:flyToMode>smooth</gx:flyToMode>
					<LookAt>
						<longitude>142.750833333333</longitude>
						<latitude>43.0713888888889</latitude>
						<altitude>0</altitude>
						<heading>280</heading>
						<tilt>60</tilt>
						<range>1000</range>
						<altitudeMode>relativeToGround</altitudeMode>
					</LookAt>
				</gx:FlyTo>
				<gx:FlyTo>
					<gx:duration>1</gx:duration>
					<gx:flyToMode>smooth</gx:flyToMode>
					<LookAt>
						<longitude>142.750833333333</longitude>
						<latitude>43.0713888888889</latitude>
						<altitude>0</altitude>
						<heading>300</heading>
						<tilt>60</tilt>
						<range>1000</range>
						<altitudeMode>relativeToGround</altitudeMode>
					</LookAt>
				</gx:FlyTo>
				<gx:FlyTo>
					<gx:duration>1</gx:duration>
					<gx:flyToMode>smooth</gx:flyToMode>
					<LookAt>
						<longitude>142.750833333333</longitude>
						<latitude>43.0713888888889</latitude>
						<altitude>0</altitude>
						<heading>320</heading>
						<tilt>60</tilt>
						<range>1000</range>
						<altitudeMode>relativeToGround</altitudeMode>
					</LookAt>
				</gx:FlyTo>
				<gx:FlyTo>
					<gx:duration>1</gx:duration>
					<gx:flyToMode>smooth</gx:flyToMode>
					<LookAt>
						<longitude>142.750833333333</longitude>
						<latitude>43.0713888888889</latitude>
						<altitude>0</altitude>
						<heading>340</heading>
						<tilt>60</tilt>
						<range>1000</range>
						<altitudeMode>relativeToGround</altitudeMode>
					</LookAt>
				</gx:FlyTo>
				<gx:FlyTo>
					<gx:duration>1</gx:duration>
					<gx:flyToMode>smooth</gx:flyToMode>
					<LookAt>
						<longitude>142.750833333333</longitude>
						<latitude>43.0713888888889</latitude>
						<altitude>0</altitude>
						<heading>360</heading>
						<tilt>60</tilt>
						<range>1000</range>
						<altitudeMode>relativeToGround</altitudeMode>
					</LookAt>
				</gx:FlyTo>
				<gx:FlyTo>
					<gx:duration>3</gx:duration>
					<gx:flyToMode>smooth</gx:flyToMode>
					<LookAt>
						<longitude>142.750833333333</longitude>
						<latitude>43.0713888888889</latitude>
						<altitude>0</altitude>
						<heading>0</heading>
						<tilt>60</tilt>
						<range>1000</range>
						<altitudeMode>relativeToGround</altitudeMode>
					</LookAt>
				</gx:FlyTo>
				<gx:FlyTo>
					<gx:duration>4</gx:duration>
					<LookAt>
						<longitude>141.199861111111</longitude>
						<latitude>43.0848888888889</latitude>
						<altitude>0</altitude>
						<heading>0</heading>
						<tilt>60</tilt>
						<range>1000</range>
						<altitudeMode>relativeToGround</altitudeMode>
					</LookAt>
				</gx:FlyTo>
				<gx:FlyTo>
					<gx:duration>1</gx:duration>
					<gx:flyToMode>smooth</gx:flyToMode>
					<LookAt>
						<longitude>141.199861111111</longitude>
						<latitude>43.0848888888889</latitude>
						<altitude>0</altitude>
						<heading>20</heading>
						<tilt>60</tilt>
						<range>1000</range>
						<altitudeMode>relativeToGround</altitudeMode>
					</LookAt>
				</gx:FlyTo>
				<gx:FlyTo>
					<gx:duration>1</gx:duration>
					<gx:flyToMode>smooth</gx:flyToMode>
					<LookAt>
						<longitude>141.199861111111</longitude>
						<latitude>43.0848888888889</latitude>
						<altitude>0</altitude>
						<heading>40</heading>
						<tilt>60</tilt>
						<range>1000</range>
						<altitudeMode>relativeToGround</altitudeMode>
					</LookAt>
				</gx:FlyTo>
				<gx:FlyTo>
					<gx:duration>1</gx:duration>
					<gx:flyToMode>smooth</gx:flyToMode>
					<LookAt>
						<longitude>141.199861111111</longitude>
						<latitude>43.0848888888889</latitude>
						<altitude>0</altitude>
						<heading>60</heading>
						<tilt>60</tilt>
						<range>1000</range>
						<altitudeMode>relativeToGround</altitudeMode>
					</LookAt>
				</gx:FlyTo>
				<gx:FlyTo>
					<gx:duration>1</gx:duration>
					<gx:flyToMode>smooth</gx:flyToMode>
					<LookAt>
						<longitude>141.199861111111</longitude>
						<latitude>43.0848888888889</latitude>
						<altitude>0</altitude>
						<heading>80</heading>
						<tilt>60</tilt>
						<range>1000</range>
						<altitudeMode>relativeToGround</altitudeMode>
					</LookAt>
				</gx:FlyTo>
				<gx:FlyTo>
					<gx:duration>1</gx:duration>
					<gx:flyToMode>smooth</gx:flyToMode>
					<LookAt>
						<longitude>141.199861111111</longitude>
						<latitude>43.0848888888889</latitude>
						<altitude>0</altitude>
						<heading>100</heading>
						<tilt>60</tilt>
						<range>1000</range>
						<altitudeMode>relativeToGround</altitudeMode>
					</LookAt>
				</gx:FlyTo>
				<gx:FlyTo>
					<gx:duration>1</gx:duration>
					<gx:flyToMode>smooth</gx:flyToMode>
					<LookAt>
						<longitude>141.199861111111</longitude>
						<latitude>43.0848888888889</latitude>
						<altitude>0</altitude>
						<heading>120</heading>
						<tilt>60</tilt>
						<range>1000</range>
						<altitudeMode>relativeToGround</altitudeMode>
					</LookAt>
				</gx:FlyTo>
				<gx:FlyTo>
					<gx:duration>1</gx:duration>
					<gx:flyToMode>smooth</gx:flyToMode>
					<LookAt>
						<longitude>141.199861111111</longitude>
						<latitude>43.0848888888889</latitude>
						<altitude>0</altitude>
						<heading>140</heading>
						<tilt>60</tilt>
						<range>1000</range>
						<altitudeMode>relativeToGround</altitudeMode>
					</LookAt>
				</gx:FlyTo>
				<gx:FlyTo>
					<gx:duration>1</gx:duration>
					<gx:flyToMode>smooth</gx:flyToMode>
					<LookAt>
						<longitude>141.199861111111</longitude>
						<latitude>43.0848888888889</latitude>
						<altitude>0</altitude>
						<heading>160</heading>
						<tilt>60</tilt>
						<range>1000</range>
						<altitudeMode>relativeToGround</altitudeMode>
					</LookAt>
				</gx:FlyTo>
				<gx:FlyTo>
					<gx:duration>1</gx:duration>
					<gx:flyToMode>smooth</gx:flyToMode>
					<LookAt>
						<longitude>141.199861111111</longitude>
						<latitude>43.0848888888889</latitude>
						<altitude>0</altitude>
						<heading>180</heading>
						<tilt>60</tilt>
						<range>1000</range>
						<altitudeMode>relativeToGround</altitudeMode>
					</LookAt>
				</gx:FlyTo>
				<gx:FlyTo>
					<gx:duration>1</gx:duration>
					<gx:flyToMode>smooth</gx:flyToMode>
					<LookAt>
						<longitude>141.199861111111</longitude>
						<latitude>43.0848888888889</latitude>
						<altitude>0</altitude>
						<heading>200</heading>
						<tilt>60</tilt>
						<range>1000</range>
						<altitudeMode>relativeToGround</altitudeMode>
					</LookAt>
				</gx:FlyTo>
				<gx:FlyTo>
					<gx:duration>1</gx:duration>
					<gx:flyToMode>smooth</gx:flyToMode>
					<LookAt>
						<longitude>141.199861111111</longitude>
						<latitude>43.0848888888889</latitude>
						<altitude>0</altitude>
						<heading>220</heading>
						<tilt>60</tilt>
						<range>1000</range>
						<altitudeMode>relativeToGround</altitudeMode>
					</LookAt>
				</gx:FlyTo>
				<gx:FlyTo>
					<gx:duration>1</gx:duration>
					<gx:flyToMode>smooth</gx:flyToMode>
					<LookAt>
						<longitude>141.199861111111</longitude>
						<latitude>43.0848888888889</latitude>
						<altitude>0</altitude>
						<heading>240</heading>
						<tilt>60</tilt>
						<range>1000</range>
						<altitudeMode>relativeToGround</altitudeMode>
					</LookAt>
				</gx:FlyTo>
				<gx:FlyTo>
					<gx:duration>1</gx:duration>
					<gx:flyToMode>smooth</gx:flyToMode>
					<LookAt>
						<longitude>141.199861111111</longitude>
						<latitude>43.0848888888889</latitude>
						<altitude>0</altitude>
						<heading>260</heading>
						<tilt>60</tilt>
						<range>1000</range>
						<altitudeMode>relativeToGround</altitudeMode>
					</LookAt>
				</gx:FlyTo>
				<gx:FlyTo>
					<gx:duration>1</gx:duration>
					<gx:flyToMode>smooth</gx:flyToMode>
					<LookAt>
						<longitude>141.199861111111</longitude>
						<latitude>43.0848888888889</latitude>
						<altitude>0</altitude>
						<heading>280</heading>
						<tilt>60</tilt>
						<range>1000</range>
						<altitudeMode>relativeToGround</altitudeMode>
					</LookAt>
				</gx:FlyTo>
				<gx:FlyTo>
					<gx:duration>1</gx:duration>
					<gx:flyToMode>smooth</gx:flyToMode>
					<LookAt>
						<longitude>141.199861111111</longitude>
						<latitude>43.0848888888889</latitude>
						<altitude>0</altitude>
						<heading>300</heading>
						<tilt>60</tilt>
						<range>1000</range>
						<altitudeMode>relativeToGround</altitudeMode>
					</LookAt>
				</gx:FlyTo>
				<gx:FlyTo>
					<gx:duration>1</gx:duration>
					<gx:flyToMode>smooth</gx:flyToMode>
					<LookAt>
						<longitude>141.199861111111</longitude>
						<latitude>43.0848888888889</latitude>
						<altitude>0</altitude>
						<heading>320</heading>
						<tilt>60</tilt>
						<range>1000</range>
						<altitudeMode>relativeToGround</altitudeMode>
					</LookAt>
				</gx:FlyTo>
				<gx:FlyTo>
					<gx:duration>1</gx:duration>
					<gx:flyToMode>smooth</gx:flyToMode>
					<LookAt>
						<longitude>141.199861111111</longitude>
						<latitude>43.0848888888889</latitude>
						<altitude>0</altitude>
						<heading>340</heading>
						<tilt>60</tilt>
						<range>1000</range>
						<altitudeMode>relativeToGround</altitudeMode>
					</LookAt>
				</gx:FlyTo>
				<gx:FlyTo>
					<gx:duration>1</gx:duration>
					<gx:flyToMode>smooth</gx:flyToMode>
					<LookAt>
						<longitude>141.199861111111</longitude>
						<latitude>43.0848888888889</latitude>
						<altitude>0</altitude>
						<heading>360</heading>
						<tilt>60</tilt>
						<range>1000</range>
						<altitudeMode>relativeToGround</altitudeMode>
					</LookAt>
				</gx:FlyTo>
				<gx:FlyTo>
					<gx:duration>3</gx:duration>
					<gx:flyToMode>smooth</gx:flyToMode>
					<LookAt>
						<longitude>141.199861111111</longitude>
						<latitude>43.0848888888889</latitude>
						<altitude>0</altitude>
						<heading>0</heading>
						<tilt>60</tilt>
						<range>1000</range>
						<altitudeMode>relativeToGround</altitudeMode>
					</LookAt>
				</gx:FlyTo>
				<gx:FlyTo>
					<gx:duration>4</gx:duration>
					<LookAt>
						<longitude>142.868222222222</longitude>
						<latitude>44.2374444444444</latitude>
						<altitude>0</altitude>
						<heading>0</heading>
						<tilt>60</tilt>
						<range>1000</range>
						<altitudeMode>relativeToGround</altitudeMode>
					</LookAt>
				</gx:FlyTo>
				<gx:FlyTo>
					<gx:duration>1</gx:duration>
					<gx:flyToMode>smooth</gx:flyToMode>
					<LookAt>
						<longitude>142.868222222222</longitude>
						<latitude>44.2374444444444</latitude>
						<altitude>0</altitude>
						<heading>20</heading>
						<tilt>60</tilt>
						<range>1000</range>
						<altitudeMode>relativeToGround</altitudeMode>
					</LookAt>
				</gx:FlyTo>
				<gx:FlyTo>
					<gx:duration>1</gx:duration>
					<gx:flyToMode>smooth</gx:flyToMode>
					<LookAt>
						<longitude>142.868222222222</longitude>
						<latitude>44.2374444444444</latitude>
						<altitude>0</altitude>
						<heading>40</heading>
						<tilt>60</tilt>
						<range>1000</range>
						<altitudeMode>relativeToGround</altitudeMode>
					</LookAt>
				</gx:FlyTo>
				<gx:FlyTo>
					<gx:duration>1</gx:duration>
					<gx:flyToMode>smooth</gx:flyToMode>
					<LookAt>
						<longitude>142.868222222222</longitude>
						<latitude>44.2374444444444</latitude>
						<altitude>0</altitude>
						<heading>60</heading>
						<tilt>60</tilt>
						<range>1000</range>
						<altitudeMode>relativeToGround</altitudeMode>
					</LookAt>
				</gx:FlyTo>
				<gx:FlyTo>
					<gx:duration>1</gx:duration>
					<gx:flyToMode>smooth</gx:flyToMode>
					<LookAt>
						<longitude>142.868222222222</longitude>
						<latitude>44.2374444444444</latitude>
						<altitude>0</altitude>
						<heading>80</heading>
						<tilt>60</tilt>
						<range>1000</range>
						<altitudeMode>relativeToGround</altitudeMode>
					</LookAt>
				</gx:FlyTo>
				<gx:FlyTo>
					<gx:duration>1</gx:duration>
					<gx:flyToMode>smooth</gx:flyToMode>
					<LookAt>
						<longitude>142.868222222222</longitude>
						<latitude>44.2374444444444</latitude>
						<altitude>0</altitude>
						<heading>100</heading>
						<tilt>60</tilt>
						<range>1000</range>
						<altitudeMode>relativeToGround</altitudeMode>
					</LookAt>
				</gx:FlyTo>
				<gx:FlyTo>
					<gx:duration>1</gx:duration>
					<gx:flyToMode>smooth</gx:flyToMode>
					<LookAt>
						<longitude>142.868222222222</longitude>
						<latitude>44.2374444444444</latitude>
						<altitude>0</altitude>
						<heading>120</heading>
						<tilt>60</tilt>
						<range>1000</range>
						<altitudeMode>relativeToGround</altitudeMode>
					</LookAt>
				</gx:FlyTo>
				<gx:FlyTo>
					<gx:duration>1</gx:duration>
					<gx:flyToMode>smooth</gx:flyToMode>
					<LookAt>
						<longitude>142.868222222222</longitude>
						<latitude>44.2374444444444</latitude>
						<altitude>0</altitude>
						<heading>140</heading>
						<tilt>60</tilt>
						<range>1000</range>
						<altitudeMode>relativeToGround</altitudeMode>
					</LookAt>
				</gx:FlyTo>
				<gx:FlyTo>
					<gx:duration>1</gx:duration>
					<gx:flyToMode>smooth</gx:flyToMode>
					<LookAt>
						<longitude>142.868222222222</longitude>
						<latitude>44.2374444444444</latitude>
						<altitude>0</altitude>
						<heading>160</heading>
						<tilt>60</tilt>
						<range>1000</range>
						<altitudeMode>relativeToGround</altitudeMode>
					</LookAt>
				</gx:FlyTo>
				<gx:FlyTo>
					<gx:duration>1</gx:duration>
					<gx:flyToMode>smooth</gx:flyToMode>
					<LookAt>
						<longitude>142.868222222222</longitude>
						<latitude>44.2374444444444</latitude>
						<altitude>0</altitude>
						<heading>180</heading>
						<tilt>60</tilt>
						<range>1000</range>
						<altitudeMode>relativeToGround</altitudeMode>
					</LookAt>
				</gx:FlyTo>
				<gx:FlyTo>
					<gx:duration>1</gx:duration>
					<gx:flyToMode>smooth</gx:flyToMode>
					<LookAt>
						<longitude>142.868222222222</longitude>
						<latitude>44.2374444444444</latitude>
						<altitude>0</altitude>
						<heading>200</heading>
						<tilt>60</tilt>
						<range>1000</range>
						<altitudeMode>relativeToGround</altitudeMode>
					</LookAt>
				</gx:FlyTo>
				<gx:FlyTo>
					<gx:duration>1</gx:duration>
					<gx:flyToMode>smooth</gx:flyToMode>
					<LookAt>
						<longitude>142.868222222222</longitude>
						<latitude>44.2374444444444</latitude>
						<altitude>0</altitude>
						<heading>220</heading>
						<tilt>60</tilt>
						<range>1000</range>
						<altitudeMode>relativeToGround</altitudeMode>
					</LookAt>
				</gx:FlyTo>
				<gx:FlyTo>
					<gx:duration>1</gx:duration>
					<gx:flyToMode>smooth</gx:flyToMode>
					<LookAt>
						<longitude>142.868222222222</longitude>
						<latitude>44.2374444444444</latitude>
						<altitude>0</altitude>
						<heading>240</heading>
						<tilt>60</tilt>
						<range>1000</range>
						<altitudeMode>relativeToGround</altitudeMode>
					</LookAt>
				</gx:FlyTo>
				<gx:FlyTo>
					<gx:duration>1</gx:duration>
					<gx:flyToMode>smooth</gx:flyToMode>
					<LookAt>
						<longitude>142.868222222222</longitude>
						<latitude>44.2374444444444</latitude>
						<altitude>0</altitude>
						<heading>260</heading>
						<tilt>60</tilt>
						<range>1000</range>
						<altitudeMode>relativeToGround</altitudeMode>
					</LookAt>
				</gx:FlyTo>
				<gx:FlyTo>
					<gx:duration>1</gx:duration>
					<gx:flyToMode>smooth</gx:flyToMode>
					<LookAt>
						<longitude>142.868222222222</longitude>
						<latitude>44.2374444444444</latitude>
						<altitude>0</altitude>
						<heading>280</heading>
						<tilt>60</tilt>
						<range>1000</range>
						<altitudeMode>relativeToGround</altitudeMode>
					</LookAt>
				</gx:FlyTo>
				<gx:FlyTo>
					<gx:duration>1</gx:duration>
					<gx:flyToMode>smooth</gx:flyToMode>
					<LookAt>
						<longitude>142.868222222222</longitude>
						<latitude>44.2374444444444</latitude>
						<altitude>0</altitude>
						<heading>300</heading>
						<tilt>60</tilt>
						<range>1000</range>
						<altitudeMode>relativeToGround</altitudeMode>
					</LookAt>
				</gx:FlyTo>
				<gx:FlyTo>
					<gx:duration>1</gx:duration>
					<gx:flyToMode>smooth</gx:flyToMode>
					<LookAt>
						<longitude>142.868222222222</longitude>
						<latitude>44.2374444444444</latitude>
						<altitude>0</altitude>
						<heading>320</heading>
						<tilt>60</tilt>
						<range>1000</range>
						<altitudeMode>relativeToGround</altitudeMode>
					</LookAt>
				</gx:FlyTo>
				<gx:FlyTo>
					<gx:duration>1</gx:duration>
					<gx:flyToMode>smooth</gx:flyToMode>
					<LookAt>
						<longitude>142.868222222222</longitude>
						<latitude>44.2374444444444</latitude>
						<altitude>0</altitude>
						<heading>340</heading>
						<tilt>60</tilt>
						<range>1000</range>
						<altitudeMode>relativeToGround</altitudeMode>
					</LookAt>
				</gx:FlyTo>
				<gx:FlyTo>
					<gx:duration>1</gx:duration>
					<gx:flyToMode>smooth</gx:flyToMode>
					<LookAt>
						<longitude>142.868222222222</longitude>
						<latitude>44.2374444444444</latitude>
						<altitude>0</altitude>
						<heading>360</heading>
						<tilt>60</tilt>
						<range>1000</range>
						<altitudeMode>relativeToGround</altitudeMode>
					</LookAt>
				</gx:FlyTo>
				<gx:FlyTo>
					<gx:duration>3</gx:duration>
					<gx:flyToMode>smooth</gx:flyToMode>
					<LookAt>
						<longitude>142.868222222222</longitude>
						<latitude>44.2374444444444</latitude>
						<altitude>0</altitude>
						<heading>0</heading>
						<tilt>60</tilt>
						<range>1000</range>
						<altitudeMode>relativeToGround</altitudeMode>
					</LookAt>
				</gx:FlyTo>
				<gx:FlyTo>
					<gx:duration>4</gx:duration>
					<LookAt>
						<longitude>138.5</longitude>
						<latitude>38.5</latitude>
						<altitude>0</altitude>
						<heading>0</heading>
						<tilt>0</tilt>
						<range>1800000</range>
						<altitudeMode>relativeToGround</altitudeMode>
					</LookAt>
				</gx:FlyTo>
			</gx:Playlist>
		</gx:Tour>
		<Folder>
			<name>Labels for the tour</name>
			<visibility>0</visibility>
			<open>1</open>
			<Folder>
				<name>Site No.</name>
				<visibility>0</visibility>
				<LookAt>
					<longitude>138.5</longitude>
					<latitude>38.5</latitude>
					<altitude>0</altitude>
					<heading>0</heading>
					<tilt>0</tilt>
					<range>1800000</range>
					<altitudeMode>absolute</altitudeMode>
				</LookAt>
				<Folder>
					<name>November</name>
					<visibility>0</visibility>
					<LookAt>
						<longitude>139.717819444444</longitude>
						<latitude>39.7918055555556</latitude>
						<altitude>0</altitude>
						<heading>0</heading>
						<tilt>0</tilt>
						<range>1441185.18518519</range>
					</LookAt>
					<Placemark>
						<name>No.17</name>
						<visibility>0</visibility>
						<Style>
							<IconStyle>
								<color>ffffff66</color>
								<scale>0</scale>
								<Icon>
									<href>http://maps.google.com/mapfiles/kml/shapes/placemark_circle.png</href>
								</Icon>
							</IconStyle>
							<LabelStyle>
								<color>ffffffff</color>
								<scale>0.9</scale>
							</LabelStyle>
						</Style>
						<Point>
							<altitudeMode>relativeToGround</altitudeMode>
							<coordinates>141.967194444444,43.0344722222222,60</coordinates>
						</Point>
					</Placemark>
					<Placemark>
						<name>No.9</name>
						<visibility>0</visibility>
						<Style>
							<IconStyle>
								<color>ffffff66</color>
								<scale>0</scale>
								<Icon>
									<href>http://maps.google.com/mapfiles/kml/shapes/placemark_circle.png</href>
								</Icon>
							</IconStyle>
							<LabelStyle>
								<color>ffffffff</color>
								<scale>0.9</scale>
							</LabelStyle>
						</Style>
						<Point>
							<altitudeMode>relativeToGround</altitudeMode>
							<coordinates>137.468444444444,36.5491388888889,60</coordinates>
						</Point>
					</Placemark>
				</Folder>
				<Folder>
					<name>December</name>
					<visibility>0</visibility>
					<LookAt>
						<longitude>140.944054</longitude>
						<latitude>39.828346</latitude>
						<altitude>0</altitude>
						<heading>0</heading>
						<tilt>0</tilt>
						<range>0.1</range>
					</LookAt>
					<Placemark>
						<name>No.19</name>
						<visibility>0</visibility>
						<Style>
							<IconStyle>
								<color>ffffff66</color>
								<scale>0</scale>
								<Icon>
									<href>http://maps.google.com/mapfiles/kml/shapes/placemark_circle.png</href>
								</Icon>
							</IconStyle>
							<LabelStyle>
								<color>ffffffff</color>
								<scale>0.9</scale>
							</LabelStyle>
						</Style>
						<Point>
							<altitudeMode>relativeToGround</altitudeMode>
							<coordinates>140.944054,39.828346,60</coordinates>
						</Point>
					</Placemark>
				</Folder>
				<Folder>
					<name>January</name>
					<visibility>0</visibility>
					<LookAt>
						<longitude>134.510916666667</longitude>
						<latitude>35.7984166666667</latitude>
						<altitude>0</altitude>
						<heading>0</heading>
						<tilt>0</tilt>
						<range>843652.467352402</range>
					</LookAt>
					<Placemark>
						<name>No.3</name>
						<visibility>0</visibility>
						<Style>
							<IconStyle>
								<color>ffffff66</color>
								<scale>0</scale>
								<Icon>
									<href>http://maps.google.com/mapfiles/kml/shapes/placemark_circle.png</href>
								</Icon>
							</IconStyle>
							<LabelStyle>
								<color>ffffffff</color>
								<scale>0.9</scale>
							</LabelStyle>
						</Style>
						<Point>
							<altitudeMode>relativeToGround</altitudeMode>
							<coordinates>132.170555555556,34.6838888888889,60</coordinates>
						</Point>
					</Placemark>
					<Placemark>
						<name>No.14</name>
						<visibility>0</visibility>
						<Style>
							<IconStyle>
								<color>ff00ffff</color>
								<scale>0</scale>
								<Icon>
									<href>http://maps.google.com/mapfiles/kml/shapes/placemark_circle.png</href>
								</Icon>
							</IconStyle>
							<LabelStyle>
								<color>ffffffff</color>
								<scale>0.9</scale>
							</LabelStyle>
						</Style>
						<Point>
							<altitudeMode>relativeToGround</altitudeMode>
							<coordinates>136.851277777778,36.9129444444444,60</coordinates>
						</Point>
					</Placemark>
				</Folder>
				<Folder>
					<name>February</name>
					<visibility>0</visibility>
					<LookAt>
						<longitude>135.173611111111</longitude>
						<latitude>35.6372222222222</latitude>
						<altitude>0</altitude>
						<heading>0</heading>
						<tilt>0</tilt>
						<range>0.1</range>
					</LookAt>
					<Placemark>
						<name>No.10</name>
						<visibility>0</visibility>
						<Style>
							<IconStyle>
								<color>ff4488ff</color>
								<scale>0</scale>
								<Icon>
									<href>http://maps.google.com/mapfiles/kml/shapes/placemark_circle.png</href>
								</Icon>
							</IconStyle>
							<LabelStyle>
								<color>ffffffff</color>
								<scale>0.9</scale>
							</LabelStyle>
						</Style>
						<Point>
							<altitudeMode>relativeToGround</altitudeMode>
							<coordinates>135.173611111111,35.6372222222222,60</coordinates>
						</Point>
					</Placemark>
				</Folder>
				<Folder>
					<name>March</name>
					<visibility>0</visibility>
					<LookAt>
						<longitude>138.902222222222</longitude>
						<latitude>36.7319444444444</latitude>
						<altitude>0</altitude>
						<heading>0</heading>
						<tilt>0</tilt>
						<range>0.1</range>
					</LookAt>
					<Placemark>
						<name>No.13</name>
						<visibility>0</visibility>
						<Style>
							<IconStyle>
								<color>ff4488ff</color>
								<scale>0</scale>
								<Icon>
									<href>http://maps.google.com/mapfiles/kml/shapes/placemark_circle.png</href>
								</Icon>
							</IconStyle>
							<LabelStyle>
								<color>ffffffff</color>
								<scale>0.9</scale>
							</LabelStyle>
						</Style>
						<Point>
							<altitudeMode>relativeToGround</altitudeMode>
							<coordinates>138.902222222222,36.7319444444444,60</coordinates>
						</Point>
					</Placemark>
				</Folder>
				<Folder>
					<name>April</name>
					<visibility>0</visibility>
					<LookAt>
						<longitude>138.6125</longitude>
						<latitude>39.3954166666667</latitude>
						<altitude>0</altitude>
						<heading>0</heading>
						<tilt>0</tilt>
						<range>2204149.77355805</range>
					</LookAt>
					<Placemark>
						<name>No.2</name>
						<visibility>0</visibility>
						<Style>
							<IconStyle>
								<color>ff4488ff</color>
								<scale>0</scale>
								<Icon>
									<href>http://maps.google.com/mapfiles/kml/shapes/placemark_circle.png</href>
								</Icon>
							</IconStyle>
							<LabelStyle>
								<color>ffffffff</color>
								<scale>0.9</scale>
							</LabelStyle>
						</Style>
						<Point>
							<altitudeMode>relativeToGround</altitudeMode>
							<coordinates>132.195,34.6922222222222,60</coordinates>
						</Point>
					</Placemark>
					<Placemark>
						<name>No.11</name>
						<visibility>0</visibility>
						<Style>
							<IconStyle>
								<color>ff4488ff</color>
								<scale>0</scale>
								<Icon>
									<href>http://maps.google.com/mapfiles/kml/shapes/placemark_circle.png</href>
								</Icon>
							</IconStyle>
							<LabelStyle>
								<color>ffffffff</color>
								<scale>0.9</scale>
							</LabelStyle>
						</Style>
						<Point>
							<altitudeMode>relativeToGround</altitudeMode>
							<coordinates>145.03,44.0986111111111,60</coordinates>
						</Point>
					</Placemark>
					<Placemark>
						<name>No.12</name>
						<visibility>0</visibility>
						<Style>
							<IconStyle>
								<color>ff4488ff</color>
								<scale>0</scale>
								<Icon>
									<href>http://maps.google.com/mapfiles/kml/shapes/placemark_circle.png</href>
								</Icon>
							</IconStyle>
							<LabelStyle>
								<color>ffffffff</color>
								<scale>0.9</scale>
							</LabelStyle>
						</Style>
						<Point>
							<altitudeMode>relativeToGround</altitudeMode>
							<coordinates>141.062222222222,39.6402777777778,60</coordinates>
						</Point>
					</Placemark>
					<Placemark>
						<name>No.15</name>
						<visibility>0</visibility>
						<Style>
							<IconStyle>
								<color>ff4488ff</color>
								<scale>0</scale>
								<Icon>
									<href>http://maps.google.com/mapfiles/kml/shapes/placemark_circle.png</href>
								</Icon>
							</IconStyle>
							<LabelStyle>
								<color>ffffffff</color>
								<scale>0.9</scale>
							</LabelStyle>
						</Style>
						<Point>
							<altitudeMode>relativeToGround</altitudeMode>
							<coordinates>141.869583333333,43.2879166666667,60</coordinates>
						</Point>
					</Placemark>
					<Placemark>
						<name>No.20</name>
						<visibility>0</visibility>
						<Style>
							<IconStyle>
								<color>ff4488ff</color>
								<scale>0</scale>
								<Icon>
									<href>http://maps.google.com/mapfiles/kml/shapes/placemark_circle.png</href>
								</Icon>
							</IconStyle>
							<LabelStyle>
								<color>ffffffff</color>
								<scale>0.9</scale>
							</LabelStyle>
						</Style>
						<Point>
							<altitudeMode>relativeToGround</altitudeMode>
							<coordinates>138.070294444444,36.7481666666667,60</coordinates>
						</Point>
					</Placemark>
					<Placemark>
						<name>No.5</name>
						<visibility>0</visibility>
						<Style>
							<IconStyle>
								<color>ff4488ff</color>
								<scale>0</scale>
								<Icon>
									<href>http://maps.google.com/mapfiles/kml/shapes/placemark_circle.png</href>
								</Icon>
							</IconStyle>
							<LabelStyle>
								<color>ffffffff</color>
								<scale>0.9</scale>
							</LabelStyle>
						</Style>
						<Point>
							<altitudeMode>relativeToGround</altitudeMode>
							<coordinates>142.866111111111,43.2561111111111,60</coordinates>
						</Point>
					</Placemark>
					<Placemark>
						<name>No.18</name>
						<visibility>0</visibility>
						<Style>
							<IconStyle>
								<color>ff4488ff</color>
								<scale>0</scale>
								<Icon>
									<href>http://maps.google.com/mapfiles/kml/shapes/placemark_circle.png</href>
								</Icon>
							</IconStyle>
							<LabelStyle>
								<color>ffffffff</color>
								<scale>0.9</scale>
							</LabelStyle>
						</Style>
						<Point>
							<altitudeMode>relativeToGround</altitudeMode>
							<coordinates>142.554333333333,43.25325,60</coordinates>
						</Point>
					</Placemark>
					<Placemark>
						<name>No.4</name>
						<visibility>0</visibility>
						<Style>
							<IconStyle>
								<color>ff4488ff</color>
								<scale>0</scale>
								<Icon>
									<href>http://maps.google.com/mapfiles/kml/shapes/placemark_circle.png</href>
								</Icon>
							</IconStyle>
							<LabelStyle>
								<color>ffffffff</color>
								<scale>0.9</scale>
							</LabelStyle>
						</Style>
						<Point>
							<altitudeMode>relativeToGround</altitudeMode>
							<coordinates>139.902222222222,37.14,60</coordinates>
						</Point>
					</Placemark>
				</Folder>
				<Folder>
					<name>May</name>
					<visibility>0</visibility>
					<LookAt>
						<longitude>141.720513888889</longitude>
						<latitude>40.3374333333333</latitude>
						<altitude>0</altitude>
						<heading>0</heading>
						<tilt>0</tilt>
						<range>1533772.83950617</range>
					</LookAt>
					<Placemark>
						<name>No.21</name>
						<visibility>0</visibility>
						<Style>
							<IconStyle>
								<color>ff4488ff</color>
								<scale>0</scale>
								<Icon>
									<href>http://maps.google.com/mapfiles/kml/shapes/placemark_circle.png</href>
								</Icon>
							</IconStyle>
							<LabelStyle>
								<color>ffffffff</color>
								<scale>0.9</scale>
							</LabelStyle>
						</Style>
						<Point>
							<altitudeMode>relativeToGround</altitudeMode>
							<coordinates>141.156305555556,42.9696111111111,60</coordinates>
						</Point>
					</Placemark>
					<Placemark>
						<name>No.7</name>
						<visibility>0</visibility>
						<Style>
							<IconStyle>
								<color>ff4488ff</color>
								<scale>0</scale>
								<Icon>
									<href>http://maps.google.com/mapfiles/kml/shapes/placemark_circle.png</href>
								</Icon>
							</IconStyle>
							<LabelStyle>
								<color>ffffffff</color>
								<scale>0.9</scale>
							</LabelStyle>
						</Style>
						<Point>
							<altitudeMode>relativeToGround</altitudeMode>
							<coordinates>138.735916666667,36.8864444444444,60</coordinates>
						</Point>
					</Placemark>
					<Placemark>
						<name>No.22</name>
						<visibility>0</visibility>
						<Style>
							<IconStyle>
								<color>ff4488ff</color>
								<scale>0</scale>
								<Icon>
									<href>http://maps.google.com/mapfiles/kml/shapes/placemark_circle.png</href>
								</Icon>
							</IconStyle>
							<LabelStyle>
								<color>ffffffff</color>
								<scale>0.9</scale>
							</LabelStyle>
						</Style>
						<Point>
							<altitudeMode>relativeToGround</altitudeMode>
							<coordinates>144.705111111111,43.7884222222222,60</coordinates>
						</Point>
					</Placemark>
					<Placemark>
						<name>No.6</name>
						<visibility>0</visibility>
						<Style>
							<IconStyle>
								<color>ff4488ff</color>
								<scale>0</scale>
								<Icon>
									<href>http://maps.google.com/mapfiles/kml/shapes/placemark_circle.png</href>
								</Icon>
							</IconStyle>
							<LabelStyle>
								<color>ffffffff</color>
								<scale>0.9</scale>
							</LabelStyle>
						</Style>
						<Point>
							<altitudeMode>relativeToGround</altitudeMode>
							<coordinates>142.750833333333,43.0713888888889,60</coordinates>
						</Point>
					</Placemark>
					<Placemark>
						<name>No.8</name>
						<visibility>0</visibility>
						<Style>
							<IconStyle>
								<color>ff4488ff</color>
								<scale>0</scale>
								<Icon>
									<href>http://maps.google.com/mapfiles/kml/shapes/placemark_circle.png</href>
								</Icon>
							</IconStyle>
							<LabelStyle>
								<color>ffffffff</color>
								<scale>0.9</scale>
							</LabelStyle>
						</Style>
						<Point>
							<altitudeMode>relativeToGround</altitudeMode>
							<coordinates>141.199861111111,43.0848888888889,60</coordinates>
						</Point>
					</Placemark>
				</Folder>
				<Folder>
					<name>June</name>
					<visibility>0</visibility>
					<LookAt>
						<longitude>142.868222222222</longitude>
						<latitude>44.2374444444444</latitude>
						<altitude>0</altitude>
						<heading>0</heading>
						<tilt>0</tilt>
						<range>0.1</range>
					</LookAt>
					<Placemark>
						<name>No.16</name>
						<visibility>0</visibility>
						<Style>
							<IconStyle>
								<color>ff4488ff</color>
								<scale>0</scale>
								<Icon>
									<href>http://maps.google.com/mapfiles/kml/shapes/placemark_circle.png</href>
								</Icon>
							</IconStyle>
							<LabelStyle>
								<color>ffffffff</color>
								<scale>0.9</scale>
							</LabelStyle>
						</Style>
						<Point>
							<altitudeMode>relativeToGround</altitudeMode>
							<coordinates>142.868222222222,44.2374444444444,60</coordinates>
						</Point>
					</Placemark>
				</Folder>
			</Folder>
			<Folder>
				<name>Date</name>
				<visibility>0</visibility>
				<LookAt>
					<longitude>138.5</longitude>
					<latitude>38.5</latitude>
					<altitude>0</altitude>
					<heading>0</heading>
					<tilt>0</tilt>
					<range>1800000</range>
					<altitudeMode>absolute</altitudeMode>
				</LookAt>
				<Folder>
					<name>November</name>
					<visibility>0</visibility>
					<LookAt>
						<longitude>139.717819444444</longitude>
						<latitude>39.7918055555556</latitude>
						<altitude>0</altitude>
						<heading>0</heading>
						<tilt>0</tilt>
						<range>1441185.18518519</range>
					</LookAt>
					<Placemark>
						<name>20 Nov 2011</name>
						<visibility>0</visibility>
						<Style>
							<IconStyle>
								<color>ffffff66</color>
								<scale>0</scale>
								<Icon>
									<href>http://maps.google.com/mapfiles/kml/shapes/placemark_circle.png</href>
								</Icon>
							</IconStyle>
							<LabelStyle>
								<color>ffffffff</color>
								<scale>0.9</scale>
							</LabelStyle>
						</Style>
						<Point>
							<altitudeMode>relativeToGround</altitudeMode>
							<coordinates>141.967194444444,43.0344722222222,100</coordinates>
						</Point>
					</Placemark>
					<Placemark>
						<name>24 Nov 2008</name>
						<visibility>0</visibility>
						<Style>
							<IconStyle>
								<color>ffffff66</color>
								<scale>0</scale>
								<Icon>
									<href>http://maps.google.com/mapfiles/kml/shapes/placemark_circle.png</href>
								</Icon>
							</IconStyle>
							<LabelStyle>
								<color>ffffffff</color>
								<scale>0.9</scale>
							</LabelStyle>
						</Style>
						<Point>
							<altitudeMode>relativeToGround</altitudeMode>
							<coordinates>137.468444444444,36.5491388888889,100</coordinates>
						</Point>
					</Placemark>
				</Folder>
				<Folder>
					<name>December</name>
					<visibility>0</visibility>
					<LookAt>
						<longitude>140.944054</longitude>
						<latitude>39.828346</latitude>
						<altitude>0</altitude>
						<heading>0</heading>
						<tilt>0</tilt>
						<range>0.1</range>
					</LookAt>
					<Placemark>
						<name>20 Dec 2015</name>
						<visibility>0</visibility>
						<Style>
							<IconStyle>
								<color>ffffff66</color>
								<scale>0</scale>
								<Icon>
									<href>http://maps.google.com/mapfiles/kml/shapes/placemark_circle.png</href>
								</Icon>
							</IconStyle>
							<LabelStyle>
								<color>ffffffff</color>
								<scale>0.9</scale>
							</LabelStyle>
						</Style>
						<Point>
							<altitudeMode>relativeToGround</altitudeMode>
							<coordinates>140.944054,39.828346,100</coordinates>
						</Point>
					</Placemark>
				</Folder>
				<Folder>
					<name>January</name>
					<visibility>0</visibility>
					<LookAt>
						<longitude>134.510916666667</longitude>
						<latitude>35.7984166666667</latitude>
						<altitude>0</altitude>
						<heading>0</heading>
						<tilt>0</tilt>
						<range>843652.467352402</range>
					</LookAt>
					<Placemark>
						<name>03 Jan 1992</name>
						<visibility>0</visibility>
						<Style>
							<IconStyle>
								<color>ffffff66</color>
								<scale>0</scale>
								<Icon>
									<href>http://maps.google.com/mapfiles/kml/shapes/placemark_circle.png</href>
								</Icon>
							</IconStyle>
							<LabelStyle>
								<color>ffffffff</color>
								<scale>0.9</scale>
							</LabelStyle>
						</Style>
						<Point>
							<altitudeMode>relativeToGround</altitudeMode>
							<coordinates>132.170555555556,34.6838888888889,100</coordinates>
						</Point>
					</Placemark>
					<Placemark>
						<name>29 Jan 2011</name>
						<visibility>0</visibility>
						<Style>
							<IconStyle>
								<color>ff00ffff</color>
								<scale>0</scale>
								<Icon>
									<href>http://maps.google.com/mapfiles/kml/shapes/placemark_circle.png</href>
								</Icon>
							</IconStyle>
							<LabelStyle>
								<color>ffffffff</color>
								<scale>0.9</scale>
							</LabelStyle>
						</Style>
						<Point>
							<altitudeMode>relativeToGround</altitudeMode>
							<coordinates>136.851277777778,36.9129444444444,100</coordinates>
						</Point>
					</Placemark>
				</Folder>
				<Folder>
					<name>February</name>
					<visibility>0</visibility>
					<LookAt>
						<longitude>135.173611111111</longitude>
						<latitude>35.6372222222222</latitude>
						<altitude>0</altitude>
						<heading>0</heading>
						<tilt>0</tilt>
						<range>0.1</range>
					</LookAt>
					<Placemark>
						<name>14 Feb 2009</name>
						<visibility>0</visibility>
						<Style>
							<IconStyle>
								<color>ff4488ff</color>
								<scale>0</scale>
								<Icon>
									<href>http://maps.google.com/mapfiles/kml/shapes/placemark_circle.png</href>
								</Icon>
							</IconStyle>
							<LabelStyle>
								<color>ffffffff</color>
								<scale>0.9</scale>
							</LabelStyle>
						</Style>
						<Point>
							<altitudeMode>relativeToGround</altitudeMode>
							<coordinates>135.173611111111,35.6372222222222,100</coordinates>
						</Point>
					</Placemark>
				</Folder>
				<Folder>
					<name>March</name>
					<visibility>0</visibility>
					<LookAt>
						<longitude>138.902222222222</longitude>
						<latitude>36.7319444444444</latitude>
						<altitude>0</altitude>
						<heading>0</heading>
						<tilt>0</tilt>
						<range>0.1</range>
					</LookAt>
					<Placemark>
						<name>06 Mar 2010</name>
						<visibility>0</visibility>
						<Style>
							<IconStyle>
								<color>ff4488ff</color>
								<scale>0</scale>
								<Icon>
									<href>http://maps.google.com/mapfiles/kml/shapes/placemark_circle.png</href>
								</Icon>
							</IconStyle>
							<LabelStyle>
								<color>ffffffff</color>
								<scale>0.9</scale>
							</LabelStyle>
						</Style>
						<Point>
							<altitudeMode>relativeToGround</altitudeMode>
							<coordinates>138.902222222222,36.7319444444444,100</coordinates>
						</Point>
					</Placemark>
				</Folder>
				<Folder>
					<name>April</name>
					<visibility>0</visibility>
					<LookAt>
						<longitude>138.6125</longitude>
						<latitude>39.3954166666667</latitude>
						<altitude>0</altitude>
						<heading>0</heading>
						<tilt>0</tilt>
						<range>2204149.77355805</range>
					</LookAt>
					<Placemark>
						<name>02 Apr 1990</name>
						<visibility>0</visibility>
						<Style>
							<IconStyle>
								<color>ff4488ff</color>
								<scale>0</scale>
								<Icon>
									<href>http://maps.google.com/mapfiles/kml/shapes/placemark_circle.png</href>
								</Icon>
							</IconStyle>
							<LabelStyle>
								<color>ffffffff</color>
								<scale>0.9</scale>
							</LabelStyle>
						</Style>
						<Point>
							<altitudeMode>relativeToGround</altitudeMode>
							<coordinates>132.195,34.6922222222222,100</coordinates>
						</Point>
					</Placemark>
					<Placemark>
						<name>13 Apr 2009</name>
						<visibility>0</visibility>
						<Style>
							<IconStyle>
								<color>ff4488ff</color>
								<scale>0</scale>
								<Icon>
									<href>http://maps.google.com/mapfiles/kml/shapes/placemark_circle.png</href>
								</Icon>
							</IconStyle>
							<LabelStyle>
								<color>ffffffff</color>
								<scale>0.9</scale>
							</LabelStyle>
						</Style>
						<Point>
							<altitudeMode>relativeToGround</altitudeMode>
							<coordinates>145.03,44.0986111111111,100</coordinates>
						</Point>
					</Placemark>
					<Placemark>
						<name>14 Apr 2009</name>
						<visibility>0</visibility>
						<Style>
							<IconStyle>
								<color>ff4488ff</color>
								<scale>0</scale>
								<Icon>
									<href>http://maps.google.com/mapfiles/kml/shapes/placemark_circle.png</href>
								</Icon>
							</IconStyle>
							<LabelStyle>
								<color>ffffffff</color>
								<scale>0.9</scale>
							</LabelStyle>
						</Style>
						<Point>
							<altitudeMode>relativeToGround</altitudeMode>
							<coordinates>141.062222222222,39.6402777777778,100</coordinates>
						</Point>
					</Placemark>
					<Placemark>
						<name>15 Apr 2011</name>
						<visibility>0</visibility>
						<Style>
							<IconStyle>
								<color>ff4488ff</color>
								<scale>0</scale>
								<Icon>
									<href>http://maps.google.com/mapfiles/kml/shapes/placemark_circle.png</href>
								</Icon>
							</IconStyle>
							<LabelStyle>
								<color>ffffffff</color>
								<scale>0.9</scale>
							</LabelStyle>
						</Style>
						<Point>
							<altitudeMode>relativeToGround</altitudeMode>
							<coordinates>141.869583333333,43.2879166666667,100</coordinates>
						</Point>
					</Placemark>
					<Placemark>
						<name>16 Apr 2016</name>
						<visibility>0</visibility>
						<Style>
							<IconStyle>
								<color>ff4488ff</color>
								<scale>0</scale>
								<Icon>
									<href>http://maps.google.com/mapfiles/kml/shapes/placemark_circle.png</href>
								</Icon>
							</IconStyle>
							<LabelStyle>
								<color>ffffffff</color>
								<scale>0.9</scale>
							</LabelStyle>
						</Style>
						<Point>
							<altitudeMode>relativeToGround</altitudeMode>
							<coordinates>138.070294444444,36.7481666666667,100</coordinates>
						</Point>
					</Placemark>
					<Placemark>
						<name>26 Apr 2000</name>
						<visibility>0</visibility>
						<Style>
							<IconStyle>
								<color>ff4488ff</color>
								<scale>0</scale>
								<Icon>
									<href>http://maps.google.com/mapfiles/kml/shapes/placemark_circle.png</href>
								</Icon>
							</IconStyle>
							<LabelStyle>
								<color>ffffffff</color>
								<scale>0.9</scale>
							</LabelStyle>
						</Style>
						<Point>
							<altitudeMode>relativeToGround</altitudeMode>
							<coordinates>142.866111111111,43.2561111111111,100</coordinates>
						</Point>
					</Placemark>
					<Placemark>
						<name>27 Apr 2012</name>
						<visibility>0</visibility>
						<Style>
							<IconStyle>
								<color>ff4488ff</color>
								<scale>0</scale>
								<Icon>
									<href>http://maps.google.com/mapfiles/kml/shapes/placemark_circle.png</href>
								</Icon>
							</IconStyle>
							<LabelStyle>
								<color>ffffffff</color>
								<scale>0.9</scale>
							</LabelStyle>
						</Style>
						<Point>
							<altitudeMode>relativeToGround</altitudeMode>
							<coordinates>142.554333333333,43.25325,100</coordinates>
						</Point>
					</Placemark>
					<Placemark>
						<name>29 Apr 1992</name>
						<visibility>0</visibility>
						<Style>
							<IconStyle>
								<color>ff4488ff</color>
								<scale>0</scale>
								<Icon>
									<href>http://maps.google.com/mapfiles/kml/shapes/placemark_circle.png</href>
								</Icon>
							</IconStyle>
							<LabelStyle>
								<color>ffffffff</color>
								<scale>0.9</scale>
							</LabelStyle>
						</Style>
						<Point>
							<altitudeMode>relativeToGround</altitudeMode>
							<coordinates>139.902222222222,37.14,100</coordinates>
						</Point>
					</Placemark>
				</Folder>
				<Folder>
					<name>May</name>
					<visibility>0</visibility>
					<LookAt>
						<longitude>141.720513888889</longitude>
						<latitude>40.3374333333333</latitude>
						<altitude>0</altitude>
						<heading>0</heading>
						<tilt>0</tilt>
						<range>1533772.83950617</range>
					</LookAt>
					<Placemark>
						<name>03 May 2016</name>
						<visibility>0</visibility>
						<Style>
							<IconStyle>
								<color>ff4488ff</color>
								<scale>0</scale>
								<Icon>
									<href>http://maps.google.com/mapfiles/kml/shapes/placemark_circle.png</href>
								</Icon>
							</IconStyle>
							<LabelStyle>
								<color>ffffffff</color>
								<scale>0.9</scale>
							</LabelStyle>
						</Style>
						<Point>
							<altitudeMode>relativeToGround</altitudeMode>
							<coordinates>141.156305555556,42.9696111111111,100</coordinates>
						</Point>
					</Placemark>
					<Placemark>
						<name>10 May 2002</name>
						<visibility>0</visibility>
						<Style>
							<IconStyle>
								<color>ff4488ff</color>
								<scale>0</scale>
								<Icon>
									<href>http://maps.google.com/mapfiles/kml/shapes/placemark_circle.png</href>
								</Icon>
							</IconStyle>
							<LabelStyle>
								<color>ffffffff</color>
								<scale>0.9</scale>
							</LabelStyle>
						</Style>
						<Point>
							<altitudeMode>relativeToGround</altitudeMode>
							<coordinates>138.735916666667,36.8864444444444,100</coordinates>
						</Point>
					</Placemark>
					<Placemark>
						<name>15 May 2016</name>
						<visibility>0</visibility>
						<Style>
							<IconStyle>
								<color>ff4488ff</color>
								<scale>0</scale>
								<Icon>
									<href>http://maps.google.com/mapfiles/kml/shapes/placemark_circle.png</href>
								</Icon>
							</IconStyle>
							<LabelStyle>
								<color>ffffffff</color>
								<scale>0.9</scale>
							</LabelStyle>
						</Style>
						<Point>
							<altitudeMode>relativeToGround</altitudeMode>
							<coordinates>144.705111111111,43.7884222222222,100</coordinates>
						</Point>
					</Placemark>
					<Placemark>
						<name>16 May 2000</name>
						<visibility>0</visibility>
						<Style>
							<IconStyle>
								<color>ff4488ff</color>
								<scale>0</scale>
								<Icon>
									<href>http://maps.google.com/mapfiles/kml/shapes/placemark_circle.png</href>
								</Icon>
							</IconStyle>
							<LabelStyle>
								<color>ffffffff</color>
								<scale>0.9</scale>
							</LabelStyle>
						</Style>
						<Point>
							<altitudeMode>relativeToGround</altitudeMode>
							<coordinates>142.750833333333,43.0713888888889,100</coordinates>
						</Point>
					</Placemark>
					<Placemark>
						<name>21 May 2007</name>
						<visibility>0</visibility>
						<Style>
							<IconStyle>
								<color>ff4488ff</color>
								<scale>0</scale>
								<Icon>
									<href>http://maps.google.com/mapfiles/kml/shapes/placemark_circle.png</href>
								</Icon>
							</IconStyle>
							<LabelStyle>
								<color>ffffffff</color>
								<scale>0.9</scale>
							</LabelStyle>
						</Style>
						<Point>
							<altitudeMode>relativeToGround</altitudeMode>
							<coordinates>141.199861111111,43.0848888888889,100</coordinates>
						</Point>
					</Placemark>
				</Folder>
				<Folder>
					<name>June</name>
					<visibility>0</visibility>
					<LookAt>
						<longitude>142.868222222222</longitude>
						<latitude>44.2374444444444</latitude>
						<altitude>0</altitude>
						<heading>0</heading>
						<tilt>0</tilt>
						<range>0.1</range>
					</LookAt>
					<Placemark>
						<name>17 Jun 2011</name>
						<visibility>0</visibility>
						<Style>
							<IconStyle>
								<color>ff4488ff</color>
								<scale>0</scale>
								<Icon>
									<href>http://maps.google.com/mapfiles/kml/shapes/placemark_circle.png</href>
								</Icon>
							</IconStyle>
							<LabelStyle>
								<color>ffffffff</color>
								<scale>0.9</scale>
							</LabelStyle>
						</Style>
						<Point>
							<altitudeMode>relativeToGround</altitudeMode>
							<coordinates>142.868222222222,44.2374444444444,100</coordinates>
						</Point>
					</Placemark>
				</Folder>
			</Folder>
			<Folder>
				<name>Elevation</name>
				<visibility>0</visibility>
				<LookAt>
					<longitude>138.5</longitude>
					<latitude>38.5</latitude>
					<altitude>0</altitude>
					<heading>0</heading>
					<tilt>0</tilt>
					<range>1800000</range>
					<altitudeMode>absolute</altitudeMode>
				</LookAt>
				<Folder>
					<name>November</name>
					<visibility>0</visibility>
					<LookAt>
						<longitude>139.717819444444</longitude>
						<latitude>39.7918055555556</latitude>
						<altitude>0</altitude>
						<heading>0</heading>
						<tilt>0</tilt>
						<range>1441185.18518519</range>
					</LookAt>
					<Placemark>
						<name>Elev. 310 m</name>
						<visibility>0</visibility>
						<Style>
							<IconStyle>
								<color>ffffff66</color>
								<scale>0</scale>
								<Icon>
									<href>http://maps.google.com/mapfiles/kml/shapes/placemark_circle.png</href>
								</Icon>
							</IconStyle>
							<LabelStyle>
								<color>ffffffff</color>
								<scale>0.9</scale>
							</LabelStyle>
						</Style>
						<Point>
							<altitudeMode>relativeToGround</altitudeMode>
							<coordinates>141.967194444444,43.0344722222222,130</coordinates>
						</Point>
					</Placemark>
					<Placemark>
						<name>Elev. 1620 m</name>
						<visibility>0</visibility>
						<Style>
							<IconStyle>
								<color>ffffff66</color>
								<scale>0</scale>
								<Icon>
									<href>http://maps.google.com/mapfiles/kml/shapes/placemark_circle.png</href>
								</Icon>
							</IconStyle>
							<LabelStyle>
								<color>ffffffff</color>
								<scale>0.9</scale>
							</LabelStyle>
						</Style>
						<Point>
							<altitudeMode>relativeToGround</altitudeMode>
							<coordinates>137.468444444444,36.5491388888889,130</coordinates>
						</Point>
					</Placemark>
				</Folder>
				<Folder>
					<name>December</name>
					<visibility>0</visibility>
					<LookAt>
						<longitude>140.944054</longitude>
						<latitude>39.828346</latitude>
						<altitude>0</altitude>
						<heading>0</heading>
						<tilt>0</tilt>
						<range>0.1</range>
					</LookAt>
					<Placemark>
						<name>Elev. 950 m</name>
						<visibility>0</visibility>
						<Style>
							<IconStyle>
								<color>ffffff66</color>
								<scale>0</scale>
								<Icon>
									<href>http://maps.google.com/mapfiles/kml/shapes/placemark_circle.png</href>
								</Icon>
							</IconStyle>
							<LabelStyle>
								<color>ffffffff</color>
								<scale>0.9</scale>
							</LabelStyle>
						</Style>
						<Point>
							<altitudeMode>relativeToGround</altitudeMode>
							<coordinates>140.944054,39.828346,130</coordinates>
						</Point>
					</Placemark>
				</Folder>
				<Folder>
					<name>January</name>
					<visibility>0</visibility>
					<LookAt>
						<longitude>134.510916666667</longitude>
						<latitude>35.7984166666667</latitude>
						<altitude>0</altitude>
						<heading>0</heading>
						<tilt>0</tilt>
						<range>843652.467352402</range>
					</LookAt>
					<Placemark>
						<name>Elev. 770 m</name>
						<visibility>0</visibility>
						<Style>
							<IconStyle>
								<color>ffffff66</color>
								<scale>0</scale>
								<Icon>
									<href>http://maps.google.com/mapfiles/kml/shapes/placemark_circle.png</href>
								</Icon>
							</IconStyle>
							<LabelStyle>
								<color>ffffffff</color>
								<scale>0.9</scale>
							</LabelStyle>
						</Style>
						<Point>
							<altitudeMode>relativeToGround</altitudeMode>
							<coordinates>132.170555555556,34.6838888888889,130</coordinates>
						</Point>
					</Placemark>
					<Placemark>
						<name>Elev. 120 m</name>
						<visibility>0</visibility>
						<Style>
							<IconStyle>
								<color>ff00ffff</color>
								<scale>0</scale>
								<Icon>
									<href>http://maps.google.com/mapfiles/kml/shapes/placemark_circle.png</href>
								</Icon>
							</IconStyle>
							<LabelStyle>
								<color>ffffffff</color>
								<scale>0.9</scale>
							</LabelStyle>
						</Style>
						<Point>
							<altitudeMode>relativeToGround</altitudeMode>
							<coordinates>136.851277777778,36.9129444444444,130</coordinates>
						</Point>
					</Placemark>
				</Folder>
				<Folder>
					<name>February</name>
					<visibility>0</visibility>
					<LookAt>
						<longitude>135.173611111111</longitude>
						<latitude>35.6372222222222</latitude>
						<altitude>0</altitude>
						<heading>0</heading>
						<tilt>0</tilt>
						<range>0.1</range>
					</LookAt>
					<Placemark>
						<name>Elev. 550 m</name>
						<visibility>0</visibility>
						<Style>
							<IconStyle>
								<color>ff4488ff</color>
								<scale>0</scale>
								<Icon>
									<href>http://maps.google.com/mapfiles/kml/shapes/placemark_circle.png</href>
								</Icon>
							</IconStyle>
							<LabelStyle>
								<color>ffffffff</color>
								<scale>0.9</scale>
							</LabelStyle>
						</Style>
						<Point>
							<altitudeMode>relativeToGround</altitudeMode>
							<coordinates>135.173611111111,35.6372222222222,130</coordinates>
						</Point>
					</Placemark>
				</Folder>
				<Folder>
					<name>March</name>
					<visibility>0</visibility>
					<LookAt>
						<longitude>138.902222222222</longitude>
						<latitude>36.7319444444444</latitude>
						<altitude>0</altitude>
						<heading>0</heading>
						<tilt>0</tilt>
						<range>0.1</range>
					</LookAt>
					<Placemark>
						<name>Elev. 710 m</name>
						<visibility>0</visibility>
						<Style>
							<IconStyle>
								<color>ff4488ff</color>
								<scale>0</scale>
								<Icon>
									<href>http://maps.google.com/mapfiles/kml/shapes/placemark_circle.png</href>
								</Icon>
							</IconStyle>
							<LabelStyle>
								<color>ffffffff</color>
								<scale>0.9</scale>
							</LabelStyle>
						</Style>
						<Point>
							<altitudeMode>relativeToGround</altitudeMode>
							<coordinates>138.902222222222,36.7319444444444,130</coordinates>
						</Point>
					</Placemark>
				</Folder>
				<Folder>
					<name>April</name>
					<visibility>0</visibility>
					<LookAt>
						<longitude>138.6125</longitude>
						<latitude>39.3954166666667</latitude>
						<altitude>0</altitude>
						<heading>0</heading>
						<tilt>0</tilt>
						<range>2204149.77355805</range>
					</LookAt>
					<Placemark>
						<name>Elev. 1100 m</name>
						<visibility>0</visibility>
						<Style>
							<IconStyle>
								<color>ff4488ff</color>
								<scale>0</scale>
								<Icon>
									<href>http://maps.google.com/mapfiles/kml/shapes/placemark_circle.png</href>
								</Icon>
							</IconStyle>
							<LabelStyle>
								<color>ffffffff</color>
								<scale>0.9</scale>
							</LabelStyle>
						</Style>
						<Point>
							<altitudeMode>relativeToGround</altitudeMode>
							<coordinates>132.195,34.6922222222222,130</coordinates>
						</Point>
					</Placemark>
					<Placemark>
						<name>Elev. 150 m</name>
						<visibility>0</visibility>
						<Style>
							<IconStyle>
								<color>ff4488ff</color>
								<scale>0</scale>
								<Icon>
									<href>http://maps.google.com/mapfiles/kml/shapes/placemark_circle.png</href>
								</Icon>
							</IconStyle>
							<LabelStyle>
								<color>ffffffff</color>
								<scale>0.9</scale>
							</LabelStyle>
						</Style>
						<Point>
							<altitudeMode>relativeToGround</altitudeMode>
							<coordinates>145.03,44.0986111111111,130</coordinates>
						</Point>
					</Placemark>
					<Placemark>
						<name>Elev. 855 m</name>
						<visibility>0</visibility>
						<Style>
							<IconStyle>
								<color>ff4488ff</color>
								<scale>0</scale>
								<Icon>
									<href>http://maps.google.com/mapfiles/kml/shapes/placemark_circle.png</href>
								</Icon>
							</IconStyle>
							<LabelStyle>
								<color>ffffffff</color>
								<scale>0.9</scale>
							</LabelStyle>
						</Style>
						<Point>
							<altitudeMode>relativeToGround</altitudeMode>
							<coordinates>141.062222222222,39.6402777777778,130</coordinates>
						</Point>
					</Placemark>
					<Placemark>
						<name>Elev. 180 m</name>
						<visibility>0</visibility>
						<Style>
							<IconStyle>
								<color>ff4488ff</color>
								<scale>0</scale>
								<Icon>
									<href>http://maps.google.com/mapfiles/kml/shapes/placemark_circle.png</href>
								</Icon>
							</IconStyle>
							<LabelStyle>
								<color>ffffffff</color>
								<scale>0.9</scale>
							</LabelStyle>
						</Style>
						<Point>
							<altitudeMode>relativeToGround</altitudeMode>
							<coordinates>141.869583333333,43.2879166666667,130</coordinates>
						</Point>
					</Placemark>
					<Placemark>
						<name>Elev. 1314 m</name>
						<visibility>0</visibility>
						<Style>
							<IconStyle>
								<color>ff4488ff</color>
								<scale>0</scale>
								<Icon>
									<href>http://maps.google.com/mapfiles/kml/shapes/placemark_circle.png</href>
								</Icon>
							</IconStyle>
							<LabelStyle>
								<color>ffffffff</color>
								<scale>0.9</scale>
							</LabelStyle>
						</Style>
						<Point>
							<altitudeMode>relativeToGround</altitudeMode>
							<coordinates>138.070294444444,36.7481666666667,130</coordinates>
						</Point>
					</Placemark>
					<Placemark>
						<name>Elev. 470 m</name>
						<visibility>0</visibility>
						<Style>
							<IconStyle>
								<color>ff4488ff</color>
								<scale>0</scale>
								<Icon>
									<href>http://maps.google.com/mapfiles/kml/shapes/placemark_circle.png</href>
								</Icon>
							</IconStyle>
							<LabelStyle>
								<color>ffffffff</color>
								<scale>0.9</scale>
							</LabelStyle>
						</Style>
						<Point>
							<altitudeMode>relativeToGround</altitudeMode>
							<coordinates>142.866111111111,43.2561111111111,130</coordinates>
						</Point>
					</Placemark>
					<Placemark>
						<name>Elev. 640 m</name>
						<visibility>0</visibility>
						<Style>
							<IconStyle>
								<color>ff4488ff</color>
								<scale>0</scale>
								<Icon>
									<href>http://maps.google.com/mapfiles/kml/shapes/placemark_circle.png</href>
								</Icon>
							</IconStyle>
							<LabelStyle>
								<color>ffffffff</color>
								<scale>0.9</scale>
							</LabelStyle>
						</Style>
						<Point>
							<altitudeMode>relativeToGround</altitudeMode>
							<coordinates>142.554333333333,43.25325,130</coordinates>
						</Point>
					</Placemark>
					<Placemark>
						<name>Elev. 1480 m</name>
						<visibility>0</visibility>
						<Style>
							<IconStyle>
								<color>ff4488ff</color>
								<scale>0</scale>
								<Icon>
									<href>http://maps.google.com/mapfiles/kml/shapes/placemark_circle.png</href>
								</Icon>
							</IconStyle>
							<LabelStyle>
								<color>ffffffff</color>
								<scale>0.9</scale>
							</LabelStyle>
						</Style>
						<Point>
							<altitudeMode>relativeToGround</altitudeMode>
							<coordinates>139.902222222222,37.14,130</coordinates>
						</Point>
					</Placemark>
				</Folder>
				<Folder>
					<name>May</name>
					<visibility>0</visibility>
					<LookAt>
						<longitude>141.720513888889</longitude>
						<latitude>40.3374333333333</latitude>
						<altitude>0</altitude>
						<heading>0</heading>
						<tilt>0</tilt>
						<range>1533772.83950617</range>
					</LookAt>
					<Placemark>
						<name>Elev. 397 m</name>
						<visibility>0</visibility>
						<Style>
							<IconStyle>
								<color>ff4488ff</color>
								<scale>0</scale>
								<Icon>
									<href>http://maps.google.com/mapfiles/kml/shapes/placemark_circle.png</href>
								</Icon>
							</IconStyle>
							<LabelStyle>
								<color>ffffffff</color>
								<scale>0.9</scale>
							</LabelStyle>
						</Style>
						<Point>
							<altitudeMode>relativeToGround</altitudeMode>
							<coordinates>141.156305555556,42.9696111111111,130</coordinates>
						</Point>
					</Placemark>
					<Placemark>
						<name>Elev. 1250 m</name>
						<visibility>0</visibility>
						<Style>
							<IconStyle>
								<color>ff4488ff</color>
								<scale>0</scale>
								<Icon>
									<href>http://maps.google.com/mapfiles/kml/shapes/placemark_circle.png</href>
								</Icon>
							</IconStyle>
							<LabelStyle>
								<color>ffffffff</color>
								<scale>0.9</scale>
							</LabelStyle>
						</Style>
						<Point>
							<altitudeMode>relativeToGround</altitudeMode>
							<coordinates>138.735916666667,36.8864444444444,130</coordinates>
						</Point>
					</Placemark>
					<Placemark>
						<name>Elev. 639 m</name>
						<visibility>0</visibility>
						<Style>
							<IconStyle>
								<color>ff4488ff</color>
								<scale>0</scale>
								<Icon>
									<href>http://maps.google.com/mapfiles/kml/shapes/placemark_circle.png</href>
								</Icon>
							</IconStyle>
							<LabelStyle>
								<color>ffffffff</color>
								<scale>0.9</scale>
							</LabelStyle>
						</Style>
						<Point>
							<altitudeMode>relativeToGround</altitudeMode>
							<coordinates>144.705111111111,43.7884222222222,130</coordinates>
						</Point>
					</Placemark>
					<Placemark>
						<name>Elev. 490 m</name>
						<visibility>0</visibility>
						<Style>
							<IconStyle>
								<color>ff4488ff</color>
								<scale>0</scale>
								<Icon>
									<href>http://maps.google.com/mapfiles/kml/shapes/placemark_circle.png</href>
								</Icon>
							</IconStyle>
							<LabelStyle>
								<color>ffffffff</color>
								<scale>0.9</scale>
							</LabelStyle>
						</Style>
						<Point>
							<altitudeMode>relativeToGround</altitudeMode>
							<coordinates>142.750833333333,43.0713888888889,130</coordinates>
						</Point>
					</Placemark>
					<Placemark>
						<name>Elev. 584 m</name>
						<visibility>0</visibility>
						<Style>
							<IconStyle>
								<color>ff4488ff</color>
								<scale>0</scale>
								<Icon>
									<href>http://maps.google.com/mapfiles/kml/shapes/placemark_circle.png</href>
								</Icon>
							</IconStyle>
							<LabelStyle>
								<color>ffffffff</color>
								<scale>0.9</scale>
							</LabelStyle>
						</Style>
						<Point>
							<altitudeMode>relativeToGround</altitudeMode>
							<coordinates>141.199861111111,43.0848888888889,130</coordinates>
						</Point>
					</Placemark>
				</Folder>
				<Folder>
					<name>June</name>
					<visibility>0</visibility>
					<LookAt>
						<longitude>142.868222222222</longitude>
						<latitude>44.2374444444444</latitude>
						<altitude>0</altitude>
						<heading>0</heading>
						<tilt>0</tilt>
						<range>0.1</range>
					</LookAt>
					<Placemark>
						<name>Elev. 1010 m</name>
						<visibility>0</visibility>
						<Style>
							<IconStyle>
								<color>ff4488ff</color>
								<scale>0</scale>
								<Icon>
									<href>http://maps.google.com/mapfiles/kml/shapes/placemark_circle.png</href>
								</Icon>
							</IconStyle>
							<LabelStyle>
								<color>ffffffff</color>
								<scale>0.9</scale>
							</LabelStyle>
						</Style>
						<Point>
							<altitudeMode>relativeToGround</altitudeMode>
							<coordinates>142.868222222222,44.2374444444444,130</coordinates>
						</Point>
					</Placemark>
				</Folder>
			</Folder>
			<Folder>
				<name>Site name</name>
				<visibility>0</visibility>
				<LookAt>
					<longitude>138.5</longitude>
					<latitude>38.5</latitude>
					<altitude>0</altitude>
					<heading>0</heading>
					<tilt>0</tilt>
					<range>1800000</range>
					<altitudeMode>absolute</altitudeMode>
				</LookAt>
				<Folder>
					<name>November</name>
					<visibility>0</visibility>
					<LookAt>
						<longitude>139.717819444444</longitude>
						<latitude>39.7918055555556</latitude>
						<altitude>0</altitude>
						<heading>0</heading>
						<tilt>0</tilt>
						<range>1441185.18518519</range>
					</LookAt>
					<Placemark>
						<name>Yubari</name>
						<visibility>0</visibility>
						<Style>
							<IconStyle>
								<color>ffffff66</color>
								<scale>0</scale>
								<Icon>
									<href>http://maps.google.com/mapfiles/kml/shapes/placemark_circle.png</href>
								</Icon>
							</IconStyle>
							<LabelStyle>
								<color>ffffffff</color>
								<scale>0.9</scale>
							</LabelStyle>
						</Style>
						<Point>
							<altitudeMode>relativeToGround</altitudeMode>
							<coordinates>141.967194444444,43.0344722222222,160</coordinates>
						</Point>
					</Placemark>
					<Placemark>
						<name>Mt. Kuwasaki</name>
						<visibility>0</visibility>
						<Style>
							<IconStyle>
								<color>ffffff66</color>
								<scale>0</scale>
								<Icon>
									<href>http://maps.google.com/mapfiles/kml/shapes/placemark_circle.png</href>
								</Icon>
							</IconStyle>
							<LabelStyle>
								<color>ffffffff</color>
								<scale>0.9</scale>
							</LabelStyle>
						</Style>
						<Point>
							<altitudeMode>relativeToGround</altitudeMode>
							<coordinates>137.468444444444,36.5491388888889,160</coordinates>
						</Point>
					</Placemark>
				</Folder>
				<Folder>
					<name>December</name>
					<visibility>0</visibility>
					<LookAt>
						<longitude>140.944054</longitude>
						<latitude>39.828346</latitude>
						<altitude>0</altitude>
						<heading>0</heading>
						<tilt>0</tilt>
						<range>0.1</range>
					</LookAt>
					<Placemark>
						<name>Amihari</name>
						<visibility>0</visibility>
						<Style>
							<IconStyle>
								<color>ffffff66</color>
								<scale>0</scale>
								<Icon>
									<href>http://maps.google.com/mapfiles/kml/shapes/placemark_circle.png</href>
								</Icon>
							</IconStyle>
							<LabelStyle>
								<color>ffffffff</color>
								<scale>0.9</scale>
							</LabelStyle>
						</Style>
						<Point>
							<altitudeMode>relativeToGround</altitudeMode>
							<coordinates>140.944054,39.828346,160</coordinates>
						</Point>
					</Placemark>
				</Folder>
				<Folder>
					<name>January</name>
					<visibility>0</visibility>
					<LookAt>
						<longitude>134.510916666667</longitude>
						<latitude>35.7984166666667</latitude>
						<altitude>0</altitude>
						<heading>0</heading>
						<tilt>0</tilt>
						<range>843652.467352402</range>
					</LookAt>
					<Placemark>
						<name>Hijiri Lake</name>
						<visibility>0</visibility>
						<Style>
							<IconStyle>
								<color>ffffff66</color>
								<scale>0</scale>
								<Icon>
									<href>http://maps.google.com/mapfiles/kml/shapes/placemark_circle.png</href>
								</Icon>
							</IconStyle>
							<LabelStyle>
								<color>ffffffff</color>
								<scale>0.9</scale>
							</LabelStyle>
						</Style>
						<Point>
							<altitudeMode>relativeToGround</altitudeMode>
							<coordinates>132.170555555556,34.6838888888889,160</coordinates>
						</Point>
					</Placemark>
					<Placemark>
						<name>Yoko temple</name>
						<visibility>0</visibility>
						<Style>
							<IconStyle>
								<color>ff00ffff</color>
								<scale>0</scale>
								<Icon>
									<href>http://maps.google.com/mapfiles/kml/shapes/placemark_circle.png</href>
								</Icon>
							</IconStyle>
							<LabelStyle>
								<color>ffffffff</color>
								<scale>0.9</scale>
							</LabelStyle>
						</Style>
						<Point>
							<altitudeMode>relativeToGround</altitudeMode>
							<coordinates>136.851277777778,36.9129444444444,160</coordinates>
						</Point>
					</Placemark>
				</Folder>
				<Folder>
					<name>February</name>
					<visibility>0</visibility>
					<LookAt>
						<longitude>135.173611111111</longitude>
						<latitude>35.6372222222222</latitude>
						<altitude>0</altitude>
						<heading>0</heading>
						<tilt>0</tilt>
						<range>0.1</range>
					</LookAt>
					<Placemark>
						<name>Tango</name>
						<visibility>0</visibility>
						<Style>
							<IconStyle>
								<color>ff4488ff</color>
								<scale>0</scale>
								<Icon>
									<href>http://maps.google.com/mapfiles/kml/shapes/placemark_circle.png</href>
								</Icon>
							</IconStyle>
							<LabelStyle>
								<color>ffffffff</color>
								<scale>0.9</scale>
							</LabelStyle>
						</Style>
						<Point>
							<altitudeMode>relativeToGround</altitudeMode>
							<coordinates>135.173611111111,35.6372222222222,160</coordinates>
						</Point>
					</Placemark>
				</Folder>
				<Folder>
					<name>March</name>
					<visibility>0</visibility>
					<LookAt>
						<longitude>138.902222222222</longitude>
						<latitude>36.7319444444444</latitude>
						<altitude>0</altitude>
						<heading>0</heading>
						<tilt>0</tilt>
						<range>0.1</range>
					</LookAt>
					<Placemark>
						<name>Sarugakyo</name>
						<visibility>0</visibility>
						<Style>
							<IconStyle>
								<color>ff4488ff</color>
								<scale>0</scale>
								<Icon>
									<href>http://maps.google.com/mapfiles/kml/shapes/placemark_circle.png</href>
								</Icon>
							</IconStyle>
							<LabelStyle>
								<color>ffffffff</color>
								<scale>0.9</scale>
							</LabelStyle>
						</Style>
						<Point>
							<altitudeMode>relativeToGround</altitudeMode>
							<coordinates>138.902222222222,36.7319444444444,160</coordinates>
						</Point>
					</Placemark>
				</Folder>
				<Folder>
					<name>April</name>
					<visibility>0</visibility>
					<LookAt>
						<longitude>138.6125</longitude>
						<latitude>39.3954166666667</latitude>
						<altitude>0</altitude>
						<heading>0</heading>
						<tilt>0</tilt>
						<range>2204149.77355805</range>
					</LookAt>
					<Placemark>
						<name>Mt. Garyu</name>
						<visibility>0</visibility>
						<Style>
							<IconStyle>
								<color>ff4488ff</color>
								<scale>0</scale>
								<Icon>
									<href>http://maps.google.com/mapfiles/kml/shapes/placemark_circle.png</href>
								</Icon>
							</IconStyle>
							<LabelStyle>
								<color>ffffffff</color>
								<scale>0.9</scale>
							</LabelStyle>
						</Style>
						<Point>
							<altitudeMode>relativeToGround</altitudeMode>
							<coordinates>132.195,34.6922222222222,160</coordinates>
						</Point>
					</Placemark>
					<Placemark>
						<name>Iwaobetsu</name>
						<visibility>0</visibility>
						<Style>
							<IconStyle>
								<color>ff4488ff</color>
								<scale>0</scale>
								<Icon>
									<href>http://maps.google.com/mapfiles/kml/shapes/placemark_circle.png</href>
								</Icon>
							</IconStyle>
							<LabelStyle>
								<color>ffffffff</color>
								<scale>0.9</scale>
							</LabelStyle>
						</Style>
						<Point>
							<altitudeMode>relativeToGround</altitudeMode>
							<coordinates>145.03,44.0986111111111,160</coordinates>
						</Point>
					</Placemark>
					<Placemark>
						<name>Mt. Akabayashi</name>
						<visibility>0</visibility>
						<Style>
							<IconStyle>
								<color>ff4488ff</color>
								<scale>0</scale>
								<Icon>
									<href>http://maps.google.com/mapfiles/kml/shapes/placemark_circle.png</href>
								</Icon>
							</IconStyle>
							<LabelStyle>
								<color>ffffffff</color>
								<scale>0.9</scale>
							</LabelStyle>
						</Style>
						<Point>
							<altitudeMode>relativeToGround</altitudeMode>
							<coordinates>141.062222222222,39.6402777777778,160</coordinates>
						</Point>
					</Placemark>
					<Placemark>
						<name>Koshunai</name>
						<visibility>0</visibility>
						<Style>
							<IconStyle>
								<color>ff4488ff</color>
								<scale>0</scale>
								<Icon>
									<href>http://maps.google.com/mapfiles/kml/shapes/placemark_circle.png</href>
								</Icon>
							</IconStyle>
							<LabelStyle>
								<color>ffffffff</color>
								<scale>0.9</scale>
							</LabelStyle>
						</Style>
						<Point>
							<altitudeMode>relativeToGround</altitudeMode>
							<coordinates>141.869583333333,43.2879166666667,160</coordinates>
						</Point>
					</Placemark>
					<Placemark>
						<name>Togakushi</name>
						<visibility>0</visibility>
						<Style>
							<IconStyle>
								<color>ff4488ff</color>
								<scale>0</scale>
								<Icon>
									<href>http://maps.google.com/mapfiles/kml/shapes/placemark_circle.png</href>
								</Icon>
							</IconStyle>
							<LabelStyle>
								<color>ffffffff</color>
								<scale>0.9</scale>
							</LabelStyle>
						</Style>
						<Point>
							<altitudeMode>relativeToGround</altitudeMode>
							<coordinates>138.070294444444,36.7481666666667,160</coordinates>
						</Point>
					</Placemark>
					<Placemark>
						<name>Penkenikoro</name>
						<visibility>0</visibility>
						<Style>
							<IconStyle>
								<color>ff4488ff</color>
								<scale>0</scale>
								<Icon>
									<href>http://maps.google.com/mapfiles/kml/shapes/placemark_circle.png</href>
								</Icon>
							</IconStyle>
							<LabelStyle>
								<color>ffffffff</color>
								<scale>0.9</scale>
							</LabelStyle>
						</Style>
						<Point>
							<altitudeMode>relativeToGround</altitudeMode>
							<coordinates>142.866111111111,43.2561111111111,160</coordinates>
						</Point>
					</Placemark>
					<Placemark>
						<name>Yamabe</name>
						<visibility>0</visibility>
						<Style>
							<IconStyle>
								<color>ff4488ff</color>
								<scale>0</scale>
								<Icon>
									<href>http://maps.google.com/mapfiles/kml/shapes/placemark_circle.png</href>
								</Icon>
							</IconStyle>
							<LabelStyle>
								<color>ffffffff</color>
								<scale>0.9</scale>
							</LabelStyle>
						</Style>
						<Point>
							<altitudeMode>relativeToGround</altitudeMode>
							<coordinates>142.554333333333,43.25325,160</coordinates>
						</Point>
					</Placemark>
					<Placemark>
						<name>Mt. Nanasen</name>
						<visibility>0</visibility>
						<Style>
							<IconStyle>
								<color>ff4488ff</color>
								<scale>0</scale>
								<Icon>
									<href>http://maps.google.com/mapfiles/kml/shapes/placemark_circle.png</href>
								</Icon>
							</IconStyle>
							<LabelStyle>
								<color>ffffffff</color>
								<scale>0.9</scale>
							</LabelStyle>
						</Style>
						<Point>
							<altitudeMode>relativeToGround</altitudeMode>
							<coordinates>139.902222222222,37.14,160</coordinates>
						</Point>
					</Placemark>
				</Folder>
				<Folder>
					<name>May</name>
					<visibility>0</visibility>
					<LookAt>
						<longitude>141.720513888889</longitude>
						<latitude>40.3374333333333</latitude>
						<altitude>0</altitude>
						<heading>0</heading>
						<tilt>0</tilt>
						<range>1533772.83950617</range>
					</LookAt>
					<Placemark>
						<name>Jozankei</name>
						<visibility>0</visibility>
						<Style>
							<IconStyle>
								<color>ff4488ff</color>
								<scale>0</scale>
								<Icon>
									<href>http://maps.google.com/mapfiles/kml/shapes/placemark_circle.png</href>
								</Icon>
							</IconStyle>
							<LabelStyle>
								<color>ffffffff</color>
								<scale>0.9</scale>
							</LabelStyle>
						</Style>
						<Point>
							<altitudeMode>relativeToGround</altitudeMode>
							<coordinates>141.156305555556,42.9696111111111,160</coordinates>
						</Point>
					</Placemark>
					<Placemark>
						<name>Mt. Naeba</name>
						<visibility>0</visibility>
						<Style>
							<IconStyle>
								<color>ff4488ff</color>
								<scale>0</scale>
								<Icon>
									<href>http://maps.google.com/mapfiles/kml/shapes/placemark_circle.png</href>
								</Icon>
							</IconStyle>
							<LabelStyle>
								<color>ffffffff</color>
								<scale>0.9</scale>
							</LabelStyle>
						</Style>
						<Point>
							<altitudeMode>relativeToGround</altitudeMode>
							<coordinates>138.735916666667,36.8864444444444,160</coordinates>
						</Point>
					</Placemark>
					<Placemark>
						<name>Mt. Shari</name>
						<visibility>0</visibility>
						<Style>
							<IconStyle>
								<color>ff4488ff</color>
								<scale>0</scale>
								<Icon>
									<href>http://maps.google.com/mapfiles/kml/shapes/placemark_circle.png</href>
								</Icon>
							</IconStyle>
							<LabelStyle>
								<color>ffffffff</color>
								<scale>0.9</scale>
							</LabelStyle>
						</Style>
						<Point>
							<altitudeMode>relativeToGround</altitudeMode>
							<coordinates>144.705111111111,43.7884222222222,160</coordinates>
						</Point>
					</Placemark>
					<Placemark>
						<name>Shintoku</name>
						<visibility>0</visibility>
						<Style>
							<IconStyle>
								<color>ff4488ff</color>
								<scale>0</scale>
								<Icon>
									<href>http://maps.google.com/mapfiles/kml/shapes/placemark_circle.png</href>
								</Icon>
							</IconStyle>
							<LabelStyle>
								<color>ffffffff</color>
								<scale>0.9</scale>
							</LabelStyle>
						</Style>
						<Point>
							<altitudeMode>relativeToGround</altitudeMode>
							<coordinates>142.750833333333,43.0713888888889,160</coordinates>
						</Point>
					</Placemark>
					<Placemark>
						<name>Mt. Teine</name>
						<visibility>0</visibility>
						<Style>
							<IconStyle>
								<color>ff4488ff</color>
								<scale>0</scale>
								<Icon>
									<href>http://maps.google.com/mapfiles/kml/shapes/placemark_circle.png</href>
								</Icon>
							</IconStyle>
							<LabelStyle>
								<color>ffffffff</color>
								<scale>0.9</scale>
							</LabelStyle>
						</Style>
						<Point>
							<altitudeMode>relativeToGround</altitudeMode>
							<coordinates>141.199861111111,43.0848888888889,160</coordinates>
						</Point>
					</Placemark>
				</Folder>
				<Folder>
					<name>June</name>
					<visibility>0</visibility>
					<LookAt>
						<longitude>142.868222222222</longitude>
						<latitude>44.2374444444444</latitude>
						<altitude>0</altitude>
						<heading>0</heading>
						<tilt>0</tilt>
						<range>0.1</range>
					</LookAt>
					<Placemark>
						<name>Mt. Uenshiri</name>
						<visibility>0</visibility>
						<Style>
							<IconStyle>
								<color>ff4488ff</color>
								<scale>0</scale>
								<Icon>
									<href>http://maps.google.com/mapfiles/kml/shapes/placemark_circle.png</href>
								</Icon>
							</IconStyle>
							<LabelStyle>
								<color>ffffffff</color>
								<scale>0.9</scale>
							</LabelStyle>
						</Style>
						<Point>
							<altitudeMode>relativeToGround</altitudeMode>
							<coordinates>142.868222222222,44.2374444444444,160</coordinates>
						</Point>
					</Placemark>
				</Folder>
			</Folder>
		</Folder>
	</Folder>
</Document>
</kml>
