# Supplementary material for: Evidence for Ussurian tube-nosed bats (Murina ussuriensis) hibernating in snow
Source: Sci Rep. 2018 Aug 13;8:12047. doi: 10.1038/s41598-018-30357-1 (PMC6089880; doi:10.1038/s41598-018-30357-1)
Supplement: Supplementary file 8 — Supplementary KML files.zip [file 41598_2018_30357_MOESM8_ESM.zip › Supplementary KML S2.kml]

<?xml version="1.0" encoding="UTF-8"?>
<kml xmlns="http://www.opengis.net/kml/2.2" xmlns:gx="http://www.google.com/kml/ext/2.2" xmlns:kml="http://www.opengis.net/kml/2.2" xmlns:atom="http://www.w3.org/2005/Atom">
<Document>
	<name>Sites of Authors' Observation</name>
	<open>1</open>
	<LookAt>
		<longitude>141.483333333333</longitude>
		<latitude>43.15</latitude>
		<altitude>0</altitude>
		<heading>0</heading>
		<tilt>0</tilt>
		<range>100000</range>
		<altitudeMode>absolute</altitudeMode>
	</LookAt>
	<StyleMap id="stylemap_id0">
		<Pair>
			<key>normal</key>
			<styleUrl>#style0</styleUrl>
		</Pair>
		<Pair>
			<key>highlight</key>
			<styleUrl>#style</styleUrl>
		</Pair>
	</StyleMap>
	<Style id="style0">
		<IconStyle>
			<color>ff00ffff</color>
			<scale>0.9</scale>
			<Icon>
				<href>http://maps.google.com/mapfiles/kml/shapes/placemark_circle.png</href>
			</Icon>
		</IconStyle>
		<LabelStyle>
			<scale>0</scale>
		</LabelStyle>
		<BalloonStyle>
			<text>$[description]</text>
			<bgColor>ffccffff</bgColor>
		</BalloonStyle>
	</Style>
	<Style id="style">
		<IconStyle>
			<color>ff00ffff</color>
			<scale>0.9</scale>
			<Icon>
				<href>http://maps.google.com/mapfiles/kml/shapes/placemark_circle.png</href>
			</Icon>
		</IconStyle>
		<LabelStyle>
			<scale>0</scale>
		</LabelStyle>
		<BalloonStyle>
			<text>$[description]</text>
			<bgColor>ffccffff</bgColor>
		</BalloonStyle>
	</Style>
	<Folder>
		<name>Resset position</name>
		<visibility>0</visibility>
		<LookAt>
			<longitude>141.483333333333</longitude>
			<latitude>43.15</latitude>
			<altitude>0</altitude>
			<heading>0</heading>
			<tilt>0</tilt>
			<range>100000</range>
			<altitudeMode>absolute</altitudeMode>
		</LookAt>
	</Folder>
	<Folder>
		<name>Legends</name>
		<LookAt>
			<longitude>141.374983291539</longitude>
			<latitude>43.1796219481017</latitude>
			<altitude>0</altitude>
			<heading>0</heading>
			<tilt>0</tilt>
			<range>132191.732023704</range>
		</LookAt>
		<Placemark>
			<name>Sites of Authors' Observation</name>
			<Style>
				<IconStyle>
					<color>ff2222ff</color>
					<scale>0.1</scale>
					<Icon>
						<href>http://maps.google.com/mapfiles/kml/shapes/placemark_circle.png</href>
					</Icon>
				</IconStyle>
				<LabelStyle>
					<color>ff44ff44</color>
					<scale>0.8</scale>
				</LabelStyle>
			</Style>
			<Point>
				<altitudeMode>relativeToGround</altitudeMode>
				<coordinates>140.967102087614,43.3923516040554,20000</coordinates>
			</Point>
		</Placemark>
		<Placemark>
			<name>Click placemarks to balloon data.</name>
			<Style>
				<IconStyle>
					<color>ff2222ff</color>
					<scale>0.1</scale>
					<Icon>
						<href>http://maps.google.com/mapfiles/kml/shapes/placemark_circle.png</href>
					</Icon>
				</IconStyle>
				<LabelStyle>
					<color>ffffffff</color>
					<scale>0.7</scale>
				</LabelStyle>
			</Style>
			<Point>
				<altitudeMode>relativeToGround</altitudeMode>
				<coordinates>140.967102089049,43.3658330997272,20000</coordinates>
			</Point>
		</Placemark>
		<Placemark>
			<name>For closer view of each site,</name>
			<Style>
				<IconStyle>
					<color>ff2222ff</color>
					<scale>0.1</scale>
					<Icon>
						<href>http://maps.google.com/mapfiles/kml/shapes/placemark_circle.png</href>
					</Icon>
				</IconStyle>
				<LabelStyle>
					<color>ffffffff</color>
					<scale>0.7</scale>
				</LabelStyle>
			</Style>
			<Point>
				<altitudeMode>relativeToGround</altitudeMode>
				<coordinates>140.967102090318,43.3393004933478,20000</coordinates>
			</Point>
		</Placemark>
		<Placemark>
			<name>double-click the &quot;Tour&quot; icon on the side bar.</name>
			<Style>
				<IconStyle>
					<color>ff2222ff</color>
					<scale>0.1</scale>
					<Icon>
						<href>http://maps.google.com/mapfiles/kml/shapes/placemark_circle.png</href>
					</Icon>
				</IconStyle>
				<LabelStyle>
					<color>ffffffff</color>
					<scale>0.7</scale>
				</LabelStyle>
			</Style>
			<Point>
				<altitudeMode>relativeToGround</altitudeMode>
				<coordinates>140.993373240002,43.3171804627586,20000</coordinates>
			</Point>
		</Placemark>
		<Placemark>
			<name>Use checkboxes to show and hide information.</name>
			<Style>
				<IconStyle>
					<color>ff2222ff</color>
					<scale>0.1</scale>
					<Icon>
						<href>http://maps.google.com/mapfiles/kml/shapes/placemark_circle.png</href>
					</Icon>
				</IconStyle>
				<LabelStyle>
					<color>ffffffff</color>
					<scale>0.7</scale>
				</LabelStyle>
			</Style>
			<Point>
				<altitudeMode>relativeToGround</altitudeMode>
				<coordinates>140.967102092248,43.2895198675832,20000</coordinates>
			</Point>
		</Placemark>
		<Placemark>
			<name>Set the map window squared or a little wider.</name>
			<Style>
				<IconStyle>
					<color>ff2222ff</color>
					<scale>0.1</scale>
					<Icon>
						<href>http://maps.google.com/mapfiles/kml/shapes/placemark_circle.png</href>
					</Icon>
				</IconStyle>
				<LabelStyle>
					<color>ffffffff</color>
					<scale>0.7</scale>
				</LabelStyle>
			</Style>
			<Point>
				<altitudeMode>relativeToGround</altitudeMode>
				<coordinates>140.967102093039,43.2629563566383,20000</coordinates>
			</Point>
		</Placemark>
		<Placemark>
			<name>Historical images during April or May 2012</name>
			<Style>
				<IconStyle>
					<color>ff2222ff</color>
					<scale>0.1</scale>
					<Icon>
						<href>http://maps.google.com/mapfiles/kml/shapes/placemark_circle.png</href>
					</Icon>
				</IconStyle>
				<LabelStyle>
					<color>ffffffff</color>
					<scale>0.7</scale>
				</LabelStyle>
			</Style>
			<Point>
				<altitudeMode>relativeToGround</altitudeMode>
				<coordinates>140.967102093663,43.2363854563172,20000</coordinates>
			</Point>
		</Placemark>
		<Placemark>
			<name>may be informative in closer veiw of the sites.</name>
			<Style>
				<IconStyle>
					<color>ff2222ff</color>
					<scale>0.1</scale>
					<Icon>
						<href>http://maps.google.com/mapfiles/kml/shapes/placemark_circle.png</href>
					</Icon>
				</IconStyle>
				<LabelStyle>
					<color>ffffffff</color>
					<scale>0.7</scale>
				</LabelStyle>
			</Style>
			<Point>
				<altitudeMode>relativeToGround</altitudeMode>
				<coordinates>140.99337324153,43.2142386479339,20000</coordinates>
			</Point>
		</Placemark>
		<Placemark>
			<name>Hitsujigaoka</name>
			<Style>
				<IconStyle>
					<color>ff2222ff</color>
					<scale>0</scale>
					<Icon>
						<href>http://maps.google.com/mapfiles/kml/shapes/placemark_circle.png</href>
					</Icon>
				</IconStyle>
				<LabelStyle>
					<color>ff00ffff</color>
					<scale>0.7</scale>
				</LabelStyle>
			</Style>
			<Point>
				<altitudeMode>relativeToGround</altitudeMode>
				<coordinates>141.408020854539,43.0071602995711,20000</coordinates>
			</Point>
		</Placemark>
		<Placemark>
			<name>Tonebetsu</name>
			<Style>
				<IconStyle>
					<color>ff2222ff</color>
					<scale>0</scale>
					<Icon>
						<href>http://maps.google.com/mapfiles/kml/shapes/placemark_circle.png</href>
					</Icon>
				</IconStyle>
				<LabelStyle>
					<color>ffff88ff</color>
					<scale>0.7</scale>
				</LabelStyle>
			</Style>
			<Point>
				<altitudeMode>relativeToGround</altitudeMode>
				<coordinates>141.729882293497,43.1548735854154,20000</coordinates>
			</Point>
		</Placemark>
		<Placemark>
			<name>Tobetsu</name>
			<Style>
				<IconStyle>
					<color>ff2222ff</color>
					<scale>0</scale>
					<Icon>
						<href>http://maps.google.com/mapfiles/kml/shapes/placemark_circle.png</href>
					</Icon>
				</IconStyle>
				<LabelStyle>
					<color>ff44ffaa</color>
					<scale>0.7</scale>
				</LabelStyle>
			</Style>
			<Point>
				<altitudeMode>relativeToGround</altitudeMode>
				<coordinates>141.580790780933,43.3837347427181,20000</coordinates>
			</Point>
		</Placemark>
		<Placemark>
			<name>Koshunai</name>
			<Style>
				<IconStyle>
					<color>ff2222ff</color>
					<scale>0</scale>
					<Icon>
						<href>http://maps.google.com/mapfiles/kml/shapes/placemark_circle.png</href>
					</Icon>
				</IconStyle>
				<LabelStyle>
					<color>ff4488ff</color>
					<scale>0.7</scale>
				</LabelStyle>
			</Style>
			<Point>
				<altitudeMode>relativeToGround</altitudeMode>
				<coordinates>141.782864495463,43.229298856549,20000</coordinates>
			</Point>
		</Placemark>
		<Placemark>
			<name>Jozankei</name>
			<Style>
				<IconStyle>
					<color>ff2222ff</color>
					<scale>0</scale>
					<Icon>
						<href>http://maps.google.com/mapfiles/kml/shapes/placemark_circle.png</href>
					</Icon>
				</IconStyle>
				<LabelStyle>
					<color>ffffff66</color>
					<scale>0.7</scale>
				</LabelStyle>
			</Style>
			<Point>
				<altitudeMode>relativeToGround</altitudeMode>
				<coordinates>141.184684609036,42.966892292148,20000</coordinates>
			</Point>
		</Placemark>
		<Placemark>
			<name>Sapporo</name>
			<Style>
				<IconStyle>
					<color>ff2222ff</color>
					<scale>0</scale>
					<Icon>
						<href>http://maps.google.com/mapfiles/kml/shapes/placemark_square.png</href>
					</Icon>
				</IconStyle>
				<LabelStyle>
					<color>ffffffff</color>
					<scale>0.9</scale>
				</LabelStyle>
			</Style>
			<Point>
				<altitudeMode>relativeToGround</altitudeMode>
				<coordinates>141.391633189443,43.0848754169842,20000</coordinates>
			</Point>
		</Placemark>
	</Folder>
	<Folder>
		<name>Placemarks</name>
		<open>1</open>
		<LookAt>
			<longitude>141.483333333333</longitude>
			<latitude>43.15</latitude>
			<altitude>0</altitude>
			<heading>0</heading>
			<tilt>0</tilt>
			<range>100000</range>
			<altitudeMode>absolute</altitudeMode>
		</LookAt>
		<Folder>
			<name>2013</name>
			<LookAt>
				<longitude>141.457013888889</longitude>
				<latitude>43.1721527777778</latitude>
				<altitude>0</altitude>
				<heading>0</heading>
				<tilt>0</tilt>
				<range>148734.567901234</range>
			</LookAt>
			<Placemark>
				<name>No.1</name>
				<description>No.1
Elevation: 124
Place: Hitsujigaoka 
Date: 20 Apr 2013
Found: 16:13
Sunset: 18:23
Flight: 19:30
By: Hirofumi Hirakawa</description>
				<styleUrl>#stylemap_id0</styleUrl>
				<Point>
					<altitudeMode>relativeToGround</altitudeMode>
					<coordinates>141.383694444444,42.9924444444444,0</coordinates>
				</Point>
			</Placemark>
			<Placemark>
				<name>No.2</name>
				<description>No.2
Elevation: 60
Place: Tonebetsu
Date: 29 Apr 2013
Found: 18:30
Sunset: 18:32
Flight: 19:18
By: Yu Nagasaka</description>
				<Style>
					<IconStyle>
						<color>ffff88ff</color>
						<scale>0.9</scale>
						<Icon>
							<href>http://maps.google.com/mapfiles/kml/shapes/placemark_circle.png</href>
						</Icon>
					</IconStyle>
					<LabelStyle>
						<color>ffffffff</color>
						<scale>0</scale>
					</LabelStyle>
					<BalloonStyle>
						<text>$[description]</text>
						<textColor>ff000000</textColor>
						<bgColor>ffccffff</bgColor>
						<displayMode>default</displayMode>
					</BalloonStyle>
				</Style>
				<Point>
					<altitudeMode>relativeToGround</altitudeMode>
					<coordinates>141.783888888889,43.1861111111111,0</coordinates>
				</Point>
			</Placemark>
			<Placemark>
				<name>No.3</name>
				<description>No.3
Elevation: 65
Place: Tonebetsu
Date: 03 May 2013
Found: 18:22
Sunset: 18:37
Flight: 20:02
By: Yu Nagasaka</description>
				<Style>
					<IconStyle>
						<color>ffff88ff</color>
						<scale>0.9</scale>
						<Icon>
							<href>http://maps.google.com/mapfiles/kml/shapes/placemark_circle.png</href>
						</Icon>
					</IconStyle>
					<LabelStyle>
						<color>ffffffff</color>
						<scale>0</scale>
					</LabelStyle>
					<BalloonStyle>
						<text>$[description]</text>
						<textColor>ff000000</textColor>
						<bgColor>ffccffff</bgColor>
						<displayMode>default</displayMode>
					</BalloonStyle>
				</Style>
				<Point>
					<altitudeMode>relativeToGround</altitudeMode>
					<coordinates>141.785833333333,43.1805555555556,0</coordinates>
				</Point>
			</Placemark>
			<Placemark>
				<name>No.4</name>
				<description>No.4
Elevation: 85
Place: Tonebetsu
Date: 04 May 2013
Found: 17:32
Sunset: 18:38
Flight: 20:12
By: Yu Nagasaka</description>
				<Style>
					<IconStyle>
						<color>ffff88ff</color>
						<scale>0.9</scale>
						<Icon>
							<href>http://maps.google.com/mapfiles/kml/shapes/placemark_circle.png</href>
						</Icon>
					</IconStyle>
					<LabelStyle>
						<color>ffffffff</color>
						<scale>0</scale>
					</LabelStyle>
					<BalloonStyle>
						<text>$[description]</text>
						<textColor>ff000000</textColor>
						<bgColor>ffccffff</bgColor>
						<displayMode>default</displayMode>
					</BalloonStyle>
				</Style>
				<Point>
					<altitudeMode>relativeToGround</altitudeMode>
					<coordinates>141.784444444444,43.1783333333333,0</coordinates>
				</Point>
			</Placemark>
			<Placemark>
				<name>No.5</name>
				<description>No.5
Elevation: 130
Place: Tonebetsu
Date: 05 May 2013
Found: 17:10
Sunset: 18:39
Flight: 20:13
By: Yu Nagasaka</description>
				<Style>
					<IconStyle>
						<color>ffff88ff</color>
						<scale>0.9</scale>
						<Icon>
							<href>http://maps.google.com/mapfiles/kml/shapes/placemark_circle.png</href>
						</Icon>
					</IconStyle>
					<LabelStyle>
						<color>ffffffff</color>
						<scale>0</scale>
					</LabelStyle>
					<BalloonStyle>
						<text>$[description]</text>
						<textColor>ff000000</textColor>
						<bgColor>ffccffff</bgColor>
						<displayMode>default</displayMode>
					</BalloonStyle>
				</Style>
				<Point>
					<altitudeMode>relativeToGround</altitudeMode>
					<coordinates>141.792666666667,43.1763888888889,0</coordinates>
				</Point>
			</Placemark>
			<Placemark>
				<name>No.6</name>
				<description>No.6
Elevation: 142
Place: Tobetsu
Date: 22 May 2013
Found: 15:30
Sunset: 18:58
Flight: 20:28
By: Yu Nagasaka/Hirofumi Hirakawa</description>
				<Style>
					<IconStyle>
						<color>ff44ffaa</color>
						<scale>0.9</scale>
						<Icon>
							<href>http://maps.google.com/mapfiles/kml/shapes/placemark_circle.png</href>
						</Icon>
					</IconStyle>
					<LabelStyle>
						<color>ffffffff</color>
						<scale>0</scale>
					</LabelStyle>
					<BalloonStyle>
						<text>$[description]</text>
						<textColor>ff000000</textColor>
						<bgColor>ffccffff</bgColor>
						<displayMode>default</displayMode>
					</BalloonStyle>
				</Style>
				<Point>
					<altitudeMode>relativeToGround</altitudeMode>
					<coordinates>141.610277777778,43.388,0</coordinates>
				</Point>
			</Placemark>
			<Placemark>
				<name>No.7</name>
				<description>No.7
Elevation: 220
Place: Tobetsu
Date: 26 May 2013
Found: 17:30
Sunset: 19:03
Flight: 20:14
By: Yu Nagasaka</description>
				<Style>
					<IconStyle>
						<color>ff44ffaa</color>
						<scale>0.9</scale>
						<Icon>
							<href>http://maps.google.com/mapfiles/kml/shapes/placemark_circle.png</href>
						</Icon>
					</IconStyle>
					<LabelStyle>
						<color>ffffffff</color>
						<scale>0</scale>
					</LabelStyle>
					<BalloonStyle>
						<text>$[description]</text>
						<textColor>ff000000</textColor>
						<bgColor>ffccffff</bgColor>
						<displayMode>default</displayMode>
					</BalloonStyle>
				</Style>
				<Point>
					<altitudeMode>relativeToGround</altitudeMode>
					<coordinates>141.607083333333,43.5068055555556,0</coordinates>
				</Point>
			</Placemark>
			<Placemark>
				<name>No.8</name>
				<description>No.8
Elevation: 622
Place: Jozankei
Date: 26 May 2013
Found: 16:34
Sunset: 19:02
Flight: 19:48
By: Hirofumi Hirakawa</description>
				<Style>
					<IconStyle>
						<color>ffffff66</color>
						<scale>0.9</scale>
						<Icon>
							<href>http://maps.google.com/mapfiles/kml/shapes/placemark_circle.png</href>
						</Icon>
					</IconStyle>
					<LabelStyle>
						<color>ffffffff</color>
						<scale>0</scale>
					</LabelStyle>
					<BalloonStyle>
						<text>$[description]</text>
						<textColor>ff000000</textColor>
						<bgColor>ffccffff</bgColor>
						<displayMode>default</displayMode>
					</BalloonStyle>
				</Style>
				<Point>
					<altitudeMode>relativeToGround</altitudeMode>
					<coordinates>141.148555555556,42.8808333333333,0</coordinates>
				</Point>
			</Placemark>
			<Placemark>
				<name>No.9</name>
				<description>No.9
Elevation: 821
Place: Jozankei
Date: 31 May 2013
Found: 19:01
Sunset: 19:07
Flight: dead
By: Hirofumi Hirakawa</description>
				<Style>
					<IconStyle>
						<color>ffffff66</color>
						<scale>0.9</scale>
						<Icon>
							<href>http://maps.google.com/mapfiles/kml/shapes/placemark_circle.png</href>
						</Icon>
					</IconStyle>
					<LabelStyle>
						<color>ffffffff</color>
						<scale>0</scale>
					</LabelStyle>
					<BalloonStyle>
						<text>$[description]</text>
						<textColor>ff000000</textColor>
						<bgColor>ffccffff</bgColor>
						<displayMode>default</displayMode>
					</BalloonStyle>
				</Style>
				<Point>
					<altitudeMode>relativeToGround</altitudeMode>
					<coordinates>141.121361111111,42.8728055555556,0</coordinates>
				</Point>
			</Placemark>
			<Placemark>
				<name>No.10</name>
				<description>No.10
Elevation: 750
Place: Jozankei
Date: 09 Jun 2013
Found: 17:22
Sunset: 19:13
Flight: 20:07
By: Hirofumi Hirakawa</description>
				<Style>
					<IconStyle>
						<color>ffffff66</color>
						<scale>0.9</scale>
						<Icon>
							<href>http://maps.google.com/mapfiles/kml/shapes/placemark_circle.png</href>
						</Icon>
					</IconStyle>
					<LabelStyle>
						<color>ffffffff</color>
						<scale>0</scale>
					</LabelStyle>
					<BalloonStyle>
						<text>$[description]</text>
						<textColor>ff000000</textColor>
						<bgColor>ffccffff</bgColor>
						<displayMode>default</displayMode>
					</BalloonStyle>
				</Style>
				<Point>
					<altitudeMode>relativeToGround</altitudeMode>
					<coordinates>141.123833333333,42.8375,0</coordinates>
				</Point>
			</Placemark>
		</Folder>
		<Folder>
			<name>2014</name>
			<LookAt>
				<longitude>141.477555555556</longitude>
				<latitude>43.1410138888889</latitude>
				<altitude>0</altitude>
				<heading>0</heading>
				<tilt>0</tilt>
				<range>126818.756939337</range>
			</LookAt>
			<Placemark>
				<name>No.11</name>
				<description>No.11
Elevation: 100
Place: Tonebetsu
Date: 19 Apr 2014
Found: 17:24
Sunset: 18:20
Flight: 19:53
By: Yu Nagasaka</description>
				<Style>
					<IconStyle>
						<color>ffff88ff</color>
						<scale>0.9</scale>
						<Icon>
							<href>http://maps.google.com/mapfiles/kml/shapes/placemark_circle.png</href>
						</Icon>
					</IconStyle>
					<LabelStyle>
						<color>ffffffff</color>
						<scale>0</scale>
					</LabelStyle>
					<BalloonStyle>
						<text>$[description]</text>
						<textColor>ff000000</textColor>
						<bgColor>ffccffff</bgColor>
						<displayMode>default</displayMode>
					</BalloonStyle>
				</Style>
				<Point>
					<altitudeMode>relativeToGround</altitudeMode>
					<coordinates>141.798888888889,43.1827222222222,0</coordinates>
				</Point>
			</Placemark>
			<Placemark>
				<name>No.12</name>
				<description>No.12
Elevation: 170
Place: Koshunai
Date: 22 Apr 2014
Found: 12:37
Sunset: 18:23
Flight: 19:49
By: Yu Nagasaka/Hirofumi Hirakawa</description>
				<Style>
					<IconStyle>
						<color>ff4488ff</color>
						<scale>0.9</scale>
						<Icon>
							<href>http://maps.google.com/mapfiles/kml/shapes/placemark_circle.png</href>
						</Icon>
					</IconStyle>
					<LabelStyle>
						<color>ffffffff</color>
						<scale>0</scale>
					</LabelStyle>
					<BalloonStyle>
						<text>$[description]</text>
						<textColor>ff000000</textColor>
						<bgColor>ffccffff</bgColor>
						<displayMode>default</displayMode>
					</BalloonStyle>
				</Style>
				<Point>
					<altitudeMode>relativeToGround</altitudeMode>
					<coordinates>141.868611111111,43.2879444444444,0</coordinates>
				</Point>
			</Placemark>
			<Placemark>
				<name>No.13</name>
				<description>No.13
Elevation: 75
Place: Koshunai
Date: 24 Apr 2014
Found: 17:50
Sunset: 18:25
Flight: before 19:50
By: Yu Nagasaka</description>
				<Style>
					<IconStyle>
						<color>ff4488ff</color>
						<scale>0.9</scale>
						<Icon>
							<href>http://maps.google.com/mapfiles/kml/shapes/placemark_circle.png</href>
						</Icon>
					</IconStyle>
					<LabelStyle>
						<color>ffffffff</color>
						<scale>0</scale>
					</LabelStyle>
					<BalloonStyle>
						<text>$[description]</text>
						<textColor>ff000000</textColor>
						<bgColor>ffccffff</bgColor>
						<displayMode>default</displayMode>
					</BalloonStyle>
				</Style>
				<Point>
					<altitudeMode>relativeToGround</altitudeMode>
					<coordinates>141.853888888889,43.2721666666667,0</coordinates>
				</Point>
			</Placemark>
			<Placemark>
				<name>No.14</name>
				<description>No.14
Elevation: 103
Place: Tonebetsu
Date: 26 Apr 2014
Found: 17:50
Sunset: 18:28
Flight: 19:46
By: Emi Kuboshima/Hirofumi Hirakawa</description>
				<Style>
					<IconStyle>
						<color>ffff88ff</color>
						<scale>0.9</scale>
						<Icon>
							<href>http://maps.google.com/mapfiles/kml/shapes/placemark_circle.png</href>
						</Icon>
					</IconStyle>
					<LabelStyle>
						<color>ffffffff</color>
						<scale>0</scale>
					</LabelStyle>
					<BalloonStyle>
						<text>$[description]</text>
						<textColor>ff000000</textColor>
						<bgColor>ffccffff</bgColor>
						<displayMode>default</displayMode>
					</BalloonStyle>
				</Style>
				<Point>
					<altitudeMode>relativeToGround</altitudeMode>
					<coordinates>141.798811111111,43.1801777777778,0</coordinates>
				</Point>
			</Placemark>
			<Placemark>
				<name>No.15</name>
				<description>No.15
Elevation: 102
Place: Tonebetsu
Date: 26 Apr 2014
Found: 18:21
Sunset: 18:28
Flight: 19:28
By: Hirofumi Hirakawa</description>
				<Style>
					<IconStyle>
						<color>ffff88ff</color>
						<scale>0.9</scale>
						<Icon>
							<href>http://maps.google.com/mapfiles/kml/shapes/placemark_circle.png</href>
						</Icon>
					</IconStyle>
					<LabelStyle>
						<color>ffffffff</color>
						<scale>0</scale>
					</LabelStyle>
					<BalloonStyle>
						<text>$[description]</text>
						<textColor>ff000000</textColor>
						<bgColor>ffccffff</bgColor>
						<displayMode>default</displayMode>
					</BalloonStyle>
				</Style>
				<Point>
					<altitudeMode>relativeToGround</altitudeMode>
					<coordinates>141.799569444444,43.1801861111111,0</coordinates>
				</Point>
			</Placemark>
			<Placemark>
				<name>No.16</name>
				<description>No.16
Elevation: 80
Place: Tonebetsu
Date: 27 Apr 2014
Found: 11:05
Sunset: 18:29
Flight: before 12:52
By: Yu Nagasaka</description>
				<Style>
					<IconStyle>
						<color>ffff88ff</color>
						<scale>0.9</scale>
						<Icon>
							<href>http://maps.google.com/mapfiles/kml/shapes/placemark_circle.png</href>
						</Icon>
					</IconStyle>
					<LabelStyle>
						<color>ffffffff</color>
						<scale>0</scale>
					</LabelStyle>
					<BalloonStyle>
						<text>$[description]</text>
						<textColor>ff000000</textColor>
						<bgColor>ffccffff</bgColor>
						<displayMode>default</displayMode>
					</BalloonStyle>
				</Style>
				<Point>
					<altitudeMode>relativeToGround</altitudeMode>
					<coordinates>141.804166666667,43.1822222222222,0</coordinates>
				</Point>
			</Placemark>
			<Placemark>
				<name>No.17</name>
				<description>No.17
Elevation: 64
Place: Tonebetsu
Date: 27 Apr 2014
Found: 12:05
Sunset: 18:29
Flight: 19:07
By: Hirofumi Hirakawa/NHK</description>
				<Style>
					<IconStyle>
						<color>ffff88ff</color>
						<scale>0.9</scale>
						<Icon>
							<href>http://maps.google.com/mapfiles/kml/shapes/placemark_circle.png</href>
						</Icon>
					</IconStyle>
					<LabelStyle>
						<color>ffffffff</color>
						<scale>0</scale>
					</LabelStyle>
					<BalloonStyle>
						<text>$[description]</text>
						<textColor>ff000000</textColor>
						<bgColor>ffccffff</bgColor>
						<displayMode>default</displayMode>
					</BalloonStyle>
				</Style>
				<Point>
					<altitudeMode>relativeToGround</altitudeMode>
					<coordinates>141.806388888889,43.1827222222222,0</coordinates>
				</Point>
			</Placemark>
			<Placemark>
				<name>No.18</name>
				<description>No.18
Elevation: 81
Place: Tonebetsu
Date: 27 Apr 2014
Found: 16:07
Sunset: 18:29
Flight: 19:37
By: Yu Nagasaka/Hirofumi Hirakawa</description>
				<Style>
					<IconStyle>
						<color>ffff88ff</color>
						<scale>0.9</scale>
						<Icon>
							<href>http://maps.google.com/mapfiles/kml/shapes/placemark_circle.png</href>
						</Icon>
					</IconStyle>
					<LabelStyle>
						<color>ffffffff</color>
						<scale>0</scale>
					</LabelStyle>
					<BalloonStyle>
						<text>$[description]</text>
						<textColor>ff000000</textColor>
						<bgColor>ffccffff</bgColor>
						<displayMode>default</displayMode>
					</BalloonStyle>
				</Style>
				<Point>
					<altitudeMode>relativeToGround</altitudeMode>
					<coordinates>141.805,43.1809722222222,0</coordinates>
				</Point>
			</Placemark>
			<Placemark>
				<name>No.19</name>
				<description>No.19
Elevation: 63
Place: Tonebetsu
Date: 27 Apr 2014
Found: 18:13
Sunset: 18:29
Flight: 19:17
By: Yu Nagasaka</description>
				<Style>
					<IconStyle>
						<color>ffff88ff</color>
						<scale>0.9</scale>
						<Icon>
							<href>http://maps.google.com/mapfiles/kml/shapes/placemark_circle.png</href>
						</Icon>
					</IconStyle>
					<LabelStyle>
						<color>ffffffff</color>
						<scale>0</scale>
					</LabelStyle>
					<BalloonStyle>
						<text>$[description]</text>
						<textColor>ff000000</textColor>
						<bgColor>ffccffff</bgColor>
						<displayMode>default</displayMode>
					</BalloonStyle>
				</Style>
				<Point>
					<altitudeMode>relativeToGround</altitudeMode>
					<coordinates>141.807166666667,43.1811944444444,0</coordinates>
				</Point>
			</Placemark>
			<Placemark>
				<name>No.20</name>
				<description>No.20
Elevation: 441
Place: Jozankei
Date: 12 May 2014
Found: 16:05
Sunset: 18:49
Flight: 19:44
By: Hiroaki Nakajima/Hirofumi Hirakawa</description>
				<Style>
					<IconStyle>
						<color>ffffff66</color>
						<scale>0.9</scale>
						<Icon>
							<href>http://maps.google.com/mapfiles/kml/shapes/placemark_circle.png</href>
						</Icon>
					</IconStyle>
					<LabelStyle>
						<color>ffffffff</color>
						<scale>0</scale>
					</LabelStyle>
					<BalloonStyle>
						<text>$[description]</text>
						<textColor>ff000000</textColor>
						<bgColor>ffccffff</bgColor>
						<displayMode>default</displayMode>
					</BalloonStyle>
				</Style>
				<Point>
					<altitudeMode>relativeToGround</altitudeMode>
					<coordinates>141.0865,42.9940833333333,0</coordinates>
				</Point>
			</Placemark>
		</Folder>
		<Folder>
			<name>2015</name>
			<LookAt>
				<longitude>141.795069444444</longitude>
				<latitude>43.1806944444444</latitude>
				<altitude>0</altitude>
				<heading>0</heading>
				<tilt>0</tilt>
				<range>3632.48650832525</range>
			</LookAt>
			<Placemark>
				<name>No.21</name>
				<description>No.21
Elevation: 90
Place: Tonebetsu
Date: 11 Apr 2015
Found: 17:05
Sunset: 18:10
Flight: before 19:40
By: Yu Nagasaka</description>
				<Style>
					<IconStyle>
						<color>ffff88ff</color>
						<scale>0.9</scale>
						<Icon>
							<href>http://maps.google.com/mapfiles/kml/shapes/placemark_circle.png</href>
						</Icon>
					</IconStyle>
					<LabelStyle>
						<color>ffffffff</color>
						<scale>0</scale>
					</LabelStyle>
					<BalloonStyle>
						<text>$[description]</text>
						<textColor>ff000000</textColor>
						<bgColor>ffccffff</bgColor>
						<displayMode>default</displayMode>
					</BalloonStyle>
				</Style>
				<Point>
					<altitudeMode>relativeToGround</altitudeMode>
					<coordinates>141.786611111111,43.1788611111111,0</coordinates>
				</Point>
			</Placemark>
			<Placemark>
				<name>No.22</name>
				<description>No.22
Elevation: 80
Place: Tonebetsu
Date: 12 Apr 2015
Found: 16:28
Sunset: 18:11
Flight: before 18:56
By: Yu Nagasaka</description>
				<Style>
					<IconStyle>
						<color>ffff88ff</color>
						<scale>0.9</scale>
						<Icon>
							<href>http://maps.google.com/mapfiles/kml/shapes/placemark_circle.png</href>
						</Icon>
					</IconStyle>
					<LabelStyle>
						<color>ffffffff</color>
						<scale>0</scale>
					</LabelStyle>
					<BalloonStyle>
						<text>$[description]</text>
						<textColor>ff000000</textColor>
						<bgColor>ffccffff</bgColor>
						<displayMode>default</displayMode>
					</BalloonStyle>
				</Style>
				<Point>
					<altitudeMode>relativeToGround</altitudeMode>
					<coordinates>141.806277777778,43.1825277777778,0</coordinates>
				</Point>
			</Placemark>
			<Placemark>
				<name>No.23</name>
				<description>No.23
Elevation: 105
Place: Tonebetsu
Date: 12 Apr 2015
Found: 17:11
Sunset: 18:11
Flight: after 21:15
By: Yu Nagasaka</description>
				<Style>
					<IconStyle>
						<color>ffff88ff</color>
						<scale>0.9</scale>
						<Icon>
							<href>http://maps.google.com/mapfiles/kml/shapes/placemark_circle.png</href>
						</Icon>
					</IconStyle>
					<LabelStyle>
						<color>ffffffff</color>
						<scale>0</scale>
					</LabelStyle>
					<BalloonStyle>
						<text>$[description]</text>
						<textColor>ff000000</textColor>
						<bgColor>ffccffff</bgColor>
						<displayMode>default</displayMode>
					</BalloonStyle>
				</Style>
				<Point>
					<altitudeMode>relativeToGround</altitudeMode>
					<coordinates>141.801777777778,43.1818055555556,0</coordinates>
				</Point>
			</Placemark>
			<Placemark>
				<name>No.24</name>
				<description>No.24
Elevation: 55
Place: Tonebetsu
Date: 14 Apr 2015
Found: 17:25
Sunset: 18:14
Flight: 19:11
By: Yu Nagasaka</description>
				<Style>
					<IconStyle>
						<color>ffff88ff</color>
						<scale>0.9</scale>
						<Icon>
							<href>http://maps.google.com/mapfiles/kml/shapes/placemark_circle.png</href>
						</Icon>
					</IconStyle>
					<LabelStyle>
						<color>ffffffff</color>
						<scale>0</scale>
					</LabelStyle>
					<BalloonStyle>
						<text>$[description]</text>
						<textColor>ff000000</textColor>
						<bgColor>ffccffff</bgColor>
						<displayMode>default</displayMode>
					</BalloonStyle>
				</Style>
				<Point>
					<altitudeMode>relativeToGround</altitudeMode>
					<coordinates>141.783861111111,43.1805,0</coordinates>
				</Point>
			</Placemark>
		</Folder>
		<Folder>
			<name>2016</name>
			<LookAt>
				<longitude>141.630058333333</longitude>
				<latitude>43.1411236111111</latitude>
				<altitude>0</altitude>
				<heading>0</heading>
				<tilt>0</tilt>
				<range>77733.3265798801</range>
			</LookAt>
			<Placemark>
				<name>No.25</name>
				<description>No.25
Elevation: 105
Place: Tonebetsu
Date: 15 Apr 2016
Found: 18:40
Sunset: 18:16
Flight: unknown
By: Yu Nagasaka</description>
				<Style>
					<IconStyle>
						<color>ffff88ff</color>
						<scale>0.9</scale>
						<Icon>
							<href>http://maps.google.com/mapfiles/kml/shapes/placemark_circle.png</href>
						</Icon>
					</IconStyle>
					<LabelStyle>
						<color>ffffffff</color>
						<scale>0</scale>
					</LabelStyle>
					<BalloonStyle>
						<text>$[description]</text>
						<textColor>ff000000</textColor>
						<bgColor>ffccffff</bgColor>
						<displayMode>default</displayMode>
					</BalloonStyle>
				</Style>
				<Point>
					<altitudeMode>relativeToGround</altitudeMode>
					<coordinates>141.802891666667,43.1806527777778,0</coordinates>
				</Point>
			</Placemark>
			<Placemark>
				<name>No.26</name>
				<description>No.26
Elevation: 110
Place: Tonebetsu
Date: 16 Apr 2016
Found: 16:47
Sunset: 18:17
Flight: unknown
By: Yu Nagasaka</description>
				<Style>
					<IconStyle>
						<color>ffff88ff</color>
						<scale>0.9</scale>
						<Icon>
							<href>http://maps.google.com/mapfiles/kml/shapes/placemark_circle.png</href>
						</Icon>
					</IconStyle>
					<LabelStyle>
						<color>ffffffff</color>
						<scale>0</scale>
					</LabelStyle>
					<BalloonStyle>
						<text>$[description]</text>
						<textColor>ff000000</textColor>
						<bgColor>ffccffff</bgColor>
						<displayMode>default</displayMode>
					</BalloonStyle>
				</Style>
				<Point>
					<altitudeMode>relativeToGround</altitudeMode>
					<coordinates>141.802205555556,43.1806111111111,0</coordinates>
				</Point>
			</Placemark>
			<Placemark>
				<name>No.27</name>
				<description>No.27
Elevation: 85
Place: Koshunai
Date: 20 Apr 2016
Found: 17:57
Sunset: 18:22
Flight: unknown
By: Yu Nagasaka</description>
				<Style>
					<IconStyle>
						<color>ff4488ff</color>
						<scale>0.9</scale>
						<Icon>
							<href>http://maps.google.com/mapfiles/kml/shapes/placemark_circle.png</href>
						</Icon>
					</IconStyle>
					<LabelStyle>
						<color>ffffffff</color>
						<scale>0</scale>
					</LabelStyle>
					<BalloonStyle>
						<text>$[description]</text>
						<textColor>ff000000</textColor>
						<bgColor>ffccffff</bgColor>
						<displayMode>default</displayMode>
					</BalloonStyle>
				</Style>
				<Point>
					<altitudeMode>relativeToGround</altitudeMode>
					<coordinates>141.853577777778,43.2714305555556,0</coordinates>
				</Point>
			</Placemark>
			<Placemark>
				<name>No.28</name>
				<description>No.28
Elevation: 70
Place: Koshunai
Date: 20 Apr 2016
Found: 18:31
Sunset: 18:22
Flight: before 19:42
By: Yu Nagasaka</description>
				<Style>
					<IconStyle>
						<color>ff4488ff</color>
						<scale>0.9</scale>
						<Icon>
							<href>http://maps.google.com/mapfiles/kml/shapes/placemark_circle.png</href>
						</Icon>
					</IconStyle>
					<LabelStyle>
						<color>ffffffff</color>
						<scale>0</scale>
					</LabelStyle>
					<BalloonStyle>
						<text>$[description]</text>
						<textColor>ff000000</textColor>
						<bgColor>ffccffff</bgColor>
						<displayMode>default</displayMode>
					</BalloonStyle>
				</Style>
				<Point>
					<altitudeMode>relativeToGround</altitudeMode>
					<coordinates>141.854441666667,43.2720722222222,0</coordinates>
				</Point>
			</Placemark>
			<Placemark>
				<name>No.29</name>
				<description>No.29
Elevation: 170
Place: Hitsujigaoka 
Date: 21 Apr 2016
Found: 18:18
Sunset: 18:24
Flight: 19:58
By: Hirofumi Hirakawa</description>
				<Style>
					<IconStyle>
						<color>ff00ffff</color>
						<scale>0.9</scale>
						<Icon>
							<href>http://maps.google.com/mapfiles/kml/shapes/placemark_circle.png</href>
						</Icon>
					</IconStyle>
					<LabelStyle>
						<color>ffffffff</color>
						<scale>0</scale>
					</LabelStyle>
					<BalloonStyle>
						<text>$[description]</text>
						<textColor>ff000000</textColor>
						<bgColor>ffccffff</bgColor>
						<displayMode>default</displayMode>
					</BalloonStyle>
				</Style>
				<Point>
					<altitudeMode>relativeToGround</altitudeMode>
					<coordinates>141.390361111111,42.9928888888889,0</coordinates>
				</Point>
			</Placemark>
			<Placemark>
				<name>No.30</name>
				<description>No.30
Elevation: 185
Place: Koshunai
Date: 22 Apr 2016
Found: 12:28
Sunset: 18:24
Flight: 17:30-19:08
By: Yu Nagasaka</description>
				<Style>
					<IconStyle>
						<color>ff4488ff</color>
						<scale>0.9</scale>
						<Icon>
							<href>http://maps.google.com/mapfiles/kml/shapes/placemark_circle.png</href>
						</Icon>
					</IconStyle>
					<LabelStyle>
						<color>ffffffff</color>
						<scale>0</scale>
					</LabelStyle>
					<BalloonStyle>
						<text>$[description]</text>
						<textColor>ff000000</textColor>
						<bgColor>ffccffff</bgColor>
						<displayMode>default</displayMode>
					</BalloonStyle>
				</Style>
				<Point>
					<altitudeMode>relativeToGround</altitudeMode>
					<coordinates>141.869755555556,43.2879888888889,0</coordinates>
				</Point>
			</Placemark>
			<Placemark>
				<name>No.31</name>
				<description>No.31
Elevation: 120
Place: Koshunai
Date: 22 Apr 2016
Found: 16:51
Sunset: 18:24
Flight: after 19:16
By: Yu Nagasaka</description>
				<Style>
					<IconStyle>
						<color>ff4488ff</color>
						<scale>0.9</scale>
						<Icon>
							<href>http://maps.google.com/mapfiles/kml/shapes/placemark_circle.png</href>
						</Icon>
					</IconStyle>
					<LabelStyle>
						<color>ffffffff</color>
						<scale>0</scale>
					</LabelStyle>
					<BalloonStyle>
						<text>$[description]</text>
						<textColor>ff000000</textColor>
						<bgColor>ffccffff</bgColor>
						<displayMode>default</displayMode>
					</BalloonStyle>
				</Style>
				<Point>
					<altitudeMode>relativeToGround</altitudeMode>
					<coordinates>141.866958333333,43.2893583333333,0</coordinates>
				</Point>
			</Placemark>
		</Folder>
		<Folder>
			<name>2017</name>
			<LookAt>
				<longitude>141.623070833333</longitude>
				<latitude>43.1299513888889</latitude>
				<altitude>0</altitude>
				<heading>0</heading>
				<tilt>0</tilt>
				<range>75282.8650977315</range>
			</LookAt>
			<Placemark>
				<name>No.32</name>
				<description>No.32
Elevation: 105
Place: Tonebetsu
Date: 11 Apr 2017
Found: 18:23
Sunset: 18:11
Flight: unknown
By: Yu Nagasaka</description>
				<Style>
					<IconStyle>
						<color>ffff88ff</color>
						<scale>0.9</scale>
						<Icon>
							<href>http://maps.google.com/mapfiles/kml/shapes/placemark_circle.png</href>
						</Icon>
					</IconStyle>
					<LabelStyle>
						<color>ffffffff</color>
						<scale>0</scale>
					</LabelStyle>
					<BalloonStyle>
						<text>$[description]</text>
						<textColor>ff000000</textColor>
						<bgColor>ffccffff</bgColor>
						<displayMode>default</displayMode>
					</BalloonStyle>
				</Style>
				<Point>
					<altitudeMode>relativeToGround</altitudeMode>
					<coordinates>141.802861111111,43.1806527777778,0</coordinates>
				</Point>
			</Placemark>
			<Placemark>
				<name>No.33</name>
				<description>No.33
Elevation: 149
Place: Hitsujigaoka 
Date: 15 Apr 2017
Found: 14:42
Sunset: 18:17
Flight: before 15:47
By: Hirofumi Hirakawa</description>
				<Style>
					<IconStyle>
						<color>ff00ffff</color>
						<scale>0.9</scale>
						<Icon>
							<href>http://maps.google.com/mapfiles/kml/shapes/placemark_circle.png</href>
						</Icon>
					</IconStyle>
					<LabelStyle>
						<color>ffffffff</color>
						<scale>0</scale>
					</LabelStyle>
					<BalloonStyle>
						<text>$[description]</text>
						<textColor>ff000000</textColor>
						<bgColor>ffccffff</bgColor>
						<displayMode>default</displayMode>
					</BalloonStyle>
				</Style>
				<Point>
					<altitudeMode>relativeToGround</altitudeMode>
					<coordinates>141.392555555556,42.9953333333333,0</coordinates>
				</Point>
			</Placemark>
			<Placemark>
				<name>No.34</name>
				<description>No.34
Elevation: 140
Place: Koshunai
Date: 17 Apr 2017
Found: 18:25
Sunset: 18:18
Flight: 19:12
By: Yu Nagasaka</description>
				<Style>
					<IconStyle>
						<color>ff4488ff</color>
						<scale>0.9</scale>
						<Icon>
							<href>http://maps.google.com/mapfiles/kml/shapes/placemark_circle.png</href>
						</Icon>
					</IconStyle>
					<LabelStyle>
						<color>ffffffff</color>
						<scale>0</scale>
					</LabelStyle>
					<BalloonStyle>
						<text>$[description]</text>
						<textColor>ff000000</textColor>
						<bgColor>ffccffff</bgColor>
						<displayMode>default</displayMode>
					</BalloonStyle>
				</Style>
				<Point>
					<altitudeMode>relativeToGround</altitudeMode>
					<coordinates>141.855127777778,43.2695527777778,0</coordinates>
				</Point>
			</Placemark>
			<Placemark>
				<name>No.35</name>
				<description>No.35
Elevation: 140
Place: Koshunai
Date: 17 Apr 2017
Found: 18:45
Sunset: 18:18
Flight: 19:22
By: Yu Nagasaka</description>
				<Style>
					<IconStyle>
						<color>ff4488ff</color>
						<scale>0.9</scale>
						<Icon>
							<href>http://maps.google.com/mapfiles/kml/shapes/placemark_circle.png</href>
						</Icon>
					</IconStyle>
					<LabelStyle>
						<color>ffffffff</color>
						<scale>0</scale>
					</LabelStyle>
					<BalloonStyle>
						<text>$[description]</text>
						<textColor>ff000000</textColor>
						<bgColor>ffccffff</bgColor>
						<displayMode>default</displayMode>
					</BalloonStyle>
				</Style>
				<Point>
					<altitudeMode>relativeToGround</altitudeMode>
					<coordinates>141.855169444444,43.2695166666667,0</coordinates>
				</Point>
			</Placemark>
			<Placemark>
				<name>No.36</name>
				<description>No.36
Elevation: 120
Place: Koshunai
Date: 18 Apr 2017
Found: 12:13
Sunset: 18:19
Flight: unknown
By: Yu Nagasaka</description>
				<Style>
					<IconStyle>
						<color>ff4488ff</color>
						<scale>0.9</scale>
						<Icon>
							<href>http://maps.google.com/mapfiles/kml/shapes/placemark_circle.png</href>
						</Icon>
					</IconStyle>
					<LabelStyle>
						<color>ffffffff</color>
						<scale>0</scale>
					</LabelStyle>
					<BalloonStyle>
						<text>$[description]</text>
						<textColor>ff000000</textColor>
						<bgColor>ffccffff</bgColor>
						<displayMode>default</displayMode>
					</BalloonStyle>
				</Style>
				<Point>
					<altitudeMode>relativeToGround</altitudeMode>
					<coordinates>141.853933333333,43.2700972222222,0</coordinates>
				</Point>
			</Placemark>
			<Placemark>
				<name>No.37</name>
				<description>No.37
Elevation: 186
Place: Hitsujigaoka 
Date: 24 Apr 2017
Found: 15:02
Sunset: 18:27
Flight: 19:39
By: Hirofumi Hirakawa</description>
				<Style>
					<IconStyle>
						<color>ff00ffff</color>
						<scale>0.9</scale>
						<Icon>
							<href>http://maps.google.com/mapfiles/kml/shapes/placemark_circle.png</href>
						</Icon>
					</IconStyle>
					<LabelStyle>
						<color>ffffffff</color>
						<scale>0</scale>
					</LabelStyle>
					<BalloonStyle>
						<text>$[description]</text>
						<textColor>ff000000</textColor>
						<bgColor>ffccffff</bgColor>
						<displayMode>default</displayMode>
					</BalloonStyle>
				</Style>
				<Point>
					<altitudeMode>relativeToGround</altitudeMode>
					<coordinates>141.390972222222,42.9898055555556,0</coordinates>
				</Point>
			</Placemark>
		</Folder>
	</Folder>
	<Folder>
		<name>Tour and Labels</name>
		<visibility>0</visibility>
		<open>1</open>
		<LookAt>
			<longitude>141.483333333333</longitude>
			<latitude>43.15</latitude>
			<altitude>0</altitude>
			<heading>0</heading>
			<tilt>0</tilt>
			<range>100000</range>
			<altitudeMode>absolute</altitudeMode>
		</LookAt>
		<gx:Tour>
			<name>Tour by area</name>
			<visibility>0</visibility>
			<gx:Playlist>
				<gx:FlyTo>
					<gx:duration>4</gx:duration>
					<LookAt>
						<longitude>141.388611111111</longitude>
						<latitude>42.9927777777778</latitude>
						<altitude>0</altitude>
						<heading>0</heading>
						<tilt>60</tilt>
						<range>1000</range>
						<altitudeMode>relativeToGround</altitudeMode>
					</LookAt>
				</gx:FlyTo>
				<gx:FlyTo>
					<gx:duration>1</gx:duration>
					<gx:flyToMode>smooth</gx:flyToMode>
					<LookAt>
						<longitude>141.388611111111</longitude>
						<latitude>42.9927777777778</latitude>
						<altitude>0</altitude>
						<heading>20</heading>
						<tilt>60</tilt>
						<range>1000</range>
						<altitudeMode>relativeToGround</altitudeMode>
					</LookAt>
				</gx:FlyTo>
				<gx:FlyTo>
					<gx:duration>1</gx:duration>
					<gx:flyToMode>smooth</gx:flyToMode>
					<LookAt>
						<longitude>141.388611111111</longitude>
						<latitude>42.9927777777778</latitude>
						<altitude>0</altitude>
						<heading>40</heading>
						<tilt>60</tilt>
						<range>1000</range>
						<altitudeMode>relativeToGround</altitudeMode>
					</LookAt>
				</gx:FlyTo>
				<gx:FlyTo>
					<gx:duration>1</gx:duration>
					<gx:flyToMode>smooth</gx:flyToMode>
					<LookAt>
						<longitude>141.388611111111</longitude>
						<latitude>42.9927777777778</latitude>
						<altitude>0</altitude>
						<heading>60</heading>
						<tilt>60</tilt>
						<range>1000</range>
						<altitudeMode>relativeToGround</altitudeMode>
					</LookAt>
				</gx:FlyTo>
				<gx:FlyTo>
					<gx:duration>1</gx:duration>
					<gx:flyToMode>smooth</gx:flyToMode>
					<LookAt>
						<longitude>141.388611111111</longitude>
						<latitude>42.9927777777778</latitude>
						<altitude>0</altitude>
						<heading>80</heading>
						<tilt>60</tilt>
						<range>1000</range>
						<altitudeMode>relativeToGround</altitudeMode>
					</LookAt>
				</gx:FlyTo>
				<gx:FlyTo>
					<gx:duration>1</gx:duration>
					<gx:flyToMode>smooth</gx:flyToMode>
					<LookAt>
						<longitude>141.388611111111</longitude>
						<latitude>42.9927777777778</latitude>
						<altitude>0</altitude>
						<heading>100</heading>
						<tilt>60</tilt>
						<range>1000</range>
						<altitudeMode>relativeToGround</altitudeMode>
					</LookAt>
				</gx:FlyTo>
				<gx:FlyTo>
					<gx:duration>1</gx:duration>
					<gx:flyToMode>smooth</gx:flyToMode>
					<LookAt>
						<longitude>141.388611111111</longitude>
						<latitude>42.9927777777778</latitude>
						<altitude>0</altitude>
						<heading>120</heading>
						<tilt>60</tilt>
						<range>1000</range>
						<altitudeMode>relativeToGround</altitudeMode>
					</LookAt>
				</gx:FlyTo>
				<gx:FlyTo>
					<gx:duration>1</gx:duration>
					<gx:flyToMode>smooth</gx:flyToMode>
					<LookAt>
						<longitude>141.388611111111</longitude>
						<latitude>42.9927777777778</latitude>
						<altitude>0</altitude>
						<heading>140</heading>
						<tilt>60</tilt>
						<range>1000</range>
						<altitudeMode>relativeToGround</altitudeMode>
					</LookAt>
				</gx:FlyTo>
				<gx:FlyTo>
					<gx:duration>1</gx:duration>
					<gx:flyToMode>smooth</gx:flyToMode>
					<LookAt>
						<longitude>141.388611111111</longitude>
						<latitude>42.9927777777778</latitude>
						<altitude>0</altitude>
						<heading>160</heading>
						<tilt>60</tilt>
						<range>1000</range>
						<altitudeMode>relativeToGround</altitudeMode>
					</LookAt>
				</gx:FlyTo>
				<gx:FlyTo>
					<gx:duration>1</gx:duration>
					<gx:flyToMode>smooth</gx:flyToMode>
					<LookAt>
						<longitude>141.388611111111</longitude>
						<latitude>42.9927777777778</latitude>
						<altitude>0</altitude>
						<heading>180</heading>
						<tilt>60</tilt>
						<range>1000</range>
						<altitudeMode>relativeToGround</altitudeMode>
					</LookAt>
				</gx:FlyTo>
				<gx:FlyTo>
					<gx:duration>1</gx:duration>
					<gx:flyToMode>smooth</gx:flyToMode>
					<LookAt>
						<longitude>141.388611111111</longitude>
						<latitude>42.9927777777778</latitude>
						<altitude>0</altitude>
						<heading>200</heading>
						<tilt>60</tilt>
						<range>1000</range>
						<altitudeMode>relativeToGround</altitudeMode>
					</LookAt>
				</gx:FlyTo>
				<gx:FlyTo>
					<gx:duration>1</gx:duration>
					<gx:flyToMode>smooth</gx:flyToMode>
					<LookAt>
						<longitude>141.388611111111</longitude>
						<latitude>42.9927777777778</latitude>
						<altitude>0</altitude>
						<heading>220</heading>
						<tilt>60</tilt>
						<range>1000</range>
						<altitudeMode>relativeToGround</altitudeMode>
					</LookAt>
				</gx:FlyTo>
				<gx:FlyTo>
					<gx:duration>1</gx:duration>
					<gx:flyToMode>smooth</gx:flyToMode>
					<LookAt>
						<longitude>141.388611111111</longitude>
						<latitude>42.9927777777778</latitude>
						<altitude>0</altitude>
						<heading>240</heading>
						<tilt>60</tilt>
						<range>1000</range>
						<altitudeMode>relativeToGround</altitudeMode>
					</LookAt>
				</gx:FlyTo>
				<gx:FlyTo>
					<gx:duration>1</gx:duration>
					<gx:flyToMode>smooth</gx:flyToMode>
					<LookAt>
						<longitude>141.388611111111</longitude>
						<latitude>42.9927777777778</latitude>
						<altitude>0</altitude>
						<heading>260</heading>
						<tilt>60</tilt>
						<range>1000</range>
						<altitudeMode>relativeToGround</altitudeMode>
					</LookAt>
				</gx:FlyTo>
				<gx:FlyTo>
					<gx:duration>1</gx:duration>
					<gx:flyToMode>smooth</gx:flyToMode>
					<LookAt>
						<longitude>141.388611111111</longitude>
						<latitude>42.9927777777778</latitude>
						<altitude>0</altitude>
						<heading>280</heading>
						<tilt>60</tilt>
						<range>1000</range>
						<altitudeMode>relativeToGround</altitudeMode>
					</LookAt>
				</gx:FlyTo>
				<gx:FlyTo>
					<gx:duration>1</gx:duration>
					<gx:flyToMode>smooth</gx:flyToMode>
					<LookAt>
						<longitude>141.388611111111</longitude>
						<latitude>42.9927777777778</latitude>
						<altitude>0</altitude>
						<heading>300</heading>
						<tilt>60</tilt>
						<range>1000</range>
						<altitudeMode>relativeToGround</altitudeMode>
					</LookAt>
				</gx:FlyTo>
				<gx:FlyTo>
					<gx:duration>1</gx:duration>
					<gx:flyToMode>smooth</gx:flyToMode>
					<LookAt>
						<longitude>141.388611111111</longitude>
						<latitude>42.9927777777778</latitude>
						<altitude>0</altitude>
						<heading>320</heading>
						<tilt>60</tilt>
						<range>1000</range>
						<altitudeMode>relativeToGround</altitudeMode>
					</LookAt>
				</gx:FlyTo>
				<gx:FlyTo>
					<gx:duration>1</gx:duration>
					<gx:flyToMode>smooth</gx:flyToMode>
					<LookAt>
						<longitude>141.388611111111</longitude>
						<latitude>42.9927777777778</latitude>
						<altitude>0</altitude>
						<heading>340</heading>
						<tilt>60</tilt>
						<range>1000</range>
						<altitudeMode>relativeToGround</altitudeMode>
					</LookAt>
				</gx:FlyTo>
				<gx:FlyTo>
					<gx:duration>1</gx:duration>
					<gx:flyToMode>smooth</gx:flyToMode>
					<LookAt>
						<longitude>141.388611111111</longitude>
						<latitude>42.9927777777778</latitude>
						<altitude>0</altitude>
						<heading>360</heading>
						<tilt>60</tilt>
						<range>1000</range>
						<altitudeMode>relativeToGround</altitudeMode>
					</LookAt>
				</gx:FlyTo>
				<gx:FlyTo>
					<gx:duration>3</gx:duration>
					<gx:flyToMode>smooth</gx:flyToMode>
					<LookAt>
						<longitude>141.388611111111</longitude>
						<latitude>42.9927777777778</latitude>
						<altitude>0</altitude>
						<heading>0</heading>
						<tilt>60</tilt>
						<range>1000</range>
						<altitudeMode>relativeToGround</altitudeMode>
					</LookAt>
				</gx:FlyTo>
				<gx:FlyTo>
					<gx:duration>4</gx:duration>
					<LookAt>
						<longitude>141.483333333333</longitude>
						<latitude>43.15</latitude>
						<altitude>0</altitude>
						<heading>0</heading>
						<tilt>0</tilt>
						<range>100000</range>
						<altitudeMode>relativeToGround</altitudeMode>
					</LookAt>
				</gx:FlyTo>
				<gx:FlyTo>
					<gx:duration>4</gx:duration>
					<LookAt>
						<longitude>141.786527777778</longitude>
						<latitude>43.1803611111111</latitude>
						<altitude>0</altitude>
						<heading>0</heading>
						<tilt>60</tilt>
						<range>1500</range>
						<altitudeMode>relativeToGround</altitudeMode>
					</LookAt>
				</gx:FlyTo>
				<gx:FlyTo>
					<gx:duration>1</gx:duration>
					<gx:flyToMode>smooth</gx:flyToMode>
					<LookAt>
						<longitude>141.786527777778</longitude>
						<latitude>43.1803611111111</latitude>
						<altitude>0</altitude>
						<heading>20</heading>
						<tilt>60</tilt>
						<range>1500</range>
						<altitudeMode>relativeToGround</altitudeMode>
					</LookAt>
				</gx:FlyTo>
				<gx:FlyTo>
					<gx:duration>1</gx:duration>
					<gx:flyToMode>smooth</gx:flyToMode>
					<LookAt>
						<longitude>141.786527777778</longitude>
						<latitude>43.1803611111111</latitude>
						<altitude>0</altitude>
						<heading>40</heading>
						<tilt>60</tilt>
						<range>1500</range>
						<altitudeMode>relativeToGround</altitudeMode>
					</LookAt>
				</gx:FlyTo>
				<gx:FlyTo>
					<gx:duration>1</gx:duration>
					<gx:flyToMode>smooth</gx:flyToMode>
					<LookAt>
						<longitude>141.786527777778</longitude>
						<latitude>43.1803611111111</latitude>
						<altitude>0</altitude>
						<heading>60</heading>
						<tilt>60</tilt>
						<range>1500</range>
						<altitudeMode>relativeToGround</altitudeMode>
					</LookAt>
				</gx:FlyTo>
				<gx:FlyTo>
					<gx:duration>1</gx:duration>
					<gx:flyToMode>smooth</gx:flyToMode>
					<LookAt>
						<longitude>141.786527777778</longitude>
						<latitude>43.1803611111111</latitude>
						<altitude>0</altitude>
						<heading>80</heading>
						<tilt>60</tilt>
						<range>1500</range>
						<altitudeMode>relativeToGround</altitudeMode>
					</LookAt>
				</gx:FlyTo>
				<gx:FlyTo>
					<gx:duration>1</gx:duration>
					<gx:flyToMode>smooth</gx:flyToMode>
					<LookAt>
						<longitude>141.786527777778</longitude>
						<latitude>43.1803611111111</latitude>
						<altitude>0</altitude>
						<heading>100</heading>
						<tilt>60</tilt>
						<range>1500</range>
						<altitudeMode>relativeToGround</altitudeMode>
					</LookAt>
				</gx:FlyTo>
				<gx:FlyTo>
					<gx:duration>1</gx:duration>
					<gx:flyToMode>smooth</gx:flyToMode>
					<LookAt>
						<longitude>141.786527777778</longitude>
						<latitude>43.1803611111111</latitude>
						<altitude>0</altitude>
						<heading>120</heading>
						<tilt>60</tilt>
						<range>1500</range>
						<altitudeMode>relativeToGround</altitudeMode>
					</LookAt>
				</gx:FlyTo>
				<gx:FlyTo>
					<gx:duration>1</gx:duration>
					<gx:flyToMode>smooth</gx:flyToMode>
					<LookAt>
						<longitude>141.786527777778</longitude>
						<latitude>43.1803611111111</latitude>
						<altitude>0</altitude>
						<heading>140</heading>
						<tilt>60</tilt>
						<range>1500</range>
						<altitudeMode>relativeToGround</altitudeMode>
					</LookAt>
				</gx:FlyTo>
				<gx:FlyTo>
					<gx:duration>1</gx:duration>
					<gx:flyToMode>smooth</gx:flyToMode>
					<LookAt>
						<longitude>141.786527777778</longitude>
						<latitude>43.1803611111111</latitude>
						<altitude>0</altitude>
						<heading>160</heading>
						<tilt>60</tilt>
						<range>1500</range>
						<altitudeMode>relativeToGround</altitudeMode>
					</LookAt>
				</gx:FlyTo>
				<gx:FlyTo>
					<gx:duration>1</gx:duration>
					<gx:flyToMode>smooth</gx:flyToMode>
					<LookAt>
						<longitude>141.786527777778</longitude>
						<latitude>43.1803611111111</latitude>
						<altitude>0</altitude>
						<heading>180</heading>
						<tilt>60</tilt>
						<range>1500</range>
						<altitudeMode>relativeToGround</altitudeMode>
					</LookAt>
				</gx:FlyTo>
				<gx:FlyTo>
					<gx:duration>1</gx:duration>
					<gx:flyToMode>smooth</gx:flyToMode>
					<LookAt>
						<longitude>141.786527777778</longitude>
						<latitude>43.1803611111111</latitude>
						<altitude>0</altitude>
						<heading>200</heading>
						<tilt>60</tilt>
						<range>1500</range>
						<altitudeMode>relativeToGround</altitudeMode>
					</LookAt>
				</gx:FlyTo>
				<gx:FlyTo>
					<gx:duration>1</gx:duration>
					<gx:flyToMode>smooth</gx:flyToMode>
					<LookAt>
						<longitude>141.786527777778</longitude>
						<latitude>43.1803611111111</latitude>
						<altitude>0</altitude>
						<heading>220</heading>
						<tilt>60</tilt>
						<range>1500</range>
						<altitudeMode>relativeToGround</altitudeMode>
					</LookAt>
				</gx:FlyTo>
				<gx:FlyTo>
					<gx:duration>1</gx:duration>
					<gx:flyToMode>smooth</gx:flyToMode>
					<LookAt>
						<longitude>141.786527777778</longitude>
						<latitude>43.1803611111111</latitude>
						<altitude>0</altitude>
						<heading>240</heading>
						<tilt>60</tilt>
						<range>1500</range>
						<altitudeMode>relativeToGround</altitudeMode>
					</LookAt>
				</gx:FlyTo>
				<gx:FlyTo>
					<gx:duration>1</gx:duration>
					<gx:flyToMode>smooth</gx:flyToMode>
					<LookAt>
						<longitude>141.786527777778</longitude>
						<latitude>43.1803611111111</latitude>
						<altitude>0</altitude>
						<heading>260</heading>
						<tilt>60</tilt>
						<range>1500</range>
						<altitudeMode>relativeToGround</altitudeMode>
					</LookAt>
				</gx:FlyTo>
				<gx:FlyTo>
					<gx:duration>1</gx:duration>
					<gx:flyToMode>smooth</gx:flyToMode>
					<LookAt>
						<longitude>141.786527777778</longitude>
						<latitude>43.1803611111111</latitude>
						<altitude>0</altitude>
						<heading>280</heading>
						<tilt>60</tilt>
						<range>1500</range>
						<altitudeMode>relativeToGround</altitudeMode>
					</LookAt>
				</gx:FlyTo>
				<gx:FlyTo>
					<gx:duration>1</gx:duration>
					<gx:flyToMode>smooth</gx:flyToMode>
					<LookAt>
						<longitude>141.786527777778</longitude>
						<latitude>43.1803611111111</latitude>
						<altitude>0</altitude>
						<heading>300</heading>
						<tilt>60</tilt>
						<range>1500</range>
						<altitudeMode>relativeToGround</altitudeMode>
					</LookAt>
				</gx:FlyTo>
				<gx:FlyTo>
					<gx:duration>1</gx:duration>
					<gx:flyToMode>smooth</gx:flyToMode>
					<LookAt>
						<longitude>141.786527777778</longitude>
						<latitude>43.1803611111111</latitude>
						<altitude>0</altitude>
						<heading>320</heading>
						<tilt>60</tilt>
						<range>1500</range>
						<altitudeMode>relativeToGround</altitudeMode>
					</LookAt>
				</gx:FlyTo>
				<gx:FlyTo>
					<gx:duration>1</gx:duration>
					<gx:flyToMode>smooth</gx:flyToMode>
					<LookAt>
						<longitude>141.786527777778</longitude>
						<latitude>43.1803611111111</latitude>
						<altitude>0</altitude>
						<heading>340</heading>
						<tilt>60</tilt>
						<range>1500</range>
						<altitudeMode>relativeToGround</altitudeMode>
					</LookAt>
				</gx:FlyTo>
				<gx:FlyTo>
					<gx:duration>1</gx:duration>
					<gx:flyToMode>smooth</gx:flyToMode>
					<LookAt>
						<longitude>141.786527777778</longitude>
						<latitude>43.1803611111111</latitude>
						<altitude>0</altitude>
						<heading>360</heading>
						<tilt>60</tilt>
						<range>1500</range>
						<altitudeMode>relativeToGround</altitudeMode>
					</LookAt>
				</gx:FlyTo>
				<gx:FlyTo>
					<gx:duration>3</gx:duration>
					<gx:flyToMode>smooth</gx:flyToMode>
					<LookAt>
						<longitude>141.786527777778</longitude>
						<latitude>43.1803611111111</latitude>
						<altitude>0</altitude>
						<heading>0</heading>
						<tilt>60</tilt>
						<range>1500</range>
						<altitudeMode>relativeToGround</altitudeMode>
					</LookAt>
				</gx:FlyTo>
				<gx:FlyTo>
					<gx:duration>4</gx:duration>
					<LookAt>
						<longitude>141.802833333333</longitude>
						<latitude>43.1814444444444</latitude>
						<altitude>0</altitude>
						<heading>0</heading>
						<tilt>60</tilt>
						<range>1000</range>
						<altitudeMode>relativeToGround</altitudeMode>
					</LookAt>
				</gx:FlyTo>
				<gx:FlyTo>
					<gx:duration>1</gx:duration>
					<gx:flyToMode>smooth</gx:flyToMode>
					<LookAt>
						<longitude>141.802833333333</longitude>
						<latitude>43.1814444444444</latitude>
						<altitude>0</altitude>
						<heading>20</heading>
						<tilt>60</tilt>
						<range>1000</range>
						<altitudeMode>relativeToGround</altitudeMode>
					</LookAt>
				</gx:FlyTo>
				<gx:FlyTo>
					<gx:duration>1</gx:duration>
					<gx:flyToMode>smooth</gx:flyToMode>
					<LookAt>
						<longitude>141.802833333333</longitude>
						<latitude>43.1814444444444</latitude>
						<altitude>0</altitude>
						<heading>40</heading>
						<tilt>60</tilt>
						<range>1000</range>
						<altitudeMode>relativeToGround</altitudeMode>
					</LookAt>
				</gx:FlyTo>
				<gx:FlyTo>
					<gx:duration>1</gx:duration>
					<gx:flyToMode>smooth</gx:flyToMode>
					<LookAt>
						<longitude>141.802833333333</longitude>
						<latitude>43.1814444444444</latitude>
						<altitude>0</altitude>
						<heading>60</heading>
						<tilt>60</tilt>
						<range>1000</range>
						<altitudeMode>relativeToGround</altitudeMode>
					</LookAt>
				</gx:FlyTo>
				<gx:FlyTo>
					<gx:duration>1</gx:duration>
					<gx:flyToMode>smooth</gx:flyToMode>
					<LookAt>
						<longitude>141.802833333333</longitude>
						<latitude>43.1814444444444</latitude>
						<altitude>0</altitude>
						<heading>80</heading>
						<tilt>60</tilt>
						<range>1000</range>
						<altitudeMode>relativeToGround</altitudeMode>
					</LookAt>
				</gx:FlyTo>
				<gx:FlyTo>
					<gx:duration>1</gx:duration>
					<gx:flyToMode>smooth</gx:flyToMode>
					<LookAt>
						<longitude>141.802833333333</longitude>
						<latitude>43.1814444444444</latitude>
						<altitude>0</altitude>
						<heading>100</heading>
						<tilt>60</tilt>
						<range>1000</range>
						<altitudeMode>relativeToGround</altitudeMode>
					</LookAt>
				</gx:FlyTo>
				<gx:FlyTo>
					<gx:duration>1</gx:duration>
					<gx:flyToMode>smooth</gx:flyToMode>
					<LookAt>
						<longitude>141.802833333333</longitude>
						<latitude>43.1814444444444</latitude>
						<altitude>0</altitude>
						<heading>120</heading>
						<tilt>60</tilt>
						<range>1000</range>
						<altitudeMode>relativeToGround</altitudeMode>
					</LookAt>
				</gx:FlyTo>
				<gx:FlyTo>
					<gx:duration>1</gx:duration>
					<gx:flyToMode>smooth</gx:flyToMode>
					<LookAt>
						<longitude>141.802833333333</longitude>
						<latitude>43.1814444444444</latitude>
						<altitude>0</altitude>
						<heading>140</heading>
						<tilt>60</tilt>
						<range>1000</range>
						<altitudeMode>relativeToGround</altitudeMode>
					</LookAt>
				</gx:FlyTo>
				<gx:FlyTo>
					<gx:duration>1</gx:duration>
					<gx:flyToMode>smooth</gx:flyToMode>
					<LookAt>
						<longitude>141.802833333333</longitude>
						<latitude>43.1814444444444</latitude>
						<altitude>0</altitude>
						<heading>160</heading>
						<tilt>60</tilt>
						<range>1000</range>
						<altitudeMode>relativeToGround</altitudeMode>
					</LookAt>
				</gx:FlyTo>
				<gx:FlyTo>
					<gx:duration>1</gx:duration>
					<gx:flyToMode>smooth</gx:flyToMode>
					<LookAt>
						<longitude>141.802833333333</longitude>
						<latitude>43.1814444444444</latitude>
						<altitude>0</altitude>
						<heading>180</heading>
						<tilt>60</tilt>
						<range>1000</range>
						<altitudeMode>relativeToGround</altitudeMode>
					</LookAt>
				</gx:FlyTo>
				<gx:FlyTo>
					<gx:duration>1</gx:duration>
					<gx:flyToMode>smooth</gx:flyToMode>
					<LookAt>
						<longitude>141.802833333333</longitude>
						<latitude>43.1814444444444</latitude>
						<altitude>0</altitude>
						<heading>200</heading>
						<tilt>60</tilt>
						<range>1000</range>
						<altitudeMode>relativeToGround</altitudeMode>
					</LookAt>
				</gx:FlyTo>
				<gx:FlyTo>
					<gx:duration>1</gx:duration>
					<gx:flyToMode>smooth</gx:flyToMode>
					<LookAt>
						<longitude>141.802833333333</longitude>
						<latitude>43.1814444444444</latitude>
						<altitude>0</altitude>
						<heading>220</heading>
						<tilt>60</tilt>
						<range>1000</range>
						<altitudeMode>relativeToGround</altitudeMode>
					</LookAt>
				</gx:FlyTo>
				<gx:FlyTo>
					<gx:duration>1</gx:duration>
					<gx:flyToMode>smooth</gx:flyToMode>
					<LookAt>
						<longitude>141.802833333333</longitude>
						<latitude>43.1814444444444</latitude>
						<altitude>0</altitude>
						<heading>240</heading>
						<tilt>60</tilt>
						<range>1000</range>
						<altitudeMode>relativeToGround</altitudeMode>
					</LookAt>
				</gx:FlyTo>
				<gx:FlyTo>
					<gx:duration>1</gx:duration>
					<gx:flyToMode>smooth</gx:flyToMode>
					<LookAt>
						<longitude>141.802833333333</longitude>
						<latitude>43.1814444444444</latitude>
						<altitude>0</altitude>
						<heading>260</heading>
						<tilt>60</tilt>
						<range>1000</range>
						<altitudeMode>relativeToGround</altitudeMode>
					</LookAt>
				</gx:FlyTo>
				<gx:FlyTo>
					<gx:duration>1</gx:duration>
					<gx:flyToMode>smooth</gx:flyToMode>
					<LookAt>
						<longitude>141.802833333333</longitude>
						<latitude>43.1814444444444</latitude>
						<altitude>0</altitude>
						<heading>280</heading>
						<tilt>60</tilt>
						<range>1000</range>
						<altitudeMode>relativeToGround</altitudeMode>
					</LookAt>
				</gx:FlyTo>
				<gx:FlyTo>
					<gx:duration>1</gx:duration>
					<gx:flyToMode>smooth</gx:flyToMode>
					<LookAt>
						<longitude>141.802833333333</longitude>
						<latitude>43.1814444444444</latitude>
						<altitude>0</altitude>
						<heading>300</heading>
						<tilt>60</tilt>
						<range>1000</range>
						<altitudeMode>relativeToGround</altitudeMode>
					</LookAt>
				</gx:FlyTo>
				<gx:FlyTo>
					<gx:duration>1</gx:duration>
					<gx:flyToMode>smooth</gx:flyToMode>
					<LookAt>
						<longitude>141.802833333333</longitude>
						<latitude>43.1814444444444</latitude>
						<altitude>0</altitude>
						<heading>320</heading>
						<tilt>60</tilt>
						<range>1000</range>
						<altitudeMode>relativeToGround</altitudeMode>
					</LookAt>
				</gx:FlyTo>
				<gx:FlyTo>
					<gx:duration>1</gx:duration>
					<gx:flyToMode>smooth</gx:flyToMode>
					<LookAt>
						<longitude>141.802833333333</longitude>
						<latitude>43.1814444444444</latitude>
						<altitude>0</altitude>
						<heading>340</heading>
						<tilt>60</tilt>
						<range>1000</range>
						<altitudeMode>relativeToGround</altitudeMode>
					</LookAt>
				</gx:FlyTo>
				<gx:FlyTo>
					<gx:duration>1</gx:duration>
					<gx:flyToMode>smooth</gx:flyToMode>
					<LookAt>
						<longitude>141.802833333333</longitude>
						<latitude>43.1814444444444</latitude>
						<altitude>0</altitude>
						<heading>360</heading>
						<tilt>60</tilt>
						<range>1000</range>
						<altitudeMode>relativeToGround</altitudeMode>
					</LookAt>
				</gx:FlyTo>
				<gx:FlyTo>
					<gx:duration>3</gx:duration>
					<gx:flyToMode>smooth</gx:flyToMode>
					<LookAt>
						<longitude>141.802833333333</longitude>
						<latitude>43.1814444444444</latitude>
						<altitude>0</altitude>
						<heading>0</heading>
						<tilt>60</tilt>
						<range>1000</range>
						<altitudeMode>relativeToGround</altitudeMode>
					</LookAt>
				</gx:FlyTo>
				<gx:FlyTo>
					<gx:duration>4</gx:duration>
					<LookAt>
						<longitude>141.483333333333</longitude>
						<latitude>43.15</latitude>
						<altitude>0</altitude>
						<heading>0</heading>
						<tilt>0</tilt>
						<range>100000</range>
						<altitudeMode>relativeToGround</altitudeMode>
					</LookAt>
				</gx:FlyTo>
				<gx:FlyTo>
					<gx:duration>4</gx:duration>
					<LookAt>
						<longitude>141.854222222222</longitude>
						<latitude>43.2708333333333</latitude>
						<altitude>0</altitude>
						<heading>0</heading>
						<tilt>60</tilt>
						<range>1000</range>
						<altitudeMode>relativeToGround</altitudeMode>
					</LookAt>
				</gx:FlyTo>
				<gx:FlyTo>
					<gx:duration>1</gx:duration>
					<gx:flyToMode>smooth</gx:flyToMode>
					<LookAt>
						<longitude>141.854222222222</longitude>
						<latitude>43.2708333333333</latitude>
						<altitude>0</altitude>
						<heading>20</heading>
						<tilt>60</tilt>
						<range>1000</range>
						<altitudeMode>relativeToGround</altitudeMode>
					</LookAt>
				</gx:FlyTo>
				<gx:FlyTo>
					<gx:duration>1</gx:duration>
					<gx:flyToMode>smooth</gx:flyToMode>
					<LookAt>
						<longitude>141.854222222222</longitude>
						<latitude>43.2708333333333</latitude>
						<altitude>0</altitude>
						<heading>40</heading>
						<tilt>60</tilt>
						<range>1000</range>
						<altitudeMode>relativeToGround</altitudeMode>
					</LookAt>
				</gx:FlyTo>
				<gx:FlyTo>
					<gx:duration>1</gx:duration>
					<gx:flyToMode>smooth</gx:flyToMode>
					<LookAt>
						<longitude>141.854222222222</longitude>
						<latitude>43.2708333333333</latitude>
						<altitude>0</altitude>
						<heading>60</heading>
						<tilt>60</tilt>
						<range>1000</range>
						<altitudeMode>relativeToGround</altitudeMode>
					</LookAt>
				</gx:FlyTo>
				<gx:FlyTo>
					<gx:duration>1</gx:duration>
					<gx:flyToMode>smooth</gx:flyToMode>
					<LookAt>
						<longitude>141.854222222222</longitude>
						<latitude>43.2708333333333</latitude>
						<altitude>0</altitude>
						<heading>80</heading>
						<tilt>60</tilt>
						<range>1000</range>
						<altitudeMode>relativeToGround</altitudeMode>
					</LookAt>
				</gx:FlyTo>
				<gx:FlyTo>
					<gx:duration>1</gx:duration>
					<gx:flyToMode>smooth</gx:flyToMode>
					<LookAt>
						<longitude>141.854222222222</longitude>
						<latitude>43.2708333333333</latitude>
						<altitude>0</altitude>
						<heading>100</heading>
						<tilt>60</tilt>
						<range>1000</range>
						<altitudeMode>relativeToGround</altitudeMode>
					</LookAt>
				</gx:FlyTo>
				<gx:FlyTo>
					<gx:duration>1</gx:duration>
					<gx:flyToMode>smooth</gx:flyToMode>
					<LookAt>
						<longitude>141.854222222222</longitude>
						<latitude>43.2708333333333</latitude>
						<altitude>0</altitude>
						<heading>120</heading>
						<tilt>60</tilt>
						<range>1000</range>
						<altitudeMode>relativeToGround</altitudeMode>
					</LookAt>
				</gx:FlyTo>
				<gx:FlyTo>
					<gx:duration>1</gx:duration>
					<gx:flyToMode>smooth</gx:flyToMode>
					<LookAt>
						<longitude>141.854222222222</longitude>
						<latitude>43.2708333333333</latitude>
						<altitude>0</altitude>
						<heading>140</heading>
						<tilt>60</tilt>
						<range>1000</range>
						<altitudeMode>relativeToGround</altitudeMode>
					</LookAt>
				</gx:FlyTo>
				<gx:FlyTo>
					<gx:duration>1</gx:duration>
					<gx:flyToMode>smooth</gx:flyToMode>
					<LookAt>
						<longitude>141.854222222222</longitude>
						<latitude>43.2708333333333</latitude>
						<altitude>0</altitude>
						<heading>160</heading>
						<tilt>60</tilt>
						<range>1000</range>
						<altitudeMode>relativeToGround</altitudeMode>
					</LookAt>
				</gx:FlyTo>
				<gx:FlyTo>
					<gx:duration>1</gx:duration>
					<gx:flyToMode>smooth</gx:flyToMode>
					<LookAt>
						<longitude>141.854222222222</longitude>
						<latitude>43.2708333333333</latitude>
						<altitude>0</altitude>
						<heading>180</heading>
						<tilt>60</tilt>
						<range>1000</range>
						<altitudeMode>relativeToGround</altitudeMode>
					</LookAt>
				</gx:FlyTo>
				<gx:FlyTo>
					<gx:duration>1</gx:duration>
					<gx:flyToMode>smooth</gx:flyToMode>
					<LookAt>
						<longitude>141.854222222222</longitude>
						<latitude>43.2708333333333</latitude>
						<altitude>0</altitude>
						<heading>200</heading>
						<tilt>60</tilt>
						<range>1000</range>
						<altitudeMode>relativeToGround</altitudeMode>
					</LookAt>
				</gx:FlyTo>
				<gx:FlyTo>
					<gx:duration>1</gx:duration>
					<gx:flyToMode>smooth</gx:flyToMode>
					<LookAt>
						<longitude>141.854222222222</longitude>
						<latitude>43.2708333333333</latitude>
						<altitude>0</altitude>
						<heading>220</heading>
						<tilt>60</tilt>
						<range>1000</range>
						<altitudeMode>relativeToGround</altitudeMode>
					</LookAt>
				</gx:FlyTo>
				<gx:FlyTo>
					<gx:duration>1</gx:duration>
					<gx:flyToMode>smooth</gx:flyToMode>
					<LookAt>
						<longitude>141.854222222222</longitude>
						<latitude>43.2708333333333</latitude>
						<altitude>0</altitude>
						<heading>240</heading>
						<tilt>60</tilt>
						<range>1000</range>
						<altitudeMode>relativeToGround</altitudeMode>
					</LookAt>
				</gx:FlyTo>
				<gx:FlyTo>
					<gx:duration>1</gx:duration>
					<gx:flyToMode>smooth</gx:flyToMode>
					<LookAt>
						<longitude>141.854222222222</longitude>
						<latitude>43.2708333333333</latitude>
						<altitude>0</altitude>
						<heading>260</heading>
						<tilt>60</tilt>
						<range>1000</range>
						<altitudeMode>relativeToGround</altitudeMode>
					</LookAt>
				</gx:FlyTo>
				<gx:FlyTo>
					<gx:duration>1</gx:duration>
					<gx:flyToMode>smooth</gx:flyToMode>
					<LookAt>
						<longitude>141.854222222222</longitude>
						<latitude>43.2708333333333</latitude>
						<altitude>0</altitude>
						<heading>280</heading>
						<tilt>60</tilt>
						<range>1000</range>
						<altitudeMode>relativeToGround</altitudeMode>
					</LookAt>
				</gx:FlyTo>
				<gx:FlyTo>
					<gx:duration>1</gx:duration>
					<gx:flyToMode>smooth</gx:flyToMode>
					<LookAt>
						<longitude>141.854222222222</longitude>
						<latitude>43.2708333333333</latitude>
						<altitude>0</altitude>
						<heading>300</heading>
						<tilt>60</tilt>
						<range>1000</range>
						<altitudeMode>relativeToGround</altitudeMode>
					</LookAt>
				</gx:FlyTo>
				<gx:FlyTo>
					<gx:duration>1</gx:duration>
					<gx:flyToMode>smooth</gx:flyToMode>
					<LookAt>
						<longitude>141.854222222222</longitude>
						<latitude>43.2708333333333</latitude>
						<altitude>0</altitude>
						<heading>320</heading>
						<tilt>60</tilt>
						<range>1000</range>
						<altitudeMode>relativeToGround</altitudeMode>
					</LookAt>
				</gx:FlyTo>
				<gx:FlyTo>
					<gx:duration>1</gx:duration>
					<gx:flyToMode>smooth</gx:flyToMode>
					<LookAt>
						<longitude>141.854222222222</longitude>
						<latitude>43.2708333333333</latitude>
						<altitude>0</altitude>
						<heading>340</heading>
						<tilt>60</tilt>
						<range>1000</range>
						<altitudeMode>relativeToGround</altitudeMode>
					</LookAt>
				</gx:FlyTo>
				<gx:FlyTo>
					<gx:duration>1</gx:duration>
					<gx:flyToMode>smooth</gx:flyToMode>
					<LookAt>
						<longitude>141.854222222222</longitude>
						<latitude>43.2708333333333</latitude>
						<altitude>0</altitude>
						<heading>360</heading>
						<tilt>60</tilt>
						<range>1000</range>
						<altitudeMode>relativeToGround</altitudeMode>
					</LookAt>
				</gx:FlyTo>
				<gx:FlyTo>
					<gx:duration>3</gx:duration>
					<gx:flyToMode>smooth</gx:flyToMode>
					<LookAt>
						<longitude>141.854222222222</longitude>
						<latitude>43.2708333333333</latitude>
						<altitude>0</altitude>
						<heading>0</heading>
						<tilt>60</tilt>
						<range>1000</range>
						<altitudeMode>relativeToGround</altitudeMode>
					</LookAt>
				</gx:FlyTo>
				<gx:FlyTo>
					<gx:duration>4</gx:duration>
					<LookAt>
						<longitude>141.868138888889</longitude>
						<latitude>43.2885277777778</latitude>
						<altitude>0</altitude>
						<heading>0</heading>
						<tilt>60</tilt>
						<range>1000</range>
						<altitudeMode>relativeToGround</altitudeMode>
					</LookAt>
				</gx:FlyTo>
				<gx:FlyTo>
					<gx:duration>1</gx:duration>
					<gx:flyToMode>smooth</gx:flyToMode>
					<LookAt>
						<longitude>141.868138888889</longitude>
						<latitude>43.2885277777778</latitude>
						<altitude>0</altitude>
						<heading>20</heading>
						<tilt>60</tilt>
						<range>1000</range>
						<altitudeMode>relativeToGround</altitudeMode>
					</LookAt>
				</gx:FlyTo>
				<gx:FlyTo>
					<gx:duration>1</gx:duration>
					<gx:flyToMode>smooth</gx:flyToMode>
					<LookAt>
						<longitude>141.868138888889</longitude>
						<latitude>43.2885277777778</latitude>
						<altitude>0</altitude>
						<heading>40</heading>
						<tilt>60</tilt>
						<range>1000</range>
						<altitudeMode>relativeToGround</altitudeMode>
					</LookAt>
				</gx:FlyTo>
				<gx:FlyTo>
					<gx:duration>1</gx:duration>
					<gx:flyToMode>smooth</gx:flyToMode>
					<LookAt>
						<longitude>141.868138888889</longitude>
						<latitude>43.2885277777778</latitude>
						<altitude>0</altitude>
						<heading>60</heading>
						<tilt>60</tilt>
						<range>1000</range>
						<altitudeMode>relativeToGround</altitudeMode>
					</LookAt>
				</gx:FlyTo>
				<gx:FlyTo>
					<gx:duration>1</gx:duration>
					<gx:flyToMode>smooth</gx:flyToMode>
					<LookAt>
						<longitude>141.868138888889</longitude>
						<latitude>43.2885277777778</latitude>
						<altitude>0</altitude>
						<heading>80</heading>
						<tilt>60</tilt>
						<range>1000</range>
						<altitudeMode>relativeToGround</altitudeMode>
					</LookAt>
				</gx:FlyTo>
				<gx:FlyTo>
					<gx:duration>1</gx:duration>
					<gx:flyToMode>smooth</gx:flyToMode>
					<LookAt>
						<longitude>141.868138888889</longitude>
						<latitude>43.2885277777778</latitude>
						<altitude>0</altitude>
						<heading>100</heading>
						<tilt>60</tilt>
						<range>1000</range>
						<altitudeMode>relativeToGround</altitudeMode>
					</LookAt>
				</gx:FlyTo>
				<gx:FlyTo>
					<gx:duration>1</gx:duration>
					<gx:flyToMode>smooth</gx:flyToMode>
					<LookAt>
						<longitude>141.868138888889</longitude>
						<latitude>43.2885277777778</latitude>
						<altitude>0</altitude>
						<heading>120</heading>
						<tilt>60</tilt>
						<range>1000</range>
						<altitudeMode>relativeToGround</altitudeMode>
					</LookAt>
				</gx:FlyTo>
				<gx:FlyTo>
					<gx:duration>1</gx:duration>
					<gx:flyToMode>smooth</gx:flyToMode>
					<LookAt>
						<longitude>141.868138888889</longitude>
						<latitude>43.2885277777778</latitude>
						<altitude>0</altitude>
						<heading>140</heading>
						<tilt>60</tilt>
						<range>1000</range>
						<altitudeMode>relativeToGround</altitudeMode>
					</LookAt>
				</gx:FlyTo>
				<gx:FlyTo>
					<gx:duration>1</gx:duration>
					<gx:flyToMode>smooth</gx:flyToMode>
					<LookAt>
						<longitude>141.868138888889</longitude>
						<latitude>43.2885277777778</latitude>
						<altitude>0</altitude>
						<heading>160</heading>
						<tilt>60</tilt>
						<range>1000</range>
						<altitudeMode>relativeToGround</altitudeMode>
					</LookAt>
				</gx:FlyTo>
				<gx:FlyTo>
					<gx:duration>1</gx:duration>
					<gx:flyToMode>smooth</gx:flyToMode>
					<LookAt>
						<longitude>141.868138888889</longitude>
						<latitude>43.2885277777778</latitude>
						<altitude>0</altitude>
						<heading>180</heading>
						<tilt>60</tilt>
						<range>1000</range>
						<altitudeMode>relativeToGround</altitudeMode>
					</LookAt>
				</gx:FlyTo>
				<gx:FlyTo>
					<gx:duration>1</gx:duration>
					<gx:flyToMode>smooth</gx:flyToMode>
					<LookAt>
						<longitude>141.868138888889</longitude>
						<latitude>43.2885277777778</latitude>
						<altitude>0</altitude>
						<heading>200</heading>
						<tilt>60</tilt>
						<range>1000</range>
						<altitudeMode>relativeToGround</altitudeMode>
					</LookAt>
				</gx:FlyTo>
				<gx:FlyTo>
					<gx:duration>1</gx:duration>
					<gx:flyToMode>smooth</gx:flyToMode>
					<LookAt>
						<longitude>141.868138888889</longitude>
						<latitude>43.2885277777778</latitude>
						<altitude>0</altitude>
						<heading>220</heading>
						<tilt>60</tilt>
						<range>1000</range>
						<altitudeMode>relativeToGround</altitudeMode>
					</LookAt>
				</gx:FlyTo>
				<gx:FlyTo>
					<gx:duration>1</gx:duration>
					<gx:flyToMode>smooth</gx:flyToMode>
					<LookAt>
						<longitude>141.868138888889</longitude>
						<latitude>43.2885277777778</latitude>
						<altitude>0</altitude>
						<heading>240</heading>
						<tilt>60</tilt>
						<range>1000</range>
						<altitudeMode>relativeToGround</altitudeMode>
					</LookAt>
				</gx:FlyTo>
				<gx:FlyTo>
					<gx:duration>1</gx:duration>
					<gx:flyToMode>smooth</gx:flyToMode>
					<LookAt>
						<longitude>141.868138888889</longitude>
						<latitude>43.2885277777778</latitude>
						<altitude>0</altitude>
						<heading>260</heading>
						<tilt>60</tilt>
						<range>1000</range>
						<altitudeMode>relativeToGround</altitudeMode>
					</LookAt>
				</gx:FlyTo>
				<gx:FlyTo>
					<gx:duration>1</gx:duration>
					<gx:flyToMode>smooth</gx:flyToMode>
					<LookAt>
						<longitude>141.868138888889</longitude>
						<latitude>43.2885277777778</latitude>
						<altitude>0</altitude>
						<heading>280</heading>
						<tilt>60</tilt>
						<range>1000</range>
						<altitudeMode>relativeToGround</altitudeMode>
					</LookAt>
				</gx:FlyTo>
				<gx:FlyTo>
					<gx:duration>1</gx:duration>
					<gx:flyToMode>smooth</gx:flyToMode>
					<LookAt>
						<longitude>141.868138888889</longitude>
						<latitude>43.2885277777778</latitude>
						<altitude>0</altitude>
						<heading>300</heading>
						<tilt>60</tilt>
						<range>1000</range>
						<altitudeMode>relativeToGround</altitudeMode>
					</LookAt>
				</gx:FlyTo>
				<gx:FlyTo>
					<gx:duration>1</gx:duration>
					<gx:flyToMode>smooth</gx:flyToMode>
					<LookAt>
						<longitude>141.868138888889</longitude>
						<latitude>43.2885277777778</latitude>
						<altitude>0</altitude>
						<heading>320</heading>
						<tilt>60</tilt>
						<range>1000</range>
						<altitudeMode>relativeToGround</altitudeMode>
					</LookAt>
				</gx:FlyTo>
				<gx:FlyTo>
					<gx:duration>1</gx:duration>
					<gx:flyToMode>smooth</gx:flyToMode>
					<LookAt>
						<longitude>141.868138888889</longitude>
						<latitude>43.2885277777778</latitude>
						<altitude>0</altitude>
						<heading>340</heading>
						<tilt>60</tilt>
						<range>1000</range>
						<altitudeMode>relativeToGround</altitudeMode>
					</LookAt>
				</gx:FlyTo>
				<gx:FlyTo>
					<gx:duration>1</gx:duration>
					<gx:flyToMode>smooth</gx:flyToMode>
					<LookAt>
						<longitude>141.868138888889</longitude>
						<latitude>43.2885277777778</latitude>
						<altitude>0</altitude>
						<heading>360</heading>
						<tilt>60</tilt>
						<range>1000</range>
						<altitudeMode>relativeToGround</altitudeMode>
					</LookAt>
				</gx:FlyTo>
				<gx:FlyTo>
					<gx:duration>3</gx:duration>
					<gx:flyToMode>smooth</gx:flyToMode>
					<LookAt>
						<longitude>141.868138888889</longitude>
						<latitude>43.2885277777778</latitude>
						<altitude>0</altitude>
						<heading>0</heading>
						<tilt>60</tilt>
						<range>1000</range>
						<altitudeMode>relativeToGround</altitudeMode>
					</LookAt>
				</gx:FlyTo>
				<gx:FlyTo>
					<gx:duration>4</gx:duration>
					<LookAt>
						<longitude>141.483333333333</longitude>
						<latitude>43.15</latitude>
						<altitude>0</altitude>
						<heading>0</heading>
						<tilt>0</tilt>
						<range>100000</range>
						<altitudeMode>relativeToGround</altitudeMode>
					</LookAt>
				</gx:FlyTo>
				<gx:FlyTo>
					<gx:duration>4</gx:duration>
					<LookAt>
						<longitude>141.610277777778</longitude>
						<latitude>43.388</latitude>
						<altitude>0</altitude>
						<heading>0</heading>
						<tilt>60</tilt>
						<range>1000</range>
						<altitudeMode>relativeToGround</altitudeMode>
					</LookAt>
				</gx:FlyTo>
				<gx:FlyTo>
					<gx:duration>1</gx:duration>
					<gx:flyToMode>smooth</gx:flyToMode>
					<LookAt>
						<longitude>141.610277777778</longitude>
						<latitude>43.388</latitude>
						<altitude>0</altitude>
						<heading>20</heading>
						<tilt>60</tilt>
						<range>1000</range>
						<altitudeMode>relativeToGround</altitudeMode>
					</LookAt>
				</gx:FlyTo>
				<gx:FlyTo>
					<gx:duration>1</gx:duration>
					<gx:flyToMode>smooth</gx:flyToMode>
					<LookAt>
						<longitude>141.610277777778</longitude>
						<latitude>43.388</latitude>
						<altitude>0</altitude>
						<heading>40</heading>
						<tilt>60</tilt>
						<range>1000</range>
						<altitudeMode>relativeToGround</altitudeMode>
					</LookAt>
				</gx:FlyTo>
				<gx:FlyTo>
					<gx:duration>1</gx:duration>
					<gx:flyToMode>smooth</gx:flyToMode>
					<LookAt>
						<longitude>141.610277777778</longitude>
						<latitude>43.388</latitude>
						<altitude>0</altitude>
						<heading>60</heading>
						<tilt>60</tilt>
						<range>1000</range>
						<altitudeMode>relativeToGround</altitudeMode>
					</LookAt>
				</gx:FlyTo>
				<gx:FlyTo>
					<gx:duration>1</gx:duration>
					<gx:flyToMode>smooth</gx:flyToMode>
					<LookAt>
						<longitude>141.610277777778</longitude>
						<latitude>43.388</latitude>
						<altitude>0</altitude>
						<heading>80</heading>
						<tilt>60</tilt>
						<range>1000</range>
						<altitudeMode>relativeToGround</altitudeMode>
					</LookAt>
				</gx:FlyTo>
				<gx:FlyTo>
					<gx:duration>1</gx:duration>
					<gx:flyToMode>smooth</gx:flyToMode>
					<LookAt>
						<longitude>141.610277777778</longitude>
						<latitude>43.388</latitude>
						<altitude>0</altitude>
						<heading>100</heading>
						<tilt>60</tilt>
						<range>1000</range>
						<altitudeMode>relativeToGround</altitudeMode>
					</LookAt>
				</gx:FlyTo>
				<gx:FlyTo>
					<gx:duration>1</gx:duration>
					<gx:flyToMode>smooth</gx:flyToMode>
					<LookAt>
						<longitude>141.610277777778</longitude>
						<latitude>43.388</latitude>
						<altitude>0</altitude>
						<heading>120</heading>
						<tilt>60</tilt>
						<range>1000</range>
						<altitudeMode>relativeToGround</altitudeMode>
					</LookAt>
				</gx:FlyTo>
				<gx:FlyTo>
					<gx:duration>1</gx:duration>
					<gx:flyToMode>smooth</gx:flyToMode>
					<LookAt>
						<longitude>141.610277777778</longitude>
						<latitude>43.388</latitude>
						<altitude>0</altitude>
						<heading>140</heading>
						<tilt>60</tilt>
						<range>1000</range>
						<altitudeMode>relativeToGround</altitudeMode>
					</LookAt>
				</gx:FlyTo>
				<gx:FlyTo>
					<gx:duration>1</gx:duration>
					<gx:flyToMode>smooth</gx:flyToMode>
					<LookAt>
						<longitude>141.610277777778</longitude>
						<latitude>43.388</latitude>
						<altitude>0</altitude>
						<heading>160</heading>
						<tilt>60</tilt>
						<range>1000</range>
						<altitudeMode>relativeToGround</altitudeMode>
					</LookAt>
				</gx:FlyTo>
				<gx:FlyTo>
					<gx:duration>1</gx:duration>
					<gx:flyToMode>smooth</gx:flyToMode>
					<LookAt>
						<longitude>141.610277777778</longitude>
						<latitude>43.388</latitude>
						<altitude>0</altitude>
						<heading>180</heading>
						<tilt>60</tilt>
						<range>1000</range>
						<altitudeMode>relativeToGround</altitudeMode>
					</LookAt>
				</gx:FlyTo>
				<gx:FlyTo>
					<gx:duration>1</gx:duration>
					<gx:flyToMode>smooth</gx:flyToMode>
					<LookAt>
						<longitude>141.610277777778</longitude>
						<latitude>43.388</latitude>
						<altitude>0</altitude>
						<heading>200</heading>
						<tilt>60</tilt>
						<range>1000</range>
						<altitudeMode>relativeToGround</altitudeMode>
					</LookAt>
				</gx:FlyTo>
				<gx:FlyTo>
					<gx:duration>1</gx:duration>
					<gx:flyToMode>smooth</gx:flyToMode>
					<LookAt>
						<longitude>141.610277777778</longitude>
						<latitude>43.388</latitude>
						<altitude>0</altitude>
						<heading>220</heading>
						<tilt>60</tilt>
						<range>1000</range>
						<altitudeMode>relativeToGround</altitudeMode>
					</LookAt>
				</gx:FlyTo>
				<gx:FlyTo>
					<gx:duration>1</gx:duration>
					<gx:flyToMode>smooth</gx:flyToMode>
					<LookAt>
						<longitude>141.610277777778</longitude>
						<latitude>43.388</latitude>
						<altitude>0</altitude>
						<heading>240</heading>
						<tilt>60</tilt>
						<range>1000</range>
						<altitudeMode>relativeToGround</altitudeMode>
					</LookAt>
				</gx:FlyTo>
				<gx:FlyTo>
					<gx:duration>1</gx:duration>
					<gx:flyToMode>smooth</gx:flyToMode>
					<LookAt>
						<longitude>141.610277777778</longitude>
						<latitude>43.388</latitude>
						<altitude>0</altitude>
						<heading>260</heading>
						<tilt>60</tilt>
						<range>1000</range>
						<altitudeMode>relativeToGround</altitudeMode>
					</LookAt>
				</gx:FlyTo>
				<gx:FlyTo>
					<gx:duration>1</gx:duration>
					<gx:flyToMode>smooth</gx:flyToMode>
					<LookAt>
						<longitude>141.610277777778</longitude>
						<latitude>43.388</latitude>
						<altitude>0</altitude>
						<heading>280</heading>
						<tilt>60</tilt>
						<range>1000</range>
						<altitudeMode>relativeToGround</altitudeMode>
					</LookAt>
				</gx:FlyTo>
				<gx:FlyTo>
					<gx:duration>1</gx:duration>
					<gx:flyToMode>smooth</gx:flyToMode>
					<LookAt>
						<longitude>141.610277777778</longitude>
						<latitude>43.388</latitude>
						<altitude>0</altitude>
						<heading>300</heading>
						<tilt>60</tilt>
						<range>1000</range>
						<altitudeMode>relativeToGround</altitudeMode>
					</LookAt>
				</gx:FlyTo>
				<gx:FlyTo>
					<gx:duration>1</gx:duration>
					<gx:flyToMode>smooth</gx:flyToMode>
					<LookAt>
						<longitude>141.610277777778</longitude>
						<latitude>43.388</latitude>
						<altitude>0</altitude>
						<heading>320</heading>
						<tilt>60</tilt>
						<range>1000</range>
						<altitudeMode>relativeToGround</altitudeMode>
					</LookAt>
				</gx:FlyTo>
				<gx:FlyTo>
					<gx:duration>1</gx:duration>
					<gx:flyToMode>smooth</gx:flyToMode>
					<LookAt>
						<longitude>141.610277777778</longitude>
						<latitude>43.388</latitude>
						<altitude>0</altitude>
						<heading>340</heading>
						<tilt>60</tilt>
						<range>1000</range>
						<altitudeMode>relativeToGround</altitudeMode>
					</LookAt>
				</gx:FlyTo>
				<gx:FlyTo>
					<gx:duration>1</gx:duration>
					<gx:flyToMode>smooth</gx:flyToMode>
					<LookAt>
						<longitude>141.610277777778</longitude>
						<latitude>43.388</latitude>
						<altitude>0</altitude>
						<heading>360</heading>
						<tilt>60</tilt>
						<range>1000</range>
						<altitudeMode>relativeToGround</altitudeMode>
					</LookAt>
				</gx:FlyTo>
				<gx:FlyTo>
					<gx:duration>3</gx:duration>
					<gx:flyToMode>smooth</gx:flyToMode>
					<LookAt>
						<longitude>141.610277777778</longitude>
						<latitude>43.388</latitude>
						<altitude>0</altitude>
						<heading>0</heading>
						<tilt>60</tilt>
						<range>1000</range>
						<altitudeMode>relativeToGround</altitudeMode>
					</LookAt>
				</gx:FlyTo>
				<gx:FlyTo>
					<gx:duration>4</gx:duration>
					<LookAt>
						<longitude>141.607083333333</longitude>
						<latitude>43.5068055555556</latitude>
						<altitude>0</altitude>
						<heading>0</heading>
						<tilt>60</tilt>
						<range>1000</range>
						<altitudeMode>relativeToGround</altitudeMode>
					</LookAt>
				</gx:FlyTo>
				<gx:FlyTo>
					<gx:duration>1</gx:duration>
					<gx:flyToMode>smooth</gx:flyToMode>
					<LookAt>
						<longitude>141.607083333333</longitude>
						<latitude>43.5068055555556</latitude>
						<altitude>0</altitude>
						<heading>20</heading>
						<tilt>60</tilt>
						<range>1000</range>
						<altitudeMode>relativeToGround</altitudeMode>
					</LookAt>
				</gx:FlyTo>
				<gx:FlyTo>
					<gx:duration>1</gx:duration>
					<gx:flyToMode>smooth</gx:flyToMode>
					<LookAt>
						<longitude>141.607083333333</longitude>
						<latitude>43.5068055555556</latitude>
						<altitude>0</altitude>
						<heading>40</heading>
						<tilt>60</tilt>
						<range>1000</range>
						<altitudeMode>relativeToGround</altitudeMode>
					</LookAt>
				</gx:FlyTo>
				<gx:FlyTo>
					<gx:duration>1</gx:duration>
					<gx:flyToMode>smooth</gx:flyToMode>
					<LookAt>
						<longitude>141.607083333333</longitude>
						<latitude>43.5068055555556</latitude>
						<altitude>0</altitude>
						<heading>60</heading>
						<tilt>60</tilt>
						<range>1000</range>
						<altitudeMode>relativeToGround</altitudeMode>
					</LookAt>
				</gx:FlyTo>
				<gx:FlyTo>
					<gx:duration>1</gx:duration>
					<gx:flyToMode>smooth</gx:flyToMode>
					<LookAt>
						<longitude>141.607083333333</longitude>
						<latitude>43.5068055555556</latitude>
						<altitude>0</altitude>
						<heading>80</heading>
						<tilt>60</tilt>
						<range>1000</range>
						<altitudeMode>relativeToGround</altitudeMode>
					</LookAt>
				</gx:FlyTo>
				<gx:FlyTo>
					<gx:duration>1</gx:duration>
					<gx:flyToMode>smooth</gx:flyToMode>
					<LookAt>
						<longitude>141.607083333333</longitude>
						<latitude>43.5068055555556</latitude>
						<altitude>0</altitude>
						<heading>100</heading>
						<tilt>60</tilt>
						<range>1000</range>
						<altitudeMode>relativeToGround</altitudeMode>
					</LookAt>
				</gx:FlyTo>
				<gx:FlyTo>
					<gx:duration>1</gx:duration>
					<gx:flyToMode>smooth</gx:flyToMode>
					<LookAt>
						<longitude>141.607083333333</longitude>
						<latitude>43.5068055555556</latitude>
						<altitude>0</altitude>
						<heading>120</heading>
						<tilt>60</tilt>
						<range>1000</range>
						<altitudeMode>relativeToGround</altitudeMode>
					</LookAt>
				</gx:FlyTo>
				<gx:FlyTo>
					<gx:duration>1</gx:duration>
					<gx:flyToMode>smooth</gx:flyToMode>
					<LookAt>
						<longitude>141.607083333333</longitude>
						<latitude>43.5068055555556</latitude>
						<altitude>0</altitude>
						<heading>140</heading>
						<tilt>60</tilt>
						<range>1000</range>
						<altitudeMode>relativeToGround</altitudeMode>
					</LookAt>
				</gx:FlyTo>
				<gx:FlyTo>
					<gx:duration>1</gx:duration>
					<gx:flyToMode>smooth</gx:flyToMode>
					<LookAt>
						<longitude>141.607083333333</longitude>
						<latitude>43.5068055555556</latitude>
						<altitude>0</altitude>
						<heading>160</heading>
						<tilt>60</tilt>
						<range>1000</range>
						<altitudeMode>relativeToGround</altitudeMode>
					</LookAt>
				</gx:FlyTo>
				<gx:FlyTo>
					<gx:duration>1</gx:duration>
					<gx:flyToMode>smooth</gx:flyToMode>
					<LookAt>
						<longitude>141.607083333333</longitude>
						<latitude>43.5068055555556</latitude>
						<altitude>0</altitude>
						<heading>180</heading>
						<tilt>60</tilt>
						<range>1000</range>
						<altitudeMode>relativeToGround</altitudeMode>
					</LookAt>
				</gx:FlyTo>
				<gx:FlyTo>
					<gx:duration>1</gx:duration>
					<gx:flyToMode>smooth</gx:flyToMode>
					<LookAt>
						<longitude>141.607083333333</longitude>
						<latitude>43.5068055555556</latitude>
						<altitude>0</altitude>
						<heading>200</heading>
						<tilt>60</tilt>
						<range>1000</range>
						<altitudeMode>relativeToGround</altitudeMode>
					</LookAt>
				</gx:FlyTo>
				<gx:FlyTo>
					<gx:duration>1</gx:duration>
					<gx:flyToMode>smooth</gx:flyToMode>
					<LookAt>
						<longitude>141.607083333333</longitude>
						<latitude>43.5068055555556</latitude>
						<altitude>0</altitude>
						<heading>220</heading>
						<tilt>60</tilt>
						<range>1000</range>
						<altitudeMode>relativeToGround</altitudeMode>
					</LookAt>
				</gx:FlyTo>
				<gx:FlyTo>
					<gx:duration>1</gx:duration>
					<gx:flyToMode>smooth</gx:flyToMode>
					<LookAt>
						<longitude>141.607083333333</longitude>
						<latitude>43.5068055555556</latitude>
						<altitude>0</altitude>
						<heading>240</heading>
						<tilt>60</tilt>
						<range>1000</range>
						<altitudeMode>relativeToGround</altitudeMode>
					</LookAt>
				</gx:FlyTo>
				<gx:FlyTo>
					<gx:duration>1</gx:duration>
					<gx:flyToMode>smooth</gx:flyToMode>
					<LookAt>
						<longitude>141.607083333333</longitude>
						<latitude>43.5068055555556</latitude>
						<altitude>0</altitude>
						<heading>260</heading>
						<tilt>60</tilt>
						<range>1000</range>
						<altitudeMode>relativeToGround</altitudeMode>
					</LookAt>
				</gx:FlyTo>
				<gx:FlyTo>
					<gx:duration>1</gx:duration>
					<gx:flyToMode>smooth</gx:flyToMode>
					<LookAt>
						<longitude>141.607083333333</longitude>
						<latitude>43.5068055555556</latitude>
						<altitude>0</altitude>
						<heading>280</heading>
						<tilt>60</tilt>
						<range>1000</range>
						<altitudeMode>relativeToGround</altitudeMode>
					</LookAt>
				</gx:FlyTo>
				<gx:FlyTo>
					<gx:duration>1</gx:duration>
					<gx:flyToMode>smooth</gx:flyToMode>
					<LookAt>
						<longitude>141.607083333333</longitude>
						<latitude>43.5068055555556</latitude>
						<altitude>0</altitude>
						<heading>300</heading>
						<tilt>60</tilt>
						<range>1000</range>
						<altitudeMode>relativeToGround</altitudeMode>
					</LookAt>
				</gx:FlyTo>
				<gx:FlyTo>
					<gx:duration>1</gx:duration>
					<gx:flyToMode>smooth</gx:flyToMode>
					<LookAt>
						<longitude>141.607083333333</longitude>
						<latitude>43.5068055555556</latitude>
						<altitude>0</altitude>
						<heading>320</heading>
						<tilt>60</tilt>
						<range>1000</range>
						<altitudeMode>relativeToGround</altitudeMode>
					</LookAt>
				</gx:FlyTo>
				<gx:FlyTo>
					<gx:duration>1</gx:duration>
					<gx:flyToMode>smooth</gx:flyToMode>
					<LookAt>
						<longitude>141.607083333333</longitude>
						<latitude>43.5068055555556</latitude>
						<altitude>0</altitude>
						<heading>340</heading>
						<tilt>60</tilt>
						<range>1000</range>
						<altitudeMode>relativeToGround</altitudeMode>
					</LookAt>
				</gx:FlyTo>
				<gx:FlyTo>
					<gx:duration>1</gx:duration>
					<gx:flyToMode>smooth</gx:flyToMode>
					<LookAt>
						<longitude>141.607083333333</longitude>
						<latitude>43.5068055555556</latitude>
						<altitude>0</altitude>
						<heading>360</heading>
						<tilt>60</tilt>
						<range>1000</range>
						<altitudeMode>relativeToGround</altitudeMode>
					</LookAt>
				</gx:FlyTo>
				<gx:FlyTo>
					<gx:duration>3</gx:duration>
					<gx:flyToMode>smooth</gx:flyToMode>
					<LookAt>
						<longitude>141.607083333333</longitude>
						<latitude>43.5068055555556</latitude>
						<altitude>0</altitude>
						<heading>0</heading>
						<tilt>60</tilt>
						<range>1000</range>
						<altitudeMode>relativeToGround</altitudeMode>
					</LookAt>
				</gx:FlyTo>
				<gx:FlyTo>
					<gx:duration>4</gx:duration>
					<LookAt>
						<longitude>141.483333333333</longitude>
						<latitude>43.15</latitude>
						<altitude>0</altitude>
						<heading>0</heading>
						<tilt>0</tilt>
						<range>100000</range>
						<altitudeMode>relativeToGround</altitudeMode>
					</LookAt>
				</gx:FlyTo>
				<gx:FlyTo>
					<gx:duration>4</gx:duration>
					<LookAt>
						<longitude>141.0865</longitude>
						<latitude>42.9940833333333</latitude>
						<altitude>0</altitude>
						<heading>0</heading>
						<tilt>60</tilt>
						<range>1000</range>
						<altitudeMode>relativeToGround</altitudeMode>
					</LookAt>
				</gx:FlyTo>
				<gx:FlyTo>
					<gx:duration>1</gx:duration>
					<gx:flyToMode>smooth</gx:flyToMode>
					<LookAt>
						<longitude>141.0865</longitude>
						<latitude>42.9940833333333</latitude>
						<altitude>0</altitude>
						<heading>20</heading>
						<tilt>60</tilt>
						<range>1000</range>
						<altitudeMode>relativeToGround</altitudeMode>
					</LookAt>
				</gx:FlyTo>
				<gx:FlyTo>
					<gx:duration>1</gx:duration>
					<gx:flyToMode>smooth</gx:flyToMode>
					<LookAt>
						<longitude>141.0865</longitude>
						<latitude>42.9940833333333</latitude>
						<altitude>0</altitude>
						<heading>40</heading>
						<tilt>60</tilt>
						<range>1000</range>
						<altitudeMode>relativeToGround</altitudeMode>
					</LookAt>
				</gx:FlyTo>
				<gx:FlyTo>
					<gx:duration>1</gx:duration>
					<gx:flyToMode>smooth</gx:flyToMode>
					<LookAt>
						<longitude>141.0865</longitude>
						<latitude>42.9940833333333</latitude>
						<altitude>0</altitude>
						<heading>60</heading>
						<tilt>60</tilt>
						<range>1000</range>
						<altitudeMode>relativeToGround</altitudeMode>
					</LookAt>
				</gx:FlyTo>
				<gx:FlyTo>
					<gx:duration>1</gx:duration>
					<gx:flyToMode>smooth</gx:flyToMode>
					<LookAt>
						<longitude>141.0865</longitude>
						<latitude>42.9940833333333</latitude>
						<altitude>0</altitude>
						<heading>80</heading>
						<tilt>60</tilt>
						<range>1000</range>
						<altitudeMode>relativeToGround</altitudeMode>
					</LookAt>
				</gx:FlyTo>
				<gx:FlyTo>
					<gx:duration>1</gx:duration>
					<gx:flyToMode>smooth</gx:flyToMode>
					<LookAt>
						<longitude>141.0865</longitude>
						<latitude>42.9940833333333</latitude>
						<altitude>0</altitude>
						<heading>100</heading>
						<tilt>60</tilt>
						<range>1000</range>
						<altitudeMode>relativeToGround</altitudeMode>
					</LookAt>
				</gx:FlyTo>
				<gx:FlyTo>
					<gx:duration>1</gx:duration>
					<gx:flyToMode>smooth</gx:flyToMode>
					<LookAt>
						<longitude>141.0865</longitude>
						<latitude>42.9940833333333</latitude>
						<altitude>0</altitude>
						<heading>120</heading>
						<tilt>60</tilt>
						<range>1000</range>
						<altitudeMode>relativeToGround</altitudeMode>
					</LookAt>
				</gx:FlyTo>
				<gx:FlyTo>
					<gx:duration>1</gx:duration>
					<gx:flyToMode>smooth</gx:flyToMode>
					<LookAt>
						<longitude>141.0865</longitude>
						<latitude>42.9940833333333</latitude>
						<altitude>0</altitude>
						<heading>140</heading>
						<tilt>60</tilt>
						<range>1000</range>
						<altitudeMode>relativeToGround</altitudeMode>
					</LookAt>
				</gx:FlyTo>
				<gx:FlyTo>
					<gx:duration>1</gx:duration>
					<gx:flyToMode>smooth</gx:flyToMode>
					<LookAt>
						<longitude>141.0865</longitude>
						<latitude>42.9940833333333</latitude>
						<altitude>0</altitude>
						<heading>160</heading>
						<tilt>60</tilt>
						<range>1000</range>
						<altitudeMode>relativeToGround</altitudeMode>
					</LookAt>
				</gx:FlyTo>
				<gx:FlyTo>
					<gx:duration>1</gx:duration>
					<gx:flyToMode>smooth</gx:flyToMode>
					<LookAt>
						<longitude>141.0865</longitude>
						<latitude>42.9940833333333</latitude>
						<altitude>0</altitude>
						<heading>180</heading>
						<tilt>60</tilt>
						<range>1000</range>
						<altitudeMode>relativeToGround</altitudeMode>
					</LookAt>
				</gx:FlyTo>
				<gx:FlyTo>
					<gx:duration>1</gx:duration>
					<gx:flyToMode>smooth</gx:flyToMode>
					<LookAt>
						<longitude>141.0865</longitude>
						<latitude>42.9940833333333</latitude>
						<altitude>0</altitude>
						<heading>200</heading>
						<tilt>60</tilt>
						<range>1000</range>
						<altitudeMode>relativeToGround</altitudeMode>
					</LookAt>
				</gx:FlyTo>
				<gx:FlyTo>
					<gx:duration>1</gx:duration>
					<gx:flyToMode>smooth</gx:flyToMode>
					<LookAt>
						<longitude>141.0865</longitude>
						<latitude>42.9940833333333</latitude>
						<altitude>0</altitude>
						<heading>220</heading>
						<tilt>60</tilt>
						<range>1000</range>
						<altitudeMode>relativeToGround</altitudeMode>
					</LookAt>
				</gx:FlyTo>
				<gx:FlyTo>
					<gx:duration>1</gx:duration>
					<gx:flyToMode>smooth</gx:flyToMode>
					<LookAt>
						<longitude>141.0865</longitude>
						<latitude>42.9940833333333</latitude>
						<altitude>0</altitude>
						<heading>240</heading>
						<tilt>60</tilt>
						<range>1000</range>
						<altitudeMode>relativeToGround</altitudeMode>
					</LookAt>
				</gx:FlyTo>
				<gx:FlyTo>
					<gx:duration>1</gx:duration>
					<gx:flyToMode>smooth</gx:flyToMode>
					<LookAt>
						<longitude>141.0865</longitude>
						<latitude>42.9940833333333</latitude>
						<altitude>0</altitude>
						<heading>260</heading>
						<tilt>60</tilt>
						<range>1000</range>
						<altitudeMode>relativeToGround</altitudeMode>
					</LookAt>
				</gx:FlyTo>
				<gx:FlyTo>
					<gx:duration>1</gx:duration>
					<gx:flyToMode>smooth</gx:flyToMode>
					<LookAt>
						<longitude>141.0865</longitude>
						<latitude>42.9940833333333</latitude>
						<altitude>0</altitude>
						<heading>280</heading>
						<tilt>60</tilt>
						<range>1000</range>
						<altitudeMode>relativeToGround</altitudeMode>
					</LookAt>
				</gx:FlyTo>
				<gx:FlyTo>
					<gx:duration>1</gx:duration>
					<gx:flyToMode>smooth</gx:flyToMode>
					<LookAt>
						<longitude>141.0865</longitude>
						<latitude>42.9940833333333</latitude>
						<altitude>0</altitude>
						<heading>300</heading>
						<tilt>60</tilt>
						<range>1000</range>
						<altitudeMode>relativeToGround</altitudeMode>
					</LookAt>
				</gx:FlyTo>
				<gx:FlyTo>
					<gx:duration>1</gx:duration>
					<gx:flyToMode>smooth</gx:flyToMode>
					<LookAt>
						<longitude>141.0865</longitude>
						<latitude>42.9940833333333</latitude>
						<altitude>0</altitude>
						<heading>320</heading>
						<tilt>60</tilt>
						<range>1000</range>
						<altitudeMode>relativeToGround</altitudeMode>
					</LookAt>
				</gx:FlyTo>
				<gx:FlyTo>
					<gx:duration>1</gx:duration>
					<gx:flyToMode>smooth</gx:flyToMode>
					<LookAt>
						<longitude>141.0865</longitude>
						<latitude>42.9940833333333</latitude>
						<altitude>0</altitude>
						<heading>340</heading>
						<tilt>60</tilt>
						<range>1000</range>
						<altitudeMode>relativeToGround</altitudeMode>
					</LookAt>
				</gx:FlyTo>
				<gx:FlyTo>
					<gx:duration>1</gx:duration>
					<gx:flyToMode>smooth</gx:flyToMode>
					<LookAt>
						<longitude>141.0865</longitude>
						<latitude>42.9940833333333</latitude>
						<altitude>0</altitude>
						<heading>360</heading>
						<tilt>60</tilt>
						<range>1000</range>
						<altitudeMode>relativeToGround</altitudeMode>
					</LookAt>
				</gx:FlyTo>
				<gx:FlyTo>
					<gx:duration>3</gx:duration>
					<gx:flyToMode>smooth</gx:flyToMode>
					<LookAt>
						<longitude>141.0865</longitude>
						<latitude>42.9940833333333</latitude>
						<altitude>0</altitude>
						<heading>0</heading>
						<tilt>60</tilt>
						<range>1000</range>
						<altitudeMode>relativeToGround</altitudeMode>
					</LookAt>
				</gx:FlyTo>
				<gx:FlyTo>
					<gx:duration>4</gx:duration>
					<LookAt>
						<longitude>141.148555555556</longitude>
						<latitude>42.8808333333333</latitude>
						<altitude>0</altitude>
						<heading>0</heading>
						<tilt>60</tilt>
						<range>1000</range>
						<altitudeMode>relativeToGround</altitudeMode>
					</LookAt>
				</gx:FlyTo>
				<gx:FlyTo>
					<gx:duration>1</gx:duration>
					<gx:flyToMode>smooth</gx:flyToMode>
					<LookAt>
						<longitude>141.148555555556</longitude>
						<latitude>42.8808333333333</latitude>
						<altitude>0</altitude>
						<heading>20</heading>
						<tilt>60</tilt>
						<range>1000</range>
						<altitudeMode>relativeToGround</altitudeMode>
					</LookAt>
				</gx:FlyTo>
				<gx:FlyTo>
					<gx:duration>1</gx:duration>
					<gx:flyToMode>smooth</gx:flyToMode>
					<LookAt>
						<longitude>141.148555555556</longitude>
						<latitude>42.8808333333333</latitude>
						<altitude>0</altitude>
						<heading>40</heading>
						<tilt>60</tilt>
						<range>1000</range>
						<altitudeMode>relativeToGround</altitudeMode>
					</LookAt>
				</gx:FlyTo>
				<gx:FlyTo>
					<gx:duration>1</gx:duration>
					<gx:flyToMode>smooth</gx:flyToMode>
					<LookAt>
						<longitude>141.148555555556</longitude>
						<latitude>42.8808333333333</latitude>
						<altitude>0</altitude>
						<heading>60</heading>
						<tilt>60</tilt>
						<range>1000</range>
						<altitudeMode>relativeToGround</altitudeMode>
					</LookAt>
				</gx:FlyTo>
				<gx:FlyTo>
					<gx:duration>1</gx:duration>
					<gx:flyToMode>smooth</gx:flyToMode>
					<LookAt>
						<longitude>141.148555555556</longitude>
						<latitude>42.8808333333333</latitude>
						<altitude>0</altitude>
						<heading>80</heading>
						<tilt>60</tilt>
						<range>1000</range>
						<altitudeMode>relativeToGround</altitudeMode>
					</LookAt>
				</gx:FlyTo>
				<gx:FlyTo>
					<gx:duration>1</gx:duration>
					<gx:flyToMode>smooth</gx:flyToMode>
					<LookAt>
						<longitude>141.148555555556</longitude>
						<latitude>42.8808333333333</latitude>
						<altitude>0</altitude>
						<heading>100</heading>
						<tilt>60</tilt>
						<range>1000</range>
						<altitudeMode>relativeToGround</altitudeMode>
					</LookAt>
				</gx:FlyTo>
				<gx:FlyTo>
					<gx:duration>1</gx:duration>
					<gx:flyToMode>smooth</gx:flyToMode>
					<LookAt>
						<longitude>141.148555555556</longitude>
						<latitude>42.8808333333333</latitude>
						<altitude>0</altitude>
						<heading>120</heading>
						<tilt>60</tilt>
						<range>1000</range>
						<altitudeMode>relativeToGround</altitudeMode>
					</LookAt>
				</gx:FlyTo>
				<gx:FlyTo>
					<gx:duration>1</gx:duration>
					<gx:flyToMode>smooth</gx:flyToMode>
					<LookAt>
						<longitude>141.148555555556</longitude>
						<latitude>42.8808333333333</latitude>
						<altitude>0</altitude>
						<heading>140</heading>
						<tilt>60</tilt>
						<range>1000</range>
						<altitudeMode>relativeToGround</altitudeMode>
					</LookAt>
				</gx:FlyTo>
				<gx:FlyTo>
					<gx:duration>1</gx:duration>
					<gx:flyToMode>smooth</gx:flyToMode>
					<LookAt>
						<longitude>141.148555555556</longitude>
						<latitude>42.8808333333333</latitude>
						<altitude>0</altitude>
						<heading>160</heading>
						<tilt>60</tilt>
						<range>1000</range>
						<altitudeMode>relativeToGround</altitudeMode>
					</LookAt>
				</gx:FlyTo>
				<gx:FlyTo>
					<gx:duration>1</gx:duration>
					<gx:flyToMode>smooth</gx:flyToMode>
					<LookAt>
						<longitude>141.148555555556</longitude>
						<latitude>42.8808333333333</latitude>
						<altitude>0</altitude>
						<heading>180</heading>
						<tilt>60</tilt>
						<range>1000</range>
						<altitudeMode>relativeToGround</altitudeMode>
					</LookAt>
				</gx:FlyTo>
				<gx:FlyTo>
					<gx:duration>1</gx:duration>
					<gx:flyToMode>smooth</gx:flyToMode>
					<LookAt>
						<longitude>141.148555555556</longitude>
						<latitude>42.8808333333333</latitude>
						<altitude>0</altitude>
						<heading>200</heading>
						<tilt>60</tilt>
						<range>1000</range>
						<altitudeMode>relativeToGround</altitudeMode>
					</LookAt>
				</gx:FlyTo>
				<gx:FlyTo>
					<gx:duration>1</gx:duration>
					<gx:flyToMode>smooth</gx:flyToMode>
					<LookAt>
						<longitude>141.148555555556</longitude>
						<latitude>42.8808333333333</latitude>
						<altitude>0</altitude>
						<heading>220</heading>
						<tilt>60</tilt>
						<range>1000</range>
						<altitudeMode>relativeToGround</altitudeMode>
					</LookAt>
				</gx:FlyTo>
				<gx:FlyTo>
					<gx:duration>1</gx:duration>
					<gx:flyToMode>smooth</gx:flyToMode>
					<LookAt>
						<longitude>141.148555555556</longitude>
						<latitude>42.8808333333333</latitude>
						<altitude>0</altitude>
						<heading>240</heading>
						<tilt>60</tilt>
						<range>1000</range>
						<altitudeMode>relativeToGround</altitudeMode>
					</LookAt>
				</gx:FlyTo>
				<gx:FlyTo>
					<gx:duration>1</gx:duration>
					<gx:flyToMode>smooth</gx:flyToMode>
					<LookAt>
						<longitude>141.148555555556</longitude>
						<latitude>42.8808333333333</latitude>
						<altitude>0</altitude>
						<heading>260</heading>
						<tilt>60</tilt>
						<range>1000</range>
						<altitudeMode>relativeToGround</altitudeMode>
					</LookAt>
				</gx:FlyTo>
				<gx:FlyTo>
					<gx:duration>1</gx:duration>
					<gx:flyToMode>smooth</gx:flyToMode>
					<LookAt>
						<longitude>141.148555555556</longitude>
						<latitude>42.8808333333333</latitude>
						<altitude>0</altitude>
						<heading>280</heading>
						<tilt>60</tilt>
						<range>1000</range>
						<altitudeMode>relativeToGround</altitudeMode>
					</LookAt>
				</gx:FlyTo>
				<gx:FlyTo>
					<gx:duration>1</gx:duration>
					<gx:flyToMode>smooth</gx:flyToMode>
					<LookAt>
						<longitude>141.148555555556</longitude>
						<latitude>42.8808333333333</latitude>
						<altitude>0</altitude>
						<heading>300</heading>
						<tilt>60</tilt>
						<range>1000</range>
						<altitudeMode>relativeToGround</altitudeMode>
					</LookAt>
				</gx:FlyTo>
				<gx:FlyTo>
					<gx:duration>1</gx:duration>
					<gx:flyToMode>smooth</gx:flyToMode>
					<LookAt>
						<longitude>141.148555555556</longitude>
						<latitude>42.8808333333333</latitude>
						<altitude>0</altitude>
						<heading>320</heading>
						<tilt>60</tilt>
						<range>1000</range>
						<altitudeMode>relativeToGround</altitudeMode>
					</LookAt>
				</gx:FlyTo>
				<gx:FlyTo>
					<gx:duration>1</gx:duration>
					<gx:flyToMode>smooth</gx:flyToMode>
					<LookAt>
						<longitude>141.148555555556</longitude>
						<latitude>42.8808333333333</latitude>
						<altitude>0</altitude>
						<heading>340</heading>
						<tilt>60</tilt>
						<range>1000</range>
						<altitudeMode>relativeToGround</altitudeMode>
					</LookAt>
				</gx:FlyTo>
				<gx:FlyTo>
					<gx:duration>1</gx:duration>
					<gx:flyToMode>smooth</gx:flyToMode>
					<LookAt>
						<longitude>141.148555555556</longitude>
						<latitude>42.8808333333333</latitude>
						<altitude>0</altitude>
						<heading>360</heading>
						<tilt>60</tilt>
						<range>1000</range>
						<altitudeMode>relativeToGround</altitudeMode>
					</LookAt>
				</gx:FlyTo>
				<gx:FlyTo>
					<gx:duration>3</gx:duration>
					<gx:flyToMode>smooth</gx:flyToMode>
					<LookAt>
						<longitude>141.148555555556</longitude>
						<latitude>42.8808333333333</latitude>
						<altitude>0</altitude>
						<heading>0</heading>
						<tilt>60</tilt>
						<range>1000</range>
						<altitudeMode>relativeToGround</altitudeMode>
					</LookAt>
				</gx:FlyTo>
				<gx:FlyTo>
					<gx:duration>4</gx:duration>
					<LookAt>
						<longitude>141.121361111111</longitude>
						<latitude>42.8728055555556</latitude>
						<altitude>0</altitude>
						<heading>0</heading>
						<tilt>60</tilt>
						<range>1000</range>
						<altitudeMode>relativeToGround</altitudeMode>
					</LookAt>
				</gx:FlyTo>
				<gx:FlyTo>
					<gx:duration>1</gx:duration>
					<gx:flyToMode>smooth</gx:flyToMode>
					<LookAt>
						<longitude>141.121361111111</longitude>
						<latitude>42.8728055555556</latitude>
						<altitude>0</altitude>
						<heading>20</heading>
						<tilt>60</tilt>
						<range>1000</range>
						<altitudeMode>relativeToGround</altitudeMode>
					</LookAt>
				</gx:FlyTo>
				<gx:FlyTo>
					<gx:duration>1</gx:duration>
					<gx:flyToMode>smooth</gx:flyToMode>
					<LookAt>
						<longitude>141.121361111111</longitude>
						<latitude>42.8728055555556</latitude>
						<altitude>0</altitude>
						<heading>40</heading>
						<tilt>60</tilt>
						<range>1000</range>
						<altitudeMode>relativeToGround</altitudeMode>
					</LookAt>
				</gx:FlyTo>
				<gx:FlyTo>
					<gx:duration>1</gx:duration>
					<gx:flyToMode>smooth</gx:flyToMode>
					<LookAt>
						<longitude>141.121361111111</longitude>
						<latitude>42.8728055555556</latitude>
						<altitude>0</altitude>
						<heading>60</heading>
						<tilt>60</tilt>
						<range>1000</range>
						<altitudeMode>relativeToGround</altitudeMode>
					</LookAt>
				</gx:FlyTo>
				<gx:FlyTo>
					<gx:duration>1</gx:duration>
					<gx:flyToMode>smooth</gx:flyToMode>
					<LookAt>
						<longitude>141.121361111111</longitude>
						<latitude>42.8728055555556</latitude>
						<altitude>0</altitude>
						<heading>80</heading>
						<tilt>60</tilt>
						<range>1000</range>
						<altitudeMode>relativeToGround</altitudeMode>
					</LookAt>
				</gx:FlyTo>
				<gx:FlyTo>
					<gx:duration>1</gx:duration>
					<gx:flyToMode>smooth</gx:flyToMode>
					<LookAt>
						<longitude>141.121361111111</longitude>
						<latitude>42.8728055555556</latitude>
						<altitude>0</altitude>
						<heading>100</heading>
						<tilt>60</tilt>
						<range>1000</range>
						<altitudeMode>relativeToGround</altitudeMode>
					</LookAt>
				</gx:FlyTo>
				<gx:FlyTo>
					<gx:duration>1</gx:duration>
					<gx:flyToMode>smooth</gx:flyToMode>
					<LookAt>
						<longitude>141.121361111111</longitude>
						<latitude>42.8728055555556</latitude>
						<altitude>0</altitude>
						<heading>120</heading>
						<tilt>60</tilt>
						<range>1000</range>
						<altitudeMode>relativeToGround</altitudeMode>
					</LookAt>
				</gx:FlyTo>
				<gx:FlyTo>
					<gx:duration>1</gx:duration>
					<gx:flyToMode>smooth</gx:flyToMode>
					<LookAt>
						<longitude>141.121361111111</longitude>
						<latitude>42.8728055555556</latitude>
						<altitude>0</altitude>
						<heading>140</heading>
						<tilt>60</tilt>
						<range>1000</range>
						<altitudeMode>relativeToGround</altitudeMode>
					</LookAt>
				</gx:FlyTo>
				<gx:FlyTo>
					<gx:duration>1</gx:duration>
					<gx:flyToMode>smooth</gx:flyToMode>
					<LookAt>
						<longitude>141.121361111111</longitude>
						<latitude>42.8728055555556</latitude>
						<altitude>0</altitude>
						<heading>160</heading>
						<tilt>60</tilt>
						<range>1000</range>
						<altitudeMode>relativeToGround</altitudeMode>
					</LookAt>
				</gx:FlyTo>
				<gx:FlyTo>
					<gx:duration>1</gx:duration>
					<gx:flyToMode>smooth</gx:flyToMode>
					<LookAt>
						<longitude>141.121361111111</longitude>
						<latitude>42.8728055555556</latitude>
						<altitude>0</altitude>
						<heading>180</heading>
						<tilt>60</tilt>
						<range>1000</range>
						<altitudeMode>relativeToGround</altitudeMode>
					</LookAt>
				</gx:FlyTo>
				<gx:FlyTo>
					<gx:duration>1</gx:duration>
					<gx:flyToMode>smooth</gx:flyToMode>
					<LookAt>
						<longitude>141.121361111111</longitude>
						<latitude>42.8728055555556</latitude>
						<altitude>0</altitude>
						<heading>200</heading>
						<tilt>60</tilt>
						<range>1000</range>
						<altitudeMode>relativeToGround</altitudeMode>
					</LookAt>
				</gx:FlyTo>
				<gx:FlyTo>
					<gx:duration>1</gx:duration>
					<gx:flyToMode>smooth</gx:flyToMode>
					<LookAt>
						<longitude>141.121361111111</longitude>
						<latitude>42.8728055555556</latitude>
						<altitude>0</altitude>
						<heading>220</heading>
						<tilt>60</tilt>
						<range>1000</range>
						<altitudeMode>relativeToGround</altitudeMode>
					</LookAt>
				</gx:FlyTo>
				<gx:FlyTo>
					<gx:duration>1</gx:duration>
					<gx:flyToMode>smooth</gx:flyToMode>
					<LookAt>
						<longitude>141.121361111111</longitude>
						<latitude>42.8728055555556</latitude>
						<altitude>0</altitude>
						<heading>240</heading>
						<tilt>60</tilt>
						<range>1000</range>
						<altitudeMode>relativeToGround</altitudeMode>
					</LookAt>
				</gx:FlyTo>
				<gx:FlyTo>
					<gx:duration>1</gx:duration>
					<gx:flyToMode>smooth</gx:flyToMode>
					<LookAt>
						<longitude>141.121361111111</longitude>
						<latitude>42.8728055555556</latitude>
						<altitude>0</altitude>
						<heading>260</heading>
						<tilt>60</tilt>
						<range>1000</range>
						<altitudeMode>relativeToGround</altitudeMode>
					</LookAt>
				</gx:FlyTo>
				<gx:FlyTo>
					<gx:duration>1</gx:duration>
					<gx:flyToMode>smooth</gx:flyToMode>
					<LookAt>
						<longitude>141.121361111111</longitude>
						<latitude>42.8728055555556</latitude>
						<altitude>0</altitude>
						<heading>280</heading>
						<tilt>60</tilt>
						<range>1000</range>
						<altitudeMode>relativeToGround</altitudeMode>
					</LookAt>
				</gx:FlyTo>
				<gx:FlyTo>
					<gx:duration>1</gx:duration>
					<gx:flyToMode>smooth</gx:flyToMode>
					<LookAt>
						<longitude>141.121361111111</longitude>
						<latitude>42.8728055555556</latitude>
						<altitude>0</altitude>
						<heading>300</heading>
						<tilt>60</tilt>
						<range>1000</range>
						<altitudeMode>relativeToGround</altitudeMode>
					</LookAt>
				</gx:FlyTo>
				<gx:FlyTo>
					<gx:duration>1</gx:duration>
					<gx:flyToMode>smooth</gx:flyToMode>
					<LookAt>
						<longitude>141.121361111111</longitude>
						<latitude>42.8728055555556</latitude>
						<altitude>0</altitude>
						<heading>320</heading>
						<tilt>60</tilt>
						<range>1000</range>
						<altitudeMode>relativeToGround</altitudeMode>
					</LookAt>
				</gx:FlyTo>
				<gx:FlyTo>
					<gx:duration>1</gx:duration>
					<gx:flyToMode>smooth</gx:flyToMode>
					<LookAt>
						<longitude>141.121361111111</longitude>
						<latitude>42.8728055555556</latitude>
						<altitude>0</altitude>
						<heading>340</heading>
						<tilt>60</tilt>
						<range>1000</range>
						<altitudeMode>relativeToGround</altitudeMode>
					</LookAt>
				</gx:FlyTo>
				<gx:FlyTo>
					<gx:duration>1</gx:duration>
					<gx:flyToMode>smooth</gx:flyToMode>
					<LookAt>
						<longitude>141.121361111111</longitude>
						<latitude>42.8728055555556</latitude>
						<altitude>0</altitude>
						<heading>360</heading>
						<tilt>60</tilt>
						<range>1000</range>
						<altitudeMode>relativeToGround</altitudeMode>
					</LookAt>
				</gx:FlyTo>
				<gx:FlyTo>
					<gx:duration>3</gx:duration>
					<gx:flyToMode>smooth</gx:flyToMode>
					<LookAt>
						<longitude>141.121361111111</longitude>
						<latitude>42.8728055555556</latitude>
						<altitude>0</altitude>
						<heading>0</heading>
						<tilt>60</tilt>
						<range>1000</range>
						<altitudeMode>relativeToGround</altitudeMode>
					</LookAt>
				</gx:FlyTo>
				<gx:FlyTo>
					<gx:duration>4</gx:duration>
					<LookAt>
						<longitude>141.123833333333</longitude>
						<latitude>42.8375</latitude>
						<altitude>0</altitude>
						<heading>0</heading>
						<tilt>60</tilt>
						<range>1000</range>
						<altitudeMode>relativeToGround</altitudeMode>
					</LookAt>
				</gx:FlyTo>
				<gx:FlyTo>
					<gx:duration>1</gx:duration>
					<gx:flyToMode>smooth</gx:flyToMode>
					<LookAt>
						<longitude>141.123833333333</longitude>
						<latitude>42.8375</latitude>
						<altitude>0</altitude>
						<heading>20</heading>
						<tilt>60</tilt>
						<range>1000</range>
						<altitudeMode>relativeToGround</altitudeMode>
					</LookAt>
				</gx:FlyTo>
				<gx:FlyTo>
					<gx:duration>1</gx:duration>
					<gx:flyToMode>smooth</gx:flyToMode>
					<LookAt>
						<longitude>141.123833333333</longitude>
						<latitude>42.8375</latitude>
						<altitude>0</altitude>
						<heading>40</heading>
						<tilt>60</tilt>
						<range>1000</range>
						<altitudeMode>relativeToGround</altitudeMode>
					</LookAt>
				</gx:FlyTo>
				<gx:FlyTo>
					<gx:duration>1</gx:duration>
					<gx:flyToMode>smooth</gx:flyToMode>
					<LookAt>
						<longitude>141.123833333333</longitude>
						<latitude>42.8375</latitude>
						<altitude>0</altitude>
						<heading>60</heading>
						<tilt>60</tilt>
						<range>1000</range>
						<altitudeMode>relativeToGround</altitudeMode>
					</LookAt>
				</gx:FlyTo>
				<gx:FlyTo>
					<gx:duration>1</gx:duration>
					<gx:flyToMode>smooth</gx:flyToMode>
					<LookAt>
						<longitude>141.123833333333</longitude>
						<latitude>42.8375</latitude>
						<altitude>0</altitude>
						<heading>80</heading>
						<tilt>60</tilt>
						<range>1000</range>
						<altitudeMode>relativeToGround</altitudeMode>
					</LookAt>
				</gx:FlyTo>
				<gx:FlyTo>
					<gx:duration>1</gx:duration>
					<gx:flyToMode>smooth</gx:flyToMode>
					<LookAt>
						<longitude>141.123833333333</longitude>
						<latitude>42.8375</latitude>
						<altitude>0</altitude>
						<heading>100</heading>
						<tilt>60</tilt>
						<range>1000</range>
						<altitudeMode>relativeToGround</altitudeMode>
					</LookAt>
				</gx:FlyTo>
				<gx:FlyTo>
					<gx:duration>1</gx:duration>
					<gx:flyToMode>smooth</gx:flyToMode>
					<LookAt>
						<longitude>141.123833333333</longitude>
						<latitude>42.8375</latitude>
						<altitude>0</altitude>
						<heading>120</heading>
						<tilt>60</tilt>
						<range>1000</range>
						<altitudeMode>relativeToGround</altitudeMode>
					</LookAt>
				</gx:FlyTo>
				<gx:FlyTo>
					<gx:duration>1</gx:duration>
					<gx:flyToMode>smooth</gx:flyToMode>
					<LookAt>
						<longitude>141.123833333333</longitude>
						<latitude>42.8375</latitude>
						<altitude>0</altitude>
						<heading>140</heading>
						<tilt>60</tilt>
						<range>1000</range>
						<altitudeMode>relativeToGround</altitudeMode>
					</LookAt>
				</gx:FlyTo>
				<gx:FlyTo>
					<gx:duration>1</gx:duration>
					<gx:flyToMode>smooth</gx:flyToMode>
					<LookAt>
						<longitude>141.123833333333</longitude>
						<latitude>42.8375</latitude>
						<altitude>0</altitude>
						<heading>160</heading>
						<tilt>60</tilt>
						<range>1000</range>
						<altitudeMode>relativeToGround</altitudeMode>
					</LookAt>
				</gx:FlyTo>
				<gx:FlyTo>
					<gx:duration>1</gx:duration>
					<gx:flyToMode>smooth</gx:flyToMode>
					<LookAt>
						<longitude>141.123833333333</longitude>
						<latitude>42.8375</latitude>
						<altitude>0</altitude>
						<heading>180</heading>
						<tilt>60</tilt>
						<range>1000</range>
						<altitudeMode>relativeToGround</altitudeMode>
					</LookAt>
				</gx:FlyTo>
				<gx:FlyTo>
					<gx:duration>1</gx:duration>
					<gx:flyToMode>smooth</gx:flyToMode>
					<LookAt>
						<longitude>141.123833333333</longitude>
						<latitude>42.8375</latitude>
						<altitude>0</altitude>
						<heading>200</heading>
						<tilt>60</tilt>
						<range>1000</range>
						<altitudeMode>relativeToGround</altitudeMode>
					</LookAt>
				</gx:FlyTo>
				<gx:FlyTo>
					<gx:duration>1</gx:duration>
					<gx:flyToMode>smooth</gx:flyToMode>
					<LookAt>
						<longitude>141.123833333333</longitude>
						<latitude>42.8375</latitude>
						<altitude>0</altitude>
						<heading>220</heading>
						<tilt>60</tilt>
						<range>1000</range>
						<altitudeMode>relativeToGround</altitudeMode>
					</LookAt>
				</gx:FlyTo>
				<gx:FlyTo>
					<gx:duration>1</gx:duration>
					<gx:flyToMode>smooth</gx:flyToMode>
					<LookAt>
						<longitude>141.123833333333</longitude>
						<latitude>42.8375</latitude>
						<altitude>0</altitude>
						<heading>240</heading>
						<tilt>60</tilt>
						<range>1000</range>
						<altitudeMode>relativeToGround</altitudeMode>
					</LookAt>
				</gx:FlyTo>
				<gx:FlyTo>
					<gx:duration>1</gx:duration>
					<gx:flyToMode>smooth</gx:flyToMode>
					<LookAt>
						<longitude>141.123833333333</longitude>
						<latitude>42.8375</latitude>
						<altitude>0</altitude>
						<heading>260</heading>
						<tilt>60</tilt>
						<range>1000</range>
						<altitudeMode>relativeToGround</altitudeMode>
					</LookAt>
				</gx:FlyTo>
				<gx:FlyTo>
					<gx:duration>1</gx:duration>
					<gx:flyToMode>smooth</gx:flyToMode>
					<LookAt>
						<longitude>141.123833333333</longitude>
						<latitude>42.8375</latitude>
						<altitude>0</altitude>
						<heading>280</heading>
						<tilt>60</tilt>
						<range>1000</range>
						<altitudeMode>relativeToGround</altitudeMode>
					</LookAt>
				</gx:FlyTo>
				<gx:FlyTo>
					<gx:duration>1</gx:duration>
					<gx:flyToMode>smooth</gx:flyToMode>
					<LookAt>
						<longitude>141.123833333333</longitude>
						<latitude>42.8375</latitude>
						<altitude>0</altitude>
						<heading>300</heading>
						<tilt>60</tilt>
						<range>1000</range>
						<altitudeMode>relativeToGround</altitudeMode>
					</LookAt>
				</gx:FlyTo>
				<gx:FlyTo>
					<gx:duration>1</gx:duration>
					<gx:flyToMode>smooth</gx:flyToMode>
					<LookAt>
						<longitude>141.123833333333</longitude>
						<latitude>42.8375</latitude>
						<altitude>0</altitude>
						<heading>320</heading>
						<tilt>60</tilt>
						<range>1000</range>
						<altitudeMode>relativeToGround</altitudeMode>
					</LookAt>
				</gx:FlyTo>
				<gx:FlyTo>
					<gx:duration>1</gx:duration>
					<gx:flyToMode>smooth</gx:flyToMode>
					<LookAt>
						<longitude>141.123833333333</longitude>
						<latitude>42.8375</latitude>
						<altitude>0</altitude>
						<heading>340</heading>
						<tilt>60</tilt>
						<range>1000</range>
						<altitudeMode>relativeToGround</altitudeMode>
					</LookAt>
				</gx:FlyTo>
				<gx:FlyTo>
					<gx:duration>1</gx:duration>
					<gx:flyToMode>smooth</gx:flyToMode>
					<LookAt>
						<longitude>141.123833333333</longitude>
						<latitude>42.8375</latitude>
						<altitude>0</altitude>
						<heading>360</heading>
						<tilt>60</tilt>
						<range>1000</range>
						<altitudeMode>relativeToGround</altitudeMode>
					</LookAt>
				</gx:FlyTo>
				<gx:FlyTo>
					<gx:duration>3</gx:duration>
					<gx:flyToMode>smooth</gx:flyToMode>
					<LookAt>
						<longitude>141.123833333333</longitude>
						<latitude>42.8375</latitude>
						<altitude>0</altitude>
						<heading>0</heading>
						<tilt>60</tilt>
						<range>1000</range>
						<altitudeMode>relativeToGround</altitudeMode>
					</LookAt>
				</gx:FlyTo>
				<gx:FlyTo>
					<gx:duration>4</gx:duration>
					<LookAt>
						<longitude>141.483333333333</longitude>
						<latitude>43.15</latitude>
						<altitude>0</altitude>
						<heading>0</heading>
						<tilt>0</tilt>
						<range>100000</range>
						<altitudeMode>relativeToGround</altitudeMode>
					</LookAt>
				</gx:FlyTo>
			</gx:Playlist>
		</gx:Tour>
		<Folder>
			<name>Labels for the tour</name>
			<visibility>0</visibility>
			<open>1</open>
			<Folder>
				<name>Site No.</name>
				<visibility>0</visibility>
				<LookAt>
					<longitude>141.483333333333</longitude>
					<latitude>43.15</latitude>
					<altitude>0</altitude>
					<heading>0</heading>
					<tilt>0</tilt>
					<range>100000</range>
					<altitudeMode>absolute</altitudeMode>
				</LookAt>
				<Folder>
					<name>2013</name>
					<visibility>0</visibility>
					<LookAt>
						<longitude>141.457013888889</longitude>
						<latitude>43.1721527777778</latitude>
						<altitude>0</altitude>
						<heading>0</heading>
						<tilt>0</tilt>
						<range>148734.567901234</range>
					</LookAt>
					<Placemark>
						<name>No.1</name>
						<visibility>0</visibility>
						<Style>
							<IconStyle>
								<color>ff00ffff</color>
								<scale>0</scale>
								<Icon>
									<href>http://maps.google.com/mapfiles/kml/shapes/placemark_circle.png</href>
								</Icon>
							</IconStyle>
							<LabelStyle>
								<color>ffffffff</color>
								<scale>0.8</scale>
							</LabelStyle>
						</Style>
						<Point>
							<altitudeMode>relativeToGround</altitudeMode>
							<coordinates>141.383694444444,42.9924444444444,60</coordinates>
						</Point>
					</Placemark>
					<Placemark>
						<name>No.2</name>
						<visibility>0</visibility>
						<Style>
							<IconStyle>
								<color>ffff88ff</color>
								<scale>0</scale>
								<Icon>
									<href>http://maps.google.com/mapfiles/kml/shapes/placemark_circle.png</href>
								</Icon>
							</IconStyle>
							<LabelStyle>
								<color>ffffffff</color>
								<scale>0.8</scale>
							</LabelStyle>
						</Style>
						<Point>
							<altitudeMode>relativeToGround</altitudeMode>
							<coordinates>141.783888888889,43.1861111111111,60</coordinates>
						</Point>
					</Placemark>
					<Placemark>
						<name>No.3</name>
						<visibility>0</visibility>
						<Style>
							<IconStyle>
								<color>ffff88ff</color>
								<scale>0</scale>
								<Icon>
									<href>http://maps.google.com/mapfiles/kml/shapes/placemark_circle.png</href>
								</Icon>
							</IconStyle>
							<LabelStyle>
								<color>ffffffff</color>
								<scale>0.8</scale>
							</LabelStyle>
						</Style>
						<Point>
							<altitudeMode>relativeToGround</altitudeMode>
							<coordinates>141.785833333333,43.1805555555556,60</coordinates>
						</Point>
					</Placemark>
					<Placemark>
						<name>No.4</name>
						<visibility>0</visibility>
						<Style>
							<IconStyle>
								<color>ffff88ff</color>
								<scale>0</scale>
								<Icon>
									<href>http://maps.google.com/mapfiles/kml/shapes/placemark_circle.png</href>
								</Icon>
							</IconStyle>
							<LabelStyle>
								<color>ffffffff</color>
								<scale>0.8</scale>
							</LabelStyle>
						</Style>
						<Point>
							<altitudeMode>relativeToGround</altitudeMode>
							<coordinates>141.784444444444,43.1783333333333,60</coordinates>
						</Point>
					</Placemark>
					<Placemark>
						<name>No.5</name>
						<visibility>0</visibility>
						<Style>
							<IconStyle>
								<color>ffff88ff</color>
								<scale>0</scale>
								<Icon>
									<href>http://maps.google.com/mapfiles/kml/shapes/placemark_circle.png</href>
								</Icon>
							</IconStyle>
							<LabelStyle>
								<color>ffffffff</color>
								<scale>0.8</scale>
							</LabelStyle>
						</Style>
						<Point>
							<altitudeMode>relativeToGround</altitudeMode>
							<coordinates>141.792666666667,43.1763888888889,60</coordinates>
						</Point>
					</Placemark>
					<Placemark>
						<name>No.6</name>
						<visibility>0</visibility>
						<Style>
							<IconStyle>
								<color>ff44ffaa</color>
								<scale>0</scale>
								<Icon>
									<href>http://maps.google.com/mapfiles/kml/shapes/placemark_circle.png</href>
								</Icon>
							</IconStyle>
							<LabelStyle>
								<color>ffffffff</color>
								<scale>0.8</scale>
							</LabelStyle>
						</Style>
						<Point>
							<altitudeMode>relativeToGround</altitudeMode>
							<coordinates>141.610277777778,43.388,60</coordinates>
						</Point>
					</Placemark>
					<Placemark>
						<name>No.7</name>
						<visibility>0</visibility>
						<Style>
							<IconStyle>
								<color>ff44ffaa</color>
								<scale>0</scale>
								<Icon>
									<href>http://maps.google.com/mapfiles/kml/shapes/placemark_circle.png</href>
								</Icon>
							</IconStyle>
							<LabelStyle>
								<color>ffffffff</color>
								<scale>0.8</scale>
							</LabelStyle>
						</Style>
						<Point>
							<altitudeMode>relativeToGround</altitudeMode>
							<coordinates>141.607083333333,43.5068055555556,60</coordinates>
						</Point>
					</Placemark>
					<Placemark>
						<name>No.8</name>
						<visibility>0</visibility>
						<Style>
							<IconStyle>
								<color>ffffff66</color>
								<scale>0</scale>
								<Icon>
									<href>http://maps.google.com/mapfiles/kml/shapes/placemark_circle.png</href>
								</Icon>
							</IconStyle>
							<LabelStyle>
								<color>ffffffff</color>
								<scale>0.8</scale>
							</LabelStyle>
						</Style>
						<Point>
							<altitudeMode>relativeToGround</altitudeMode>
							<coordinates>141.148555555556,42.8808333333333,60</coordinates>
						</Point>
					</Placemark>
					<Placemark>
						<name>No.9</name>
						<visibility>0</visibility>
						<Style>
							<IconStyle>
								<color>ffffff66</color>
								<scale>0</scale>
								<Icon>
									<href>http://maps.google.com/mapfiles/kml/shapes/placemark_circle.png</href>
								</Icon>
							</IconStyle>
							<LabelStyle>
								<color>ffffffff</color>
								<scale>0.8</scale>
							</LabelStyle>
						</Style>
						<Point>
							<altitudeMode>relativeToGround</altitudeMode>
							<coordinates>141.121361111111,42.8728055555556,60</coordinates>
						</Point>
					</Placemark>
					<Placemark>
						<name>No.10</name>
						<visibility>0</visibility>
						<Style>
							<IconStyle>
								<color>ffffff66</color>
								<scale>0</scale>
								<Icon>
									<href>http://maps.google.com/mapfiles/kml/shapes/placemark_circle.png</href>
								</Icon>
							</IconStyle>
							<LabelStyle>
								<color>ffffffff</color>
								<scale>0.8</scale>
							</LabelStyle>
						</Style>
						<Point>
							<altitudeMode>relativeToGround</altitudeMode>
							<coordinates>141.123833333333,42.8375,60</coordinates>
						</Point>
					</Placemark>
				</Folder>
				<Folder>
					<name>2014</name>
					<visibility>0</visibility>
					<LookAt>
						<longitude>141.477555555556</longitude>
						<latitude>43.1410138888889</latitude>
						<altitude>0</altitude>
						<heading>0</heading>
						<tilt>0</tilt>
						<range>126818.756939337</range>
					</LookAt>
					<Placemark>
						<name>No.11</name>
						<visibility>0</visibility>
						<Style>
							<IconStyle>
								<color>ffff88ff</color>
								<scale>0</scale>
								<Icon>
									<href>http://maps.google.com/mapfiles/kml/shapes/placemark_circle.png</href>
								</Icon>
							</IconStyle>
							<LabelStyle>
								<color>ffffffff</color>
								<scale>0.8</scale>
							</LabelStyle>
						</Style>
						<Point>
							<altitudeMode>relativeToGround</altitudeMode>
							<coordinates>141.798888888889,43.1827222222222,60</coordinates>
						</Point>
					</Placemark>
					<Placemark>
						<name>No.12</name>
						<visibility>0</visibility>
						<Style>
							<IconStyle>
								<color>ff4488ff</color>
								<scale>0</scale>
								<Icon>
									<href>http://maps.google.com/mapfiles/kml/shapes/placemark_circle.png</href>
								</Icon>
							</IconStyle>
							<LabelStyle>
								<color>ffffffff</color>
								<scale>0.8</scale>
							</LabelStyle>
						</Style>
						<Point>
							<altitudeMode>relativeToGround</altitudeMode>
							<coordinates>141.868611111111,43.2879444444444,60</coordinates>
						</Point>
					</Placemark>
					<Placemark>
						<name>No.13</name>
						<visibility>0</visibility>
						<Style>
							<IconStyle>
								<color>ff4488ff</color>
								<scale>0</scale>
								<Icon>
									<href>http://maps.google.com/mapfiles/kml/shapes/placemark_circle.png</href>
								</Icon>
							</IconStyle>
							<LabelStyle>
								<color>ffffffff</color>
								<scale>0.8</scale>
							</LabelStyle>
						</Style>
						<Point>
							<altitudeMode>relativeToGround</altitudeMode>
							<coordinates>141.853888888889,43.2721666666667,60</coordinates>
						</Point>
					</Placemark>
					<Placemark>
						<name>No.14</name>
						<visibility>0</visibility>
						<Style>
							<IconStyle>
								<color>ffff88ff</color>
								<scale>0</scale>
								<Icon>
									<href>http://maps.google.com/mapfiles/kml/shapes/placemark_circle.png</href>
								</Icon>
							</IconStyle>
							<LabelStyle>
								<color>ffffffff</color>
								<scale>0.8</scale>
							</LabelStyle>
						</Style>
						<Point>
							<altitudeMode>relativeToGround</altitudeMode>
							<coordinates>141.798811111111,43.1801777777778,60</coordinates>
						</Point>
					</Placemark>
					<Placemark>
						<name>No.15</name>
						<visibility>0</visibility>
						<Style>
							<IconStyle>
								<color>ffff88ff</color>
								<scale>0</scale>
								<Icon>
									<href>http://maps.google.com/mapfiles/kml/shapes/placemark_circle.png</href>
								</Icon>
							</IconStyle>
							<LabelStyle>
								<color>ffffffff</color>
								<scale>0.8</scale>
							</LabelStyle>
						</Style>
						<Point>
							<altitudeMode>relativeToGround</altitudeMode>
							<coordinates>141.799569444444,43.1801861111111,60</coordinates>
						</Point>
					</Placemark>
					<Placemark>
						<name>No.16</name>
						<visibility>0</visibility>
						<Style>
							<IconStyle>
								<color>ffff88ff</color>
								<scale>0</scale>
								<Icon>
									<href>http://maps.google.com/mapfiles/kml/shapes/placemark_circle.png</href>
								</Icon>
							</IconStyle>
							<LabelStyle>
								<color>ffffffff</color>
								<scale>0.8</scale>
							</LabelStyle>
						</Style>
						<Point>
							<altitudeMode>relativeToGround</altitudeMode>
							<coordinates>141.804166666667,43.1822222222222,60</coordinates>
						</Point>
					</Placemark>
					<Placemark>
						<name>No.17</name>
						<visibility>0</visibility>
						<Style>
							<IconStyle>
								<color>ffff88ff</color>
								<scale>0</scale>
								<Icon>
									<href>http://maps.google.com/mapfiles/kml/shapes/placemark_circle.png</href>
								</Icon>
							</IconStyle>
							<LabelStyle>
								<color>ffffffff</color>
								<scale>0.8</scale>
							</LabelStyle>
						</Style>
						<Point>
							<altitudeMode>relativeToGround</altitudeMode>
							<coordinates>141.806388888889,43.1827222222222,60</coordinates>
						</Point>
					</Placemark>
					<Placemark>
						<name>No.18</name>
						<visibility>0</visibility>
						<Style>
							<IconStyle>
								<color>ffff88ff</color>
								<scale>0</scale>
								<Icon>
									<href>http://maps.google.com/mapfiles/kml/shapes/placemark_circle.png</href>
								</Icon>
							</IconStyle>
							<LabelStyle>
								<color>ffffffff</color>
								<scale>0.8</scale>
							</LabelStyle>
						</Style>
						<Point>
							<altitudeMode>relativeToGround</altitudeMode>
							<coordinates>141.805,43.1809722222222,60</coordinates>
						</Point>
					</Placemark>
					<Placemark>
						<name>No.19</name>
						<visibility>0</visibility>
						<Style>
							<IconStyle>
								<color>ffff88ff</color>
								<scale>0</scale>
								<Icon>
									<href>http://maps.google.com/mapfiles/kml/shapes/placemark_circle.png</href>
								</Icon>
							</IconStyle>
							<LabelStyle>
								<color>ffffffff</color>
								<scale>0.8</scale>
							</LabelStyle>
						</Style>
						<Point>
							<altitudeMode>relativeToGround</altitudeMode>
							<coordinates>141.807166666667,43.1811944444444,60</coordinates>
						</Point>
					</Placemark>
					<Placemark>
						<name>No.20</name>
						<visibility>0</visibility>
						<Style>
							<IconStyle>
								<color>ffffff66</color>
								<scale>0</scale>
								<Icon>
									<href>http://maps.google.com/mapfiles/kml/shapes/placemark_circle.png</href>
								</Icon>
							</IconStyle>
							<LabelStyle>
								<color>ffffffff</color>
								<scale>0.8</scale>
							</LabelStyle>
						</Style>
						<Point>
							<altitudeMode>relativeToGround</altitudeMode>
							<coordinates>141.0865,42.9940833333333,60</coordinates>
						</Point>
					</Placemark>
				</Folder>
				<Folder>
					<name>2015</name>
					<visibility>0</visibility>
					<LookAt>
						<longitude>141.795069444444</longitude>
						<latitude>43.1806944444444</latitude>
						<altitude>0</altitude>
						<heading>0</heading>
						<tilt>0</tilt>
						<range>3632.48650832525</range>
					</LookAt>
					<Placemark>
						<name>No.21</name>
						<visibility>0</visibility>
						<Style>
							<IconStyle>
								<color>ffff88ff</color>
								<scale>0</scale>
								<Icon>
									<href>http://maps.google.com/mapfiles/kml/shapes/placemark_circle.png</href>
								</Icon>
							</IconStyle>
							<LabelStyle>
								<color>ffffffff</color>
								<scale>0.8</scale>
							</LabelStyle>
						</Style>
						<Point>
							<altitudeMode>relativeToGround</altitudeMode>
							<coordinates>141.786611111111,43.1788611111111,60</coordinates>
						</Point>
					</Placemark>
					<Placemark>
						<name>No.22</name>
						<visibility>0</visibility>
						<Style>
							<IconStyle>
								<color>ffff88ff</color>
								<scale>0</scale>
								<Icon>
									<href>http://maps.google.com/mapfiles/kml/shapes/placemark_circle.png</href>
								</Icon>
							</IconStyle>
							<LabelStyle>
								<color>ffffffff</color>
								<scale>0.8</scale>
							</LabelStyle>
						</Style>
						<Point>
							<altitudeMode>relativeToGround</altitudeMode>
							<coordinates>141.806277777778,43.1825277777778,60</coordinates>
						</Point>
					</Placemark>
					<Placemark>
						<name>No.23</name>
						<visibility>0</visibility>
						<Style>
							<IconStyle>
								<color>ffff88ff</color>
								<scale>0</scale>
								<Icon>
									<href>http://maps.google.com/mapfiles/kml/shapes/placemark_circle.png</href>
								</Icon>
							</IconStyle>
							<LabelStyle>
								<color>ffffffff</color>
								<scale>0.8</scale>
							</LabelStyle>
						</Style>
						<Point>
							<altitudeMode>relativeToGround</altitudeMode>
							<coordinates>141.801777777778,43.1818055555556,60</coordinates>
						</Point>
					</Placemark>
					<Placemark>
						<name>No.24</name>
						<visibility>0</visibility>
						<Style>
							<IconStyle>
								<color>ffff88ff</color>
								<scale>0</scale>
								<Icon>
									<href>http://maps.google.com/mapfiles/kml/shapes/placemark_circle.png</href>
								</Icon>
							</IconStyle>
							<LabelStyle>
								<color>ffffffff</color>
								<scale>0.8</scale>
							</LabelStyle>
						</Style>
						<Point>
							<altitudeMode>relativeToGround</altitudeMode>
							<coordinates>141.783861111111,43.1805,60</coordinates>
						</Point>
					</Placemark>
				</Folder>
				<Folder>
					<name>2016</name>
					<visibility>0</visibility>
					<LookAt>
						<longitude>141.630058333333</longitude>
						<latitude>43.1411236111111</latitude>
						<altitude>0</altitude>
						<heading>0</heading>
						<tilt>0</tilt>
						<range>77733.3265798801</range>
					</LookAt>
					<Placemark>
						<name>No.25</name>
						<visibility>0</visibility>
						<Style>
							<IconStyle>
								<color>ffff88ff</color>
								<scale>0</scale>
								<Icon>
									<href>http://maps.google.com/mapfiles/kml/shapes/placemark_circle.png</href>
								</Icon>
							</IconStyle>
							<LabelStyle>
								<color>ffffffff</color>
								<scale>0.8</scale>
							</LabelStyle>
						</Style>
						<Point>
							<altitudeMode>relativeToGround</altitudeMode>
							<coordinates>141.802891666667,43.1806527777778,60</coordinates>
						</Point>
					</Placemark>
					<Placemark>
						<name>No.26</name>
						<visibility>0</visibility>
						<Style>
							<IconStyle>
								<color>ffff88ff</color>
								<scale>0</scale>
								<Icon>
									<href>http://maps.google.com/mapfiles/kml/shapes/placemark_circle.png</href>
								</Icon>
							</IconStyle>
							<LabelStyle>
								<color>ffffffff</color>
								<scale>0.8</scale>
							</LabelStyle>
						</Style>
						<Point>
							<altitudeMode>relativeToGround</altitudeMode>
							<coordinates>141.802205555556,43.1806111111111,60</coordinates>
						</Point>
					</Placemark>
					<Placemark>
						<name>No.27</name>
						<visibility>0</visibility>
						<Style>
							<IconStyle>
								<color>ff4488ff</color>
								<scale>0</scale>
								<Icon>
									<href>http://maps.google.com/mapfiles/kml/shapes/placemark_circle.png</href>
								</Icon>
							</IconStyle>
							<LabelStyle>
								<color>ffffffff</color>
								<scale>0.8</scale>
							</LabelStyle>
						</Style>
						<Point>
							<altitudeMode>relativeToGround</altitudeMode>
							<coordinates>141.853577777778,43.2714305555556,60</coordinates>
						</Point>
					</Placemark>
					<Placemark>
						<name>No.28</name>
						<visibility>0</visibility>
						<Style>
							<IconStyle>
								<color>ff4488ff</color>
								<scale>0</scale>
								<Icon>
									<href>http://maps.google.com/mapfiles/kml/shapes/placemark_circle.png</href>
								</Icon>
							</IconStyle>
							<LabelStyle>
								<color>ffffffff</color>
								<scale>0.8</scale>
							</LabelStyle>
						</Style>
						<Point>
							<altitudeMode>relativeToGround</altitudeMode>
							<coordinates>141.854441666667,43.2720722222222,60</coordinates>
						</Point>
					</Placemark>
					<Placemark>
						<name>No.29</name>
						<visibility>0</visibility>
						<Style>
							<IconStyle>
								<color>ff00ffff</color>
								<scale>0</scale>
								<Icon>
									<href>http://maps.google.com/mapfiles/kml/shapes/placemark_circle.png</href>
								</Icon>
							</IconStyle>
							<LabelStyle>
								<color>ffffffff</color>
								<scale>0.8</scale>
							</LabelStyle>
						</Style>
						<Point>
							<altitudeMode>relativeToGround</altitudeMode>
							<coordinates>141.390361111111,42.9928888888889,60</coordinates>
						</Point>
					</Placemark>
					<Placemark>
						<name>No.30</name>
						<visibility>0</visibility>
						<Style>
							<IconStyle>
								<color>ff4488ff</color>
								<scale>0</scale>
								<Icon>
									<href>http://maps.google.com/mapfiles/kml/shapes/placemark_circle.png</href>
								</Icon>
							</IconStyle>
							<LabelStyle>
								<color>ffffffff</color>
								<scale>0.8</scale>
							</LabelStyle>
						</Style>
						<Point>
							<altitudeMode>relativeToGround</altitudeMode>
							<coordinates>141.869755555556,43.2879888888889,60</coordinates>
						</Point>
					</Placemark>
					<Placemark>
						<name>No.31</name>
						<visibility>0</visibility>
						<Style>
							<IconStyle>
								<color>ff4488ff</color>
								<scale>0</scale>
								<Icon>
									<href>http://maps.google.com/mapfiles/kml/shapes/placemark_circle.png</href>
								</Icon>
							</IconStyle>
							<LabelStyle>
								<color>ffffffff</color>
								<scale>0.8</scale>
							</LabelStyle>
						</Style>
						<Point>
							<altitudeMode>relativeToGround</altitudeMode>
							<coordinates>141.866958333333,43.2893583333333,60</coordinates>
						</Point>
					</Placemark>
				</Folder>
				<Folder>
					<name>2017</name>
					<visibility>0</visibility>
					<LookAt>
						<longitude>141.623070833333</longitude>
						<latitude>43.1299513888889</latitude>
						<altitude>0</altitude>
						<heading>0</heading>
						<tilt>0</tilt>
						<range>75282.8650977315</range>
					</LookAt>
					<Placemark>
						<name>No.32</name>
						<visibility>0</visibility>
						<Style>
							<IconStyle>
								<color>ffff88ff</color>
								<scale>0</scale>
								<Icon>
									<href>http://maps.google.com/mapfiles/kml/shapes/placemark_circle.png</href>
								</Icon>
							</IconStyle>
							<LabelStyle>
								<color>ffffffff</color>
								<scale>0.8</scale>
							</LabelStyle>
						</Style>
						<Point>
							<altitudeMode>relativeToGround</altitudeMode>
							<coordinates>141.802861111111,43.1806527777778,60</coordinates>
						</Point>
					</Placemark>
					<Placemark>
						<name>No.33</name>
						<visibility>0</visibility>
						<Style>
							<IconStyle>
								<color>ff00ffff</color>
								<scale>0</scale>
								<Icon>
									<href>http://maps.google.com/mapfiles/kml/shapes/placemark_circle.png</href>
								</Icon>
							</IconStyle>
							<LabelStyle>
								<color>ffffffff</color>
								<scale>0.8</scale>
							</LabelStyle>
						</Style>
						<Point>
							<altitudeMode>relativeToGround</altitudeMode>
							<coordinates>141.392555555556,42.9953333333333,60</coordinates>
						</Point>
					</Placemark>
					<Placemark>
						<name>No.34</name>
						<visibility>0</visibility>
						<Style>
							<IconStyle>
								<color>ff4488ff</color>
								<scale>0</scale>
								<Icon>
									<href>http://maps.google.com/mapfiles/kml/shapes/placemark_circle.png</href>
								</Icon>
							</IconStyle>
							<LabelStyle>
								<color>ffffffff</color>
								<scale>0.8</scale>
							</LabelStyle>
						</Style>
						<Point>
							<altitudeMode>relativeToGround</altitudeMode>
							<coordinates>141.855127777778,43.2695527777778,60</coordinates>
						</Point>
					</Placemark>
					<Placemark>
						<name>No.35</name>
						<visibility>0</visibility>
						<Style>
							<IconStyle>
								<color>ff4488ff</color>
								<scale>0</scale>
								<Icon>
									<href>http://maps.google.com/mapfiles/kml/shapes/placemark_circle.png</href>
								</Icon>
							</IconStyle>
							<LabelStyle>
								<color>ffffffff</color>
								<scale>0.8</scale>
							</LabelStyle>
						</Style>
						<Point>
							<altitudeMode>relativeToGround</altitudeMode>
							<coordinates>141.855169444444,43.2695166666667,60</coordinates>
						</Point>
					</Placemark>
					<Placemark>
						<name>No.36</name>
						<visibility>0</visibility>
						<Style>
							<IconStyle>
								<color>ff4488ff</color>
								<scale>0</scale>
								<Icon>
									<href>http://maps.google.com/mapfiles/kml/shapes/placemark_circle.png</href>
								</Icon>
							</IconStyle>
							<LabelStyle>
								<color>ffffffff</color>
								<scale>0.8</scale>
							</LabelStyle>
						</Style>
						<Point>
							<altitudeMode>relativeToGround</altitudeMode>
							<coordinates>141.853933333333,43.2700972222222,60</coordinates>
						</Point>
					</Placemark>
					<Placemark>
						<name>No.37</name>
						<visibility>0</visibility>
						<Style>
							<IconStyle>
								<color>ff00ffff</color>
								<scale>0</scale>
								<Icon>
									<href>http://maps.google.com/mapfiles/kml/shapes/placemark_circle.png</href>
								</Icon>
							</IconStyle>
							<LabelStyle>
								<color>ffffffff</color>
								<scale>0.8</scale>
							</LabelStyle>
						</Style>
						<Point>
							<altitudeMode>relativeToGround</altitudeMode>
							<coordinates>141.390972222222,42.9898055555556,60</coordinates>
						</Point>
					</Placemark>
				</Folder>
			</Folder>
			<Folder>
				<name>Date</name>
				<visibility>0</visibility>
				<LookAt>
					<longitude>141.483333333333</longitude>
					<latitude>43.15</latitude>
					<altitude>0</altitude>
					<heading>0</heading>
					<tilt>0</tilt>
					<range>100000</range>
					<altitudeMode>absolute</altitudeMode>
				</LookAt>
				<Folder>
					<name>2013</name>
					<visibility>0</visibility>
					<LookAt>
						<longitude>141.457013888889</longitude>
						<latitude>43.1721527777778</latitude>
						<altitude>0</altitude>
						<heading>0</heading>
						<tilt>0</tilt>
						<range>148734.567901234</range>
					</LookAt>
					<Placemark>
						<name>20 Apr 2013</name>
						<visibility>0</visibility>
						<Style>
							<IconStyle>
								<color>ff00ffff</color>
								<scale>0</scale>
								<Icon>
									<href>http://maps.google.com/mapfiles/kml/shapes/placemark_circle.png</href>
								</Icon>
							</IconStyle>
							<LabelStyle>
								<color>ffffffff</color>
								<scale>0.8</scale>
							</LabelStyle>
						</Style>
						<Point>
							<altitudeMode>relativeToGround</altitudeMode>
							<coordinates>141.383694444444,42.9924444444444,100</coordinates>
						</Point>
					</Placemark>
					<Placemark>
						<name>29 Apr 2013</name>
						<visibility>0</visibility>
						<Style>
							<IconStyle>
								<color>ffff88ff</color>
								<scale>0</scale>
								<Icon>
									<href>http://maps.google.com/mapfiles/kml/shapes/placemark_circle.png</href>
								</Icon>
							</IconStyle>
							<LabelStyle>
								<color>ffffffff</color>
								<scale>0.8</scale>
							</LabelStyle>
						</Style>
						<Point>
							<altitudeMode>relativeToGround</altitudeMode>
							<coordinates>141.783888888889,43.1861111111111,100</coordinates>
						</Point>
					</Placemark>
					<Placemark>
						<name>03 May 2013</name>
						<visibility>0</visibility>
						<Style>
							<IconStyle>
								<color>ffff88ff</color>
								<scale>0</scale>
								<Icon>
									<href>http://maps.google.com/mapfiles/kml/shapes/placemark_circle.png</href>
								</Icon>
							</IconStyle>
							<LabelStyle>
								<color>ffffffff</color>
								<scale>0.8</scale>
							</LabelStyle>
						</Style>
						<Point>
							<altitudeMode>relativeToGround</altitudeMode>
							<coordinates>141.785833333333,43.1805555555556,100</coordinates>
						</Point>
					</Placemark>
					<Placemark>
						<name>04 May 2013</name>
						<visibility>0</visibility>
						<Style>
							<IconStyle>
								<color>ffff88ff</color>
								<scale>0</scale>
								<Icon>
									<href>http://maps.google.com/mapfiles/kml/shapes/placemark_circle.png</href>
								</Icon>
							</IconStyle>
							<LabelStyle>
								<color>ffffffff</color>
								<scale>0.8</scale>
							</LabelStyle>
						</Style>
						<Point>
							<altitudeMode>relativeToGround</altitudeMode>
							<coordinates>141.784444444444,43.1783333333333,100</coordinates>
						</Point>
					</Placemark>
					<Placemark>
						<name>05 May 2013</name>
						<visibility>0</visibility>
						<Style>
							<IconStyle>
								<color>ffff88ff</color>
								<scale>0</scale>
								<Icon>
									<href>http://maps.google.com/mapfiles/kml/shapes/placemark_circle.png</href>
								</Icon>
							</IconStyle>
							<LabelStyle>
								<color>ffffffff</color>
								<scale>0.8</scale>
							</LabelStyle>
						</Style>
						<Point>
							<altitudeMode>relativeToGround</altitudeMode>
							<coordinates>141.792666666667,43.1763888888889,100</coordinates>
						</Point>
					</Placemark>
					<Placemark>
						<name>22 May 2013</name>
						<visibility>0</visibility>
						<Style>
							<IconStyle>
								<color>ff44ffaa</color>
								<scale>0</scale>
								<Icon>
									<href>http://maps.google.com/mapfiles/kml/shapes/placemark_circle.png</href>
								</Icon>
							</IconStyle>
							<LabelStyle>
								<color>ffffffff</color>
								<scale>0.8</scale>
							</LabelStyle>
						</Style>
						<Point>
							<altitudeMode>relativeToGround</altitudeMode>
							<coordinates>141.610277777778,43.388,100</coordinates>
						</Point>
					</Placemark>
					<Placemark>
						<name>26 May 2013</name>
						<visibility>0</visibility>
						<Style>
							<IconStyle>
								<color>ff44ffaa</color>
								<scale>0</scale>
								<Icon>
									<href>http://maps.google.com/mapfiles/kml/shapes/placemark_circle.png</href>
								</Icon>
							</IconStyle>
							<LabelStyle>
								<color>ffffffff</color>
								<scale>0.8</scale>
							</LabelStyle>
						</Style>
						<Point>
							<altitudeMode>relativeToGround</altitudeMode>
							<coordinates>141.607083333333,43.5068055555556,100</coordinates>
						</Point>
					</Placemark>
					<Placemark>
						<name>26 May 2013</name>
						<visibility>0</visibility>
						<Style>
							<IconStyle>
								<color>ffffff66</color>
								<scale>0</scale>
								<Icon>
									<href>http://maps.google.com/mapfiles/kml/shapes/placemark_circle.png</href>
								</Icon>
							</IconStyle>
							<LabelStyle>
								<color>ffffffff</color>
								<scale>0.8</scale>
							</LabelStyle>
						</Style>
						<Point>
							<altitudeMode>relativeToGround</altitudeMode>
							<coordinates>141.148555555556,42.8808333333333,100</coordinates>
						</Point>
					</Placemark>
					<Placemark>
						<name>31 May 2013</name>
						<visibility>0</visibility>
						<Style>
							<IconStyle>
								<color>ffffff66</color>
								<scale>0</scale>
								<Icon>
									<href>http://maps.google.com/mapfiles/kml/shapes/placemark_circle.png</href>
								</Icon>
							</IconStyle>
							<LabelStyle>
								<color>ffffffff</color>
								<scale>0.8</scale>
							</LabelStyle>
						</Style>
						<Point>
							<altitudeMode>relativeToGround</altitudeMode>
							<coordinates>141.121361111111,42.8728055555556,100</coordinates>
						</Point>
					</Placemark>
					<Placemark>
						<name>09 Jun 2013</name>
						<visibility>0</visibility>
						<Style>
							<IconStyle>
								<color>ffffff66</color>
								<scale>0</scale>
								<Icon>
									<href>http://maps.google.com/mapfiles/kml/shapes/placemark_circle.png</href>
								</Icon>
							</IconStyle>
							<LabelStyle>
								<color>ffffffff</color>
								<scale>0.8</scale>
							</LabelStyle>
						</Style>
						<Point>
							<altitudeMode>relativeToGround</altitudeMode>
							<coordinates>141.123833333333,42.8375,100</coordinates>
						</Point>
					</Placemark>
				</Folder>
				<Folder>
					<name>2014</name>
					<visibility>0</visibility>
					<LookAt>
						<longitude>141.477555555556</longitude>
						<latitude>43.1410138888889</latitude>
						<altitude>0</altitude>
						<heading>0</heading>
						<tilt>0</tilt>
						<range>126818.756939337</range>
					</LookAt>
					<Placemark>
						<name>19 Apr 2014</name>
						<visibility>0</visibility>
						<Style>
							<IconStyle>
								<color>ffff88ff</color>
								<scale>0</scale>
								<Icon>
									<href>http://maps.google.com/mapfiles/kml/shapes/placemark_circle.png</href>
								</Icon>
							</IconStyle>
							<LabelStyle>
								<color>ffffffff</color>
								<scale>0.8</scale>
							</LabelStyle>
						</Style>
						<Point>
							<altitudeMode>relativeToGround</altitudeMode>
							<coordinates>141.798888888889,43.1827222222222,100</coordinates>
						</Point>
					</Placemark>
					<Placemark>
						<name>22 Apr 2014</name>
						<visibility>0</visibility>
						<Style>
							<IconStyle>
								<color>ff4488ff</color>
								<scale>0</scale>
								<Icon>
									<href>http://maps.google.com/mapfiles/kml/shapes/placemark_circle.png</href>
								</Icon>
							</IconStyle>
							<LabelStyle>
								<color>ffffffff</color>
								<scale>0.8</scale>
							</LabelStyle>
						</Style>
						<Point>
							<altitudeMode>relativeToGround</altitudeMode>
							<coordinates>141.868611111111,43.2879444444444,100</coordinates>
						</Point>
					</Placemark>
					<Placemark>
						<name>24 Apr 2014</name>
						<visibility>0</visibility>
						<Style>
							<IconStyle>
								<color>ff4488ff</color>
								<scale>0</scale>
								<Icon>
									<href>http://maps.google.com/mapfiles/kml/shapes/placemark_circle.png</href>
								</Icon>
							</IconStyle>
							<LabelStyle>
								<color>ffffffff</color>
								<scale>0.8</scale>
							</LabelStyle>
						</Style>
						<Point>
							<altitudeMode>relativeToGround</altitudeMode>
							<coordinates>141.853888888889,43.2721666666667,100</coordinates>
						</Point>
					</Placemark>
					<Placemark>
						<name>26 Apr 2014</name>
						<visibility>0</visibility>
						<Style>
							<IconStyle>
								<color>ffff88ff</color>
								<scale>0</scale>
								<Icon>
									<href>http://maps.google.com/mapfiles/kml/shapes/placemark_circle.png</href>
								</Icon>
							</IconStyle>
							<LabelStyle>
								<color>ffffffff</color>
								<scale>0.8</scale>
							</LabelStyle>
						</Style>
						<Point>
							<altitudeMode>relativeToGround</altitudeMode>
							<coordinates>141.798811111111,43.1801777777778,100</coordinates>
						</Point>
					</Placemark>
					<Placemark>
						<name>26 Apr 2014</name>
						<visibility>0</visibility>
						<Style>
							<IconStyle>
								<color>ffff88ff</color>
								<scale>0</scale>
								<Icon>
									<href>http://maps.google.com/mapfiles/kml/shapes/placemark_circle.png</href>
								</Icon>
							</IconStyle>
							<LabelStyle>
								<color>ffffffff</color>
								<scale>0.8</scale>
							</LabelStyle>
						</Style>
						<Point>
							<altitudeMode>relativeToGround</altitudeMode>
							<coordinates>141.799569444444,43.1801861111111,100</coordinates>
						</Point>
					</Placemark>
					<Placemark>
						<name>27 Apr 2014</name>
						<visibility>0</visibility>
						<Style>
							<IconStyle>
								<color>ffff88ff</color>
								<scale>0</scale>
								<Icon>
									<href>http://maps.google.com/mapfiles/kml/shapes/placemark_circle.png</href>
								</Icon>
							</IconStyle>
							<LabelStyle>
								<color>ffffffff</color>
								<scale>0.8</scale>
							</LabelStyle>
						</Style>
						<Point>
							<altitudeMode>relativeToGround</altitudeMode>
							<coordinates>141.804166666667,43.1822222222222,100</coordinates>
						</Point>
					</Placemark>
					<Placemark>
						<name>27 Apr 2014</name>
						<visibility>0</visibility>
						<Style>
							<IconStyle>
								<color>ffff88ff</color>
								<scale>0</scale>
								<Icon>
									<href>http://maps.google.com/mapfiles/kml/shapes/placemark_circle.png</href>
								</Icon>
							</IconStyle>
							<LabelStyle>
								<color>ffffffff</color>
								<scale>0.8</scale>
							</LabelStyle>
						</Style>
						<Point>
							<altitudeMode>relativeToGround</altitudeMode>
							<coordinates>141.806388888889,43.1827222222222,100</coordinates>
						</Point>
					</Placemark>
					<Placemark>
						<name>27 Apr 2014</name>
						<visibility>0</visibility>
						<Style>
							<IconStyle>
								<color>ffff88ff</color>
								<scale>0</scale>
								<Icon>
									<href>http://maps.google.com/mapfiles/kml/shapes/placemark_circle.png</href>
								</Icon>
							</IconStyle>
							<LabelStyle>
								<color>ffffffff</color>
								<scale>0.8</scale>
							</LabelStyle>
						</Style>
						<Point>
							<altitudeMode>relativeToGround</altitudeMode>
							<coordinates>141.805,43.1809722222222,100</coordinates>
						</Point>
					</Placemark>
					<Placemark>
						<name>27 Apr 2014</name>
						<visibility>0</visibility>
						<Style>
							<IconStyle>
								<color>ffff88ff</color>
								<scale>0</scale>
								<Icon>
									<href>http://maps.google.com/mapfiles/kml/shapes/placemark_circle.png</href>
								</Icon>
							</IconStyle>
							<LabelStyle>
								<color>ffffffff</color>
								<scale>0.8</scale>
							</LabelStyle>
						</Style>
						<Point>
							<altitudeMode>relativeToGround</altitudeMode>
							<coordinates>141.807166666667,43.1811944444444,100</coordinates>
						</Point>
					</Placemark>
					<Placemark>
						<name>12 May 2014</name>
						<visibility>0</visibility>
						<Style>
							<IconStyle>
								<color>ffffff66</color>
								<scale>0</scale>
								<Icon>
									<href>http://maps.google.com/mapfiles/kml/shapes/placemark_circle.png</href>
								</Icon>
							</IconStyle>
							<LabelStyle>
								<color>ffffffff</color>
								<scale>0.8</scale>
							</LabelStyle>
						</Style>
						<Point>
							<altitudeMode>relativeToGround</altitudeMode>
							<coordinates>141.0865,42.9940833333333,100</coordinates>
						</Point>
					</Placemark>
				</Folder>
				<Folder>
					<name>2015</name>
					<visibility>0</visibility>
					<LookAt>
						<longitude>141.795069444444</longitude>
						<latitude>43.1806944444444</latitude>
						<altitude>0</altitude>
						<heading>0</heading>
						<tilt>0</tilt>
						<range>3632.48650832525</range>
					</LookAt>
					<Placemark>
						<name>11 Apr 2015</name>
						<visibility>0</visibility>
						<Style>
							<IconStyle>
								<color>ffff88ff</color>
								<scale>0</scale>
								<Icon>
									<href>http://maps.google.com/mapfiles/kml/shapes/placemark_circle.png</href>
								</Icon>
							</IconStyle>
							<LabelStyle>
								<color>ffffffff</color>
								<scale>0.8</scale>
							</LabelStyle>
						</Style>
						<Point>
							<altitudeMode>relativeToGround</altitudeMode>
							<coordinates>141.786611111111,43.1788611111111,100</coordinates>
						</Point>
					</Placemark>
					<Placemark>
						<name>12 Apr 2015</name>
						<visibility>0</visibility>
						<Style>
							<IconStyle>
								<color>ffff88ff</color>
								<scale>0</scale>
								<Icon>
									<href>http://maps.google.com/mapfiles/kml/shapes/placemark_circle.png</href>
								</Icon>
							</IconStyle>
							<LabelStyle>
								<color>ffffffff</color>
								<scale>0.8</scale>
							</LabelStyle>
						</Style>
						<Point>
							<altitudeMode>relativeToGround</altitudeMode>
							<coordinates>141.806277777778,43.1825277777778,100</coordinates>
						</Point>
					</Placemark>
					<Placemark>
						<name>12 Apr 2015</name>
						<visibility>0</visibility>
						<Style>
							<IconStyle>
								<color>ffff88ff</color>
								<scale>0</scale>
								<Icon>
									<href>http://maps.google.com/mapfiles/kml/shapes/placemark_circle.png</href>
								</Icon>
							</IconStyle>
							<LabelStyle>
								<color>ffffffff</color>
								<scale>0.8</scale>
							</LabelStyle>
						</Style>
						<Point>
							<altitudeMode>relativeToGround</altitudeMode>
							<coordinates>141.801777777778,43.1818055555556,100</coordinates>
						</Point>
					</Placemark>
					<Placemark>
						<name>14 Apr 2015</name>
						<visibility>0</visibility>
						<Style>
							<IconStyle>
								<color>ffff88ff</color>
								<scale>0</scale>
								<Icon>
									<href>http://maps.google.com/mapfiles/kml/shapes/placemark_circle.png</href>
								</Icon>
							</IconStyle>
							<LabelStyle>
								<color>ffffffff</color>
								<scale>0.8</scale>
							</LabelStyle>
						</Style>
						<Point>
							<altitudeMode>relativeToGround</altitudeMode>
							<coordinates>141.783861111111,43.1805,100</coordinates>
						</Point>
					</Placemark>
				</Folder>
				<Folder>
					<name>2016</name>
					<visibility>0</visibility>
					<LookAt>
						<longitude>141.630058333333</longitude>
						<latitude>43.1411236111111</latitude>
						<altitude>0</altitude>
						<heading>0</heading>
						<tilt>0</tilt>
						<range>77733.3265798801</range>
					</LookAt>
					<Placemark>
						<name>15 Apr 2016</name>
						<visibility>0</visibility>
						<Style>
							<IconStyle>
								<color>ffff88ff</color>
								<scale>0</scale>
								<Icon>
									<href>http://maps.google.com/mapfiles/kml/shapes/placemark_circle.png</href>
								</Icon>
							</IconStyle>
							<LabelStyle>
								<color>ffffffff</color>
								<scale>0.8</scale>
							</LabelStyle>
						</Style>
						<Point>
							<altitudeMode>relativeToGround</altitudeMode>
							<coordinates>141.802891666667,43.1806527777778,100</coordinates>
						</Point>
					</Placemark>
					<Placemark>
						<name>16 Apr 2016</name>
						<visibility>0</visibility>
						<Style>
							<IconStyle>
								<color>ffff88ff</color>
								<scale>0</scale>
								<Icon>
									<href>http://maps.google.com/mapfiles/kml/shapes/placemark_circle.png</href>
								</Icon>
							</IconStyle>
							<LabelStyle>
								<color>ffffffff</color>
								<scale>0.8</scale>
							</LabelStyle>
						</Style>
						<Point>
							<altitudeMode>relativeToGround</altitudeMode>
							<coordinates>141.802205555556,43.1806111111111,100</coordinates>
						</Point>
					</Placemark>
					<Placemark>
						<name>20 Apr 2016</name>
						<visibility>0</visibility>
						<Style>
							<IconStyle>
								<color>ff4488ff</color>
								<scale>0</scale>
								<Icon>
									<href>http://maps.google.com/mapfiles/kml/shapes/placemark_circle.png</href>
								</Icon>
							</IconStyle>
							<LabelStyle>
								<color>ffffffff</color>
								<scale>0.8</scale>
							</LabelStyle>
						</Style>
						<Point>
							<altitudeMode>relativeToGround</altitudeMode>
							<coordinates>141.853577777778,43.2714305555556,100</coordinates>
						</Point>
					</Placemark>
					<Placemark>
						<name>20 Apr 2016</name>
						<visibility>0</visibility>
						<Style>
							<IconStyle>
								<color>ff4488ff</color>
								<scale>0</scale>
								<Icon>
									<href>http://maps.google.com/mapfiles/kml/shapes/placemark_circle.png</href>
								</Icon>
							</IconStyle>
							<LabelStyle>
								<color>ffffffff</color>
								<scale>0.8</scale>
							</LabelStyle>
						</Style>
						<Point>
							<altitudeMode>relativeToGround</altitudeMode>
							<coordinates>141.854441666667,43.2720722222222,100</coordinates>
						</Point>
					</Placemark>
					<Placemark>
						<name>21 Apr 2016</name>
						<visibility>0</visibility>
						<Style>
							<IconStyle>
								<color>ff00ffff</color>
								<scale>0</scale>
								<Icon>
									<href>http://maps.google.com/mapfiles/kml/shapes/placemark_circle.png</href>
								</Icon>
							</IconStyle>
							<LabelStyle>
								<color>ffffffff</color>
								<scale>0.8</scale>
							</LabelStyle>
						</Style>
						<Point>
							<altitudeMode>relativeToGround</altitudeMode>
							<coordinates>141.390361111111,42.9928888888889,100</coordinates>
						</Point>
					</Placemark>
					<Placemark>
						<name>22 Apr 2016</name>
						<visibility>0</visibility>
						<Style>
							<IconStyle>
								<color>ff4488ff</color>
								<scale>0</scale>
								<Icon>
									<href>http://maps.google.com/mapfiles/kml/shapes/placemark_circle.png</href>
								</Icon>
							</IconStyle>
							<LabelStyle>
								<color>ffffffff</color>
								<scale>0.8</scale>
							</LabelStyle>
						</Style>
						<Point>
							<altitudeMode>relativeToGround</altitudeMode>
							<coordinates>141.869755555556,43.2879888888889,100</coordinates>
						</Point>
					</Placemark>
					<Placemark>
						<name>22 Apr 2016</name>
						<visibility>0</visibility>
						<Style>
							<IconStyle>
								<color>ff4488ff</color>
								<scale>0</scale>
								<Icon>
									<href>http://maps.google.com/mapfiles/kml/shapes/placemark_circle.png</href>
								</Icon>
							</IconStyle>
							<LabelStyle>
								<color>ffffffff</color>
								<scale>0.8</scale>
							</LabelStyle>
						</Style>
						<Point>
							<altitudeMode>relativeToGround</altitudeMode>
							<coordinates>141.866958333333,43.2893583333333,100</coordinates>
						</Point>
					</Placemark>
				</Folder>
				<Folder>
					<name>2017</name>
					<visibility>0</visibility>
					<LookAt>
						<longitude>141.623070833333</longitude>
						<latitude>43.1299513888889</latitude>
						<altitude>0</altitude>
						<heading>0</heading>
						<tilt>0</tilt>
						<range>75282.8650977315</range>
					</LookAt>
					<Placemark>
						<name>11 Apr 2017</name>
						<visibility>0</visibility>
						<Style>
							<IconStyle>
								<color>ffff88ff</color>
								<scale>0</scale>
								<Icon>
									<href>http://maps.google.com/mapfiles/kml/shapes/placemark_circle.png</href>
								</Icon>
							</IconStyle>
							<LabelStyle>
								<color>ffffffff</color>
								<scale>0.8</scale>
							</LabelStyle>
						</Style>
						<Point>
							<altitudeMode>relativeToGround</altitudeMode>
							<coordinates>141.802861111111,43.1806527777778,100</coordinates>
						</Point>
					</Placemark>
					<Placemark>
						<name>15 Apr 2017</name>
						<visibility>0</visibility>
						<Style>
							<IconStyle>
								<color>ff00ffff</color>
								<scale>0</scale>
								<Icon>
									<href>http://maps.google.com/mapfiles/kml/shapes/placemark_circle.png</href>
								</Icon>
							</IconStyle>
							<LabelStyle>
								<color>ffffffff</color>
								<scale>0.8</scale>
							</LabelStyle>
						</Style>
						<Point>
							<altitudeMode>relativeToGround</altitudeMode>
							<coordinates>141.392555555556,42.9953333333333,100</coordinates>
						</Point>
					</Placemark>
					<Placemark>
						<name>17 Apr 2017</name>
						<visibility>0</visibility>
						<Style>
							<IconStyle>
								<color>ff4488ff</color>
								<scale>0</scale>
								<Icon>
									<href>http://maps.google.com/mapfiles/kml/shapes/placemark_circle.png</href>
								</Icon>
							</IconStyle>
							<LabelStyle>
								<color>ffffffff</color>
								<scale>0.8</scale>
							</LabelStyle>
						</Style>
						<Point>
							<altitudeMode>relativeToGround</altitudeMode>
							<coordinates>141.855127777778,43.2695527777778,100</coordinates>
						</Point>
					</Placemark>
					<Placemark>
						<name>17 Apr 2017</name>
						<visibility>0</visibility>
						<Style>
							<IconStyle>
								<color>ff4488ff</color>
								<scale>0</scale>
								<Icon>
									<href>http://maps.google.com/mapfiles/kml/shapes/placemark_circle.png</href>
								</Icon>
							</IconStyle>
							<LabelStyle>
								<color>ffffffff</color>
								<scale>0.8</scale>
							</LabelStyle>
						</Style>
						<Point>
							<altitudeMode>relativeToGround</altitudeMode>
							<coordinates>141.855169444444,43.2695166666667,100</coordinates>
						</Point>
					</Placemark>
					<Placemark>
						<name>18 Apr 2017</name>
						<visibility>0</visibility>
						<Style>
							<IconStyle>
								<color>ff4488ff</color>
								<scale>0</scale>
								<Icon>
									<href>http://maps.google.com/mapfiles/kml/shapes/placemark_circle.png</href>
								</Icon>
							</IconStyle>
							<LabelStyle>
								<color>ffffffff</color>
								<scale>0.8</scale>
							</LabelStyle>
						</Style>
						<Point>
							<altitudeMode>relativeToGround</altitudeMode>
							<coordinates>141.853933333333,43.2700972222222,100</coordinates>
						</Point>
					</Placemark>
					<Placemark>
						<name>24 Apr 2017</name>
						<visibility>0</visibility>
						<Style>
							<IconStyle>
								<color>ff00ffff</color>
								<scale>0</scale>
								<Icon>
									<href>http://maps.google.com/mapfiles/kml/shapes/placemark_circle.png</href>
								</Icon>
							</IconStyle>
							<LabelStyle>
								<color>ffffffff</color>
								<scale>0.8</scale>
							</LabelStyle>
						</Style>
						<Point>
							<altitudeMode>relativeToGround</altitudeMode>
							<coordinates>141.390972222222,42.9898055555556,100</coordinates>
						</Point>
					</Placemark>
				</Folder>
			</Folder>
			<Folder>
				<name>Elevation</name>
				<visibility>0</visibility>
				<LookAt>
					<longitude>141.483333333333</longitude>
					<latitude>43.15</latitude>
					<altitude>0</altitude>
					<heading>0</heading>
					<tilt>0</tilt>
					<range>100000</range>
					<altitudeMode>absolute</altitudeMode>
				</LookAt>
				<Folder>
					<name>2013</name>
					<visibility>0</visibility>
					<LookAt>
						<longitude>141.457013888889</longitude>
						<latitude>43.1721527777778</latitude>
						<altitude>0</altitude>
						<heading>0</heading>
						<tilt>0</tilt>
						<range>148734.567901234</range>
					</LookAt>
					<Placemark>
						<name>Elev. 150 m</name>
						<visibility>0</visibility>
						<Style>
							<IconStyle>
								<color>ff00ffff</color>
								<scale>0</scale>
								<Icon>
									<href>http://maps.google.com/mapfiles/kml/shapes/placemark_circle.png</href>
								</Icon>
							</IconStyle>
							<LabelStyle>
								<color>ffffffff</color>
								<scale>0.8</scale>
							</LabelStyle>
						</Style>
						<Point>
							<altitudeMode>relativeToGround</altitudeMode>
							<coordinates>141.383694444444,42.9924444444444,130</coordinates>
						</Point>
					</Placemark>
					<Placemark>
						<name>Elev. 60 m</name>
						<visibility>0</visibility>
						<Style>
							<IconStyle>
								<color>ffff88ff</color>
								<scale>0</scale>
								<Icon>
									<href>http://maps.google.com/mapfiles/kml/shapes/placemark_circle.png</href>
								</Icon>
							</IconStyle>
							<LabelStyle>
								<color>ffffffff</color>
								<scale>0.8</scale>
							</LabelStyle>
						</Style>
						<Point>
							<altitudeMode>relativeToGround</altitudeMode>
							<coordinates>141.783888888889,43.1861111111111,130</coordinates>
						</Point>
					</Placemark>
					<Placemark>
						<name>Elev. 65 m</name>
						<visibility>0</visibility>
						<Style>
							<IconStyle>
								<color>ffff88ff</color>
								<scale>0</scale>
								<Icon>
									<href>http://maps.google.com/mapfiles/kml/shapes/placemark_circle.png</href>
								</Icon>
							</IconStyle>
							<LabelStyle>
								<color>ffffffff</color>
								<scale>0.8</scale>
							</LabelStyle>
						</Style>
						<Point>
							<altitudeMode>relativeToGround</altitudeMode>
							<coordinates>141.785833333333,43.1805555555556,130</coordinates>
						</Point>
					</Placemark>
					<Placemark>
						<name>Elev. 85 m</name>
						<visibility>0</visibility>
						<Style>
							<IconStyle>
								<color>ffff88ff</color>
								<scale>0</scale>
								<Icon>
									<href>http://maps.google.com/mapfiles/kml/shapes/placemark_circle.png</href>
								</Icon>
							</IconStyle>
							<LabelStyle>
								<color>ffffffff</color>
								<scale>0.8</scale>
							</LabelStyle>
						</Style>
						<Point>
							<altitudeMode>relativeToGround</altitudeMode>
							<coordinates>141.784444444444,43.1783333333333,130</coordinates>
						</Point>
					</Placemark>
					<Placemark>
						<name>Elev. 130 m</name>
						<visibility>0</visibility>
						<Style>
							<IconStyle>
								<color>ffff88ff</color>
								<scale>0</scale>
								<Icon>
									<href>http://maps.google.com/mapfiles/kml/shapes/placemark_circle.png</href>
								</Icon>
							</IconStyle>
							<LabelStyle>
								<color>ffffffff</color>
								<scale>0.8</scale>
							</LabelStyle>
						</Style>
						<Point>
							<altitudeMode>relativeToGround</altitudeMode>
							<coordinates>141.792666666667,43.1763888888889,130</coordinates>
						</Point>
					</Placemark>
					<Placemark>
						<name>Elev. 142 m</name>
						<visibility>0</visibility>
						<Style>
							<IconStyle>
								<color>ff44ffaa</color>
								<scale>0</scale>
								<Icon>
									<href>http://maps.google.com/mapfiles/kml/shapes/placemark_circle.png</href>
								</Icon>
							</IconStyle>
							<LabelStyle>
								<color>ffffffff</color>
								<scale>0.8</scale>
							</LabelStyle>
						</Style>
						<Point>
							<altitudeMode>relativeToGround</altitudeMode>
							<coordinates>141.610277777778,43.388,130</coordinates>
						</Point>
					</Placemark>
					<Placemark>
						<name>Elev. 220 m</name>
						<visibility>0</visibility>
						<Style>
							<IconStyle>
								<color>ff44ffaa</color>
								<scale>0</scale>
								<Icon>
									<href>http://maps.google.com/mapfiles/kml/shapes/placemark_circle.png</href>
								</Icon>
							</IconStyle>
							<LabelStyle>
								<color>ffffffff</color>
								<scale>0.8</scale>
							</LabelStyle>
						</Style>
						<Point>
							<altitudeMode>relativeToGround</altitudeMode>
							<coordinates>141.607083333333,43.5068055555556,130</coordinates>
						</Point>
					</Placemark>
					<Placemark>
						<name>Elev. 622 m</name>
						<visibility>0</visibility>
						<Style>
							<IconStyle>
								<color>ffffff66</color>
								<scale>0</scale>
								<Icon>
									<href>http://maps.google.com/mapfiles/kml/shapes/placemark_circle.png</href>
								</Icon>
							</IconStyle>
							<LabelStyle>
								<color>ffffffff</color>
								<scale>0.8</scale>
							</LabelStyle>
						</Style>
						<Point>
							<altitudeMode>relativeToGround</altitudeMode>
							<coordinates>141.148555555556,42.8808333333333,130</coordinates>
						</Point>
					</Placemark>
					<Placemark>
						<name>Elev. 821 m</name>
						<visibility>0</visibility>
						<Style>
							<IconStyle>
								<color>ffffff66</color>
								<scale>0</scale>
								<Icon>
									<href>http://maps.google.com/mapfiles/kml/shapes/placemark_circle.png</href>
								</Icon>
							</IconStyle>
							<LabelStyle>
								<color>ffffffff</color>
								<scale>0.8</scale>
							</LabelStyle>
						</Style>
						<Point>
							<altitudeMode>relativeToGround</altitudeMode>
							<coordinates>141.121361111111,42.8728055555556,130</coordinates>
						</Point>
					</Placemark>
					<Placemark>
						<name>Elev. 750 m</name>
						<visibility>0</visibility>
						<Style>
							<IconStyle>
								<color>ffffff66</color>
								<scale>0</scale>
								<Icon>
									<href>http://maps.google.com/mapfiles/kml/shapes/placemark_circle.png</href>
								</Icon>
							</IconStyle>
							<LabelStyle>
								<color>ffffffff</color>
								<scale>0.8</scale>
							</LabelStyle>
						</Style>
						<Point>
							<altitudeMode>relativeToGround</altitudeMode>
							<coordinates>141.123833333333,42.8375,130</coordinates>
						</Point>
					</Placemark>
				</Folder>
				<Folder>
					<name>2014</name>
					<visibility>0</visibility>
					<LookAt>
						<longitude>141.477555555556</longitude>
						<latitude>43.1410138888889</latitude>
						<altitude>0</altitude>
						<heading>0</heading>
						<tilt>0</tilt>
						<range>126818.756939337</range>
					</LookAt>
					<Placemark>
						<name>Elev. 100 m</name>
						<visibility>0</visibility>
						<Style>
							<IconStyle>
								<color>ffff88ff</color>
								<scale>0</scale>
								<Icon>
									<href>http://maps.google.com/mapfiles/kml/shapes/placemark_circle.png</href>
								</Icon>
							</IconStyle>
							<LabelStyle>
								<color>ffffffff</color>
								<scale>0.8</scale>
							</LabelStyle>
						</Style>
						<Point>
							<altitudeMode>relativeToGround</altitudeMode>
							<coordinates>141.798888888889,43.1827222222222,130</coordinates>
						</Point>
					</Placemark>
					<Placemark>
						<name>Elev. 170 m</name>
						<visibility>0</visibility>
						<Style>
							<IconStyle>
								<color>ff4488ff</color>
								<scale>0</scale>
								<Icon>
									<href>http://maps.google.com/mapfiles/kml/shapes/placemark_circle.png</href>
								</Icon>
							</IconStyle>
							<LabelStyle>
								<color>ffffffff</color>
								<scale>0.8</scale>
							</LabelStyle>
						</Style>
						<Point>
							<altitudeMode>relativeToGround</altitudeMode>
							<coordinates>141.868611111111,43.2879444444444,130</coordinates>
						</Point>
					</Placemark>
					<Placemark>
						<name>Elev. 75 m</name>
						<visibility>0</visibility>
						<Style>
							<IconStyle>
								<color>ff4488ff</color>
								<scale>0</scale>
								<Icon>
									<href>http://maps.google.com/mapfiles/kml/shapes/placemark_circle.png</href>
								</Icon>
							</IconStyle>
							<LabelStyle>
								<color>ffffffff</color>
								<scale>0.8</scale>
							</LabelStyle>
						</Style>
						<Point>
							<altitudeMode>relativeToGround</altitudeMode>
							<coordinates>141.853888888889,43.2721666666667,130</coordinates>
						</Point>
					</Placemark>
					<Placemark>
						<name>Elev. 103 m</name>
						<visibility>0</visibility>
						<Style>
							<IconStyle>
								<color>ffff88ff</color>
								<scale>0</scale>
								<Icon>
									<href>http://maps.google.com/mapfiles/kml/shapes/placemark_circle.png</href>
								</Icon>
							</IconStyle>
							<LabelStyle>
								<color>ffffffff</color>
								<scale>0.8</scale>
							</LabelStyle>
						</Style>
						<Point>
							<altitudeMode>relativeToGround</altitudeMode>
							<coordinates>141.798811111111,43.1801777777778,130</coordinates>
						</Point>
					</Placemark>
					<Placemark>
						<name>Elev. 102 m</name>
						<visibility>0</visibility>
						<Style>
							<IconStyle>
								<color>ffff88ff</color>
								<scale>0</scale>
								<Icon>
									<href>http://maps.google.com/mapfiles/kml/shapes/placemark_circle.png</href>
								</Icon>
							</IconStyle>
							<LabelStyle>
								<color>ffffffff</color>
								<scale>0.8</scale>
							</LabelStyle>
						</Style>
						<Point>
							<altitudeMode>relativeToGround</altitudeMode>
							<coordinates>141.799569444444,43.1801861111111,130</coordinates>
						</Point>
					</Placemark>
					<Placemark>
						<name>Elev. 80 m</name>
						<visibility>0</visibility>
						<Style>
							<IconStyle>
								<color>ffff88ff</color>
								<scale>0</scale>
								<Icon>
									<href>http://maps.google.com/mapfiles/kml/shapes/placemark_circle.png</href>
								</Icon>
							</IconStyle>
							<LabelStyle>
								<color>ffffffff</color>
								<scale>0.8</scale>
							</LabelStyle>
						</Style>
						<Point>
							<altitudeMode>relativeToGround</altitudeMode>
							<coordinates>141.804166666667,43.1822222222222,130</coordinates>
						</Point>
					</Placemark>
					<Placemark>
						<name>Elev. 64 m</name>
						<visibility>0</visibility>
						<Style>
							<IconStyle>
								<color>ffff88ff</color>
								<scale>0</scale>
								<Icon>
									<href>http://maps.google.com/mapfiles/kml/shapes/placemark_circle.png</href>
								</Icon>
							</IconStyle>
							<LabelStyle>
								<color>ffffffff</color>
								<scale>0.8</scale>
							</LabelStyle>
						</Style>
						<Point>
							<altitudeMode>relativeToGround</altitudeMode>
							<coordinates>141.806388888889,43.1827222222222,130</coordinates>
						</Point>
					</Placemark>
					<Placemark>
						<name>Elev. 81 m</name>
						<visibility>0</visibility>
						<Style>
							<IconStyle>
								<color>ffff88ff</color>
								<scale>0</scale>
								<Icon>
									<href>http://maps.google.com/mapfiles/kml/shapes/placemark_circle.png</href>
								</Icon>
							</IconStyle>
							<LabelStyle>
								<color>ffffffff</color>
								<scale>0.8</scale>
							</LabelStyle>
						</Style>
						<Point>
							<altitudeMode>relativeToGround</altitudeMode>
							<coordinates>141.805,43.1809722222222,130</coordinates>
						</Point>
					</Placemark>
					<Placemark>
						<name>Elev. 63 m</name>
						<visibility>0</visibility>
						<Style>
							<IconStyle>
								<color>ffff88ff</color>
								<scale>0</scale>
								<Icon>
									<href>http://maps.google.com/mapfiles/kml/shapes/placemark_circle.png</href>
								</Icon>
							</IconStyle>
							<LabelStyle>
								<color>ffffffff</color>
								<scale>0.8</scale>
							</LabelStyle>
						</Style>
						<Point>
							<altitudeMode>relativeToGround</altitudeMode>
							<coordinates>141.807166666667,43.1811944444444,130</coordinates>
						</Point>
					</Placemark>
					<Placemark>
						<name>Elev. 441 m</name>
						<visibility>0</visibility>
						<Style>
							<IconStyle>
								<color>ffffff66</color>
								<scale>0</scale>
								<Icon>
									<href>http://maps.google.com/mapfiles/kml/shapes/placemark_circle.png</href>
								</Icon>
							</IconStyle>
							<LabelStyle>
								<color>ffffffff</color>
								<scale>0.8</scale>
							</LabelStyle>
						</Style>
						<Point>
							<altitudeMode>relativeToGround</altitudeMode>
							<coordinates>141.0865,42.9940833333333,130</coordinates>
						</Point>
					</Placemark>
				</Folder>
				<Folder>
					<name>2015</name>
					<visibility>0</visibility>
					<LookAt>
						<longitude>141.795069444444</longitude>
						<latitude>43.1806944444444</latitude>
						<altitude>0</altitude>
						<heading>0</heading>
						<tilt>0</tilt>
						<range>3632.48650832525</range>
					</LookAt>
					<Placemark>
						<name>Elev. 90 m</name>
						<visibility>0</visibility>
						<Style>
							<IconStyle>
								<color>ffff88ff</color>
								<scale>0</scale>
								<Icon>
									<href>http://maps.google.com/mapfiles/kml/shapes/placemark_circle.png</href>
								</Icon>
							</IconStyle>
							<LabelStyle>
								<color>ffffffff</color>
								<scale>0.8</scale>
							</LabelStyle>
						</Style>
						<Point>
							<altitudeMode>relativeToGround</altitudeMode>
							<coordinates>141.786611111111,43.1788611111111,130</coordinates>
						</Point>
					</Placemark>
					<Placemark>
						<name>Elev. 80 m</name>
						<visibility>0</visibility>
						<Style>
							<IconStyle>
								<color>ffff88ff</color>
								<scale>0</scale>
								<Icon>
									<href>http://maps.google.com/mapfiles/kml/shapes/placemark_circle.png</href>
								</Icon>
							</IconStyle>
							<LabelStyle>
								<color>ffffffff</color>
								<scale>0.8</scale>
							</LabelStyle>
						</Style>
						<Point>
							<altitudeMode>relativeToGround</altitudeMode>
							<coordinates>141.806277777778,43.1825277777778,130</coordinates>
						</Point>
					</Placemark>
					<Placemark>
						<name>Elev. 105 m</name>
						<visibility>0</visibility>
						<Style>
							<IconStyle>
								<color>ffff88ff</color>
								<scale>0</scale>
								<Icon>
									<href>http://maps.google.com/mapfiles/kml/shapes/placemark_circle.png</href>
								</Icon>
							</IconStyle>
							<LabelStyle>
								<color>ffffffff</color>
								<scale>0.8</scale>
							</LabelStyle>
						</Style>
						<Point>
							<altitudeMode>relativeToGround</altitudeMode>
							<coordinates>141.801777777778,43.1818055555556,130</coordinates>
						</Point>
					</Placemark>
					<Placemark>
						<name>Elev. 55 m</name>
						<visibility>0</visibility>
						<Style>
							<IconStyle>
								<color>ffff88ff</color>
								<scale>0</scale>
								<Icon>
									<href>http://maps.google.com/mapfiles/kml/shapes/placemark_circle.png</href>
								</Icon>
							</IconStyle>
							<LabelStyle>
								<color>ffffffff</color>
								<scale>0.8</scale>
							</LabelStyle>
						</Style>
						<Point>
							<altitudeMode>relativeToGround</altitudeMode>
							<coordinates>141.783861111111,43.1805,130</coordinates>
						</Point>
					</Placemark>
				</Folder>
				<Folder>
					<name>2016</name>
					<visibility>0</visibility>
					<LookAt>
						<longitude>141.630058333333</longitude>
						<latitude>43.1411236111111</latitude>
						<altitude>0</altitude>
						<heading>0</heading>
						<tilt>0</tilt>
						<range>77733.3265798801</range>
					</LookAt>
					<Placemark>
						<name>Elev. 105 m</name>
						<visibility>0</visibility>
						<Style>
							<IconStyle>
								<color>ffff88ff</color>
								<scale>0</scale>
								<Icon>
									<href>http://maps.google.com/mapfiles/kml/shapes/placemark_circle.png</href>
								</Icon>
							</IconStyle>
							<LabelStyle>
								<color>ffffffff</color>
								<scale>0.8</scale>
							</LabelStyle>
						</Style>
						<Point>
							<altitudeMode>relativeToGround</altitudeMode>
							<coordinates>141.802891666667,43.1806527777778,130</coordinates>
						</Point>
					</Placemark>
					<Placemark>
						<name>Elev. 110 m</name>
						<visibility>0</visibility>
						<Style>
							<IconStyle>
								<color>ffff88ff</color>
								<scale>0</scale>
								<Icon>
									<href>http://maps.google.com/mapfiles/kml/shapes/placemark_circle.png</href>
								</Icon>
							</IconStyle>
							<LabelStyle>
								<color>ffffffff</color>
								<scale>0.8</scale>
							</LabelStyle>
						</Style>
						<Point>
							<altitudeMode>relativeToGround</altitudeMode>
							<coordinates>141.802205555556,43.1806111111111,130</coordinates>
						</Point>
					</Placemark>
					<Placemark>
						<name>Elev. 85 m</name>
						<visibility>0</visibility>
						<Style>
							<IconStyle>
								<color>ff4488ff</color>
								<scale>0</scale>
								<Icon>
									<href>http://maps.google.com/mapfiles/kml/shapes/placemark_circle.png</href>
								</Icon>
							</IconStyle>
							<LabelStyle>
								<color>ffffffff</color>
								<scale>0.8</scale>
							</LabelStyle>
						</Style>
						<Point>
							<altitudeMode>relativeToGround</altitudeMode>
							<coordinates>141.853577777778,43.2714305555556,130</coordinates>
						</Point>
					</Placemark>
					<Placemark>
						<name>Elev. 70 m</name>
						<visibility>0</visibility>
						<Style>
							<IconStyle>
								<color>ff4488ff</color>
								<scale>0</scale>
								<Icon>
									<href>http://maps.google.com/mapfiles/kml/shapes/placemark_circle.png</href>
								</Icon>
							</IconStyle>
							<LabelStyle>
								<color>ffffffff</color>
								<scale>0.8</scale>
							</LabelStyle>
						</Style>
						<Point>
							<altitudeMode>relativeToGround</altitudeMode>
							<coordinates>141.854441666667,43.2720722222222,130</coordinates>
						</Point>
					</Placemark>
					<Placemark>
						<name>Elev. 170 m</name>
						<visibility>0</visibility>
						<Style>
							<IconStyle>
								<color>ff00ffff</color>
								<scale>0</scale>
								<Icon>
									<href>http://maps.google.com/mapfiles/kml/shapes/placemark_circle.png</href>
								</Icon>
							</IconStyle>
							<LabelStyle>
								<color>ffffffff</color>
								<scale>0.8</scale>
							</LabelStyle>
						</Style>
						<Point>
							<altitudeMode>relativeToGround</altitudeMode>
							<coordinates>141.390361111111,42.9928888888889,130</coordinates>
						</Point>
					</Placemark>
					<Placemark>
						<name>Elev. 185 m</name>
						<visibility>0</visibility>
						<Style>
							<IconStyle>
								<color>ff4488ff</color>
								<scale>0</scale>
								<Icon>
									<href>http://maps.google.com/mapfiles/kml/shapes/placemark_circle.png</href>
								</Icon>
							</IconStyle>
							<LabelStyle>
								<color>ffffffff</color>
								<scale>0.8</scale>
							</LabelStyle>
						</Style>
						<Point>
							<altitudeMode>relativeToGround</altitudeMode>
							<coordinates>141.869755555556,43.2879888888889,130</coordinates>
						</Point>
					</Placemark>
					<Placemark>
						<name>Elev. 120 m</name>
						<visibility>0</visibility>
						<Style>
							<IconStyle>
								<color>ff4488ff</color>
								<scale>0</scale>
								<Icon>
									<href>http://maps.google.com/mapfiles/kml/shapes/placemark_circle.png</href>
								</Icon>
							</IconStyle>
							<LabelStyle>
								<color>ffffffff</color>
								<scale>0.8</scale>
							</LabelStyle>
						</Style>
						<Point>
							<altitudeMode>relativeToGround</altitudeMode>
							<coordinates>141.866958333333,43.2893583333333,130</coordinates>
						</Point>
					</Placemark>
				</Folder>
				<Folder>
					<name>2017</name>
					<visibility>0</visibility>
					<LookAt>
						<longitude>141.623070833333</longitude>
						<latitude>43.1299513888889</latitude>
						<altitude>0</altitude>
						<heading>0</heading>
						<tilt>0</tilt>
						<range>75282.8650977315</range>
					</LookAt>
					<Placemark>
						<name>Elev. 105 m</name>
						<visibility>0</visibility>
						<Style>
							<IconStyle>
								<color>ffff88ff</color>
								<scale>0</scale>
								<Icon>
									<href>http://maps.google.com/mapfiles/kml/shapes/placemark_circle.png</href>
								</Icon>
							</IconStyle>
							<LabelStyle>
								<color>ffffffff</color>
								<scale>0.8</scale>
							</LabelStyle>
						</Style>
						<Point>
							<altitudeMode>relativeToGround</altitudeMode>
							<coordinates>141.802861111111,43.1806527777778,130</coordinates>
						</Point>
					</Placemark>
					<Placemark>
						<name>Elev. 149 m</name>
						<visibility>0</visibility>
						<Style>
							<IconStyle>
								<color>ff00ffff</color>
								<scale>0</scale>
								<Icon>
									<href>http://maps.google.com/mapfiles/kml/shapes/placemark_circle.png</href>
								</Icon>
							</IconStyle>
							<LabelStyle>
								<color>ffffffff</color>
								<scale>0.8</scale>
							</LabelStyle>
						</Style>
						<Point>
							<altitudeMode>relativeToGround</altitudeMode>
							<coordinates>141.392555555556,42.9953333333333,130</coordinates>
						</Point>
					</Placemark>
					<Placemark>
						<name>Elev. 140 m</name>
						<visibility>0</visibility>
						<Style>
							<IconStyle>
								<color>ff4488ff</color>
								<scale>0</scale>
								<Icon>
									<href>http://maps.google.com/mapfiles/kml/shapes/placemark_circle.png</href>
								</Icon>
							</IconStyle>
							<LabelStyle>
								<color>ffffffff</color>
								<scale>0.8</scale>
							</LabelStyle>
						</Style>
						<Point>
							<altitudeMode>relativeToGround</altitudeMode>
							<coordinates>141.855127777778,43.2695527777778,130</coordinates>
						</Point>
					</Placemark>
					<Placemark>
						<name>Elev. 140 m</name>
						<visibility>0</visibility>
						<Style>
							<IconStyle>
								<color>ff4488ff</color>
								<scale>0</scale>
								<Icon>
									<href>http://maps.google.com/mapfiles/kml/shapes/placemark_circle.png</href>
								</Icon>
							</IconStyle>
							<LabelStyle>
								<color>ffffffff</color>
								<scale>0.8</scale>
							</LabelStyle>
						</Style>
						<Point>
							<altitudeMode>relativeToGround</altitudeMode>
							<coordinates>141.855169444444,43.2695166666667,130</coordinates>
						</Point>
					</Placemark>
					<Placemark>
						<name>Elev. 120 m</name>
						<visibility>0</visibility>
						<Style>
							<IconStyle>
								<color>ff4488ff</color>
								<scale>0</scale>
								<Icon>
									<href>http://maps.google.com/mapfiles/kml/shapes/placemark_circle.png</href>
								</Icon>
							</IconStyle>
							<LabelStyle>
								<color>ffffffff</color>
								<scale>0.8</scale>
							</LabelStyle>
						</Style>
						<Point>
							<altitudeMode>relativeToGround</altitudeMode>
							<coordinates>141.853933333333,43.2700972222222,130</coordinates>
						</Point>
					</Placemark>
					<Placemark>
						<name>Elev. 186 m</name>
						<visibility>0</visibility>
						<Style>
							<IconStyle>
								<color>ff00ffff</color>
								<scale>0</scale>
								<Icon>
									<href>http://maps.google.com/mapfiles/kml/shapes/placemark_circle.png</href>
								</Icon>
							</IconStyle>
							<LabelStyle>
								<color>ffffffff</color>
								<scale>0.8</scale>
							</LabelStyle>
						</Style>
						<Point>
							<altitudeMode>relativeToGround</altitudeMode>
							<coordinates>141.390972222222,42.9898055555556,130</coordinates>
						</Point>
					</Placemark>
				</Folder>
			</Folder>
		</Folder>
	</Folder>
</Document>
</kml>
