# Supplementary material for: Evidence for Ussurian tube-nosed bats (Murina ussuriensis) hibernating in snow
Source: Sci Rep. 2018 Aug 13;8:12047. doi: 10.1038/s41598-018-30357-1 (PMC6089880; doi:10.1038/s41598-018-30357-1)
Supplement: Supplementary file 9 — Supplementary Slideshow S1.zip [file 41598_2018_30357_MOESM9_ESM.zip]

Archive with 199 entries (192 files):
- Slideshow/
- Slideshow/js/
- Slideshow/js/controlbuttons.js
- Slideshow/js/controltexts.js
- Slideshow/js/photodata.js
- Slideshow/js/controlkeys.js
- Slideshow/js/PBstyle.css
- Slideshow/Slideshow.html
- __MACOSX/
- __MACOSX/Slideshow/
- __MACOSX/Slideshow/._Slideshow.html
- Slideshow/figures/
- Slideshow/figures/SumChart2.png
- Slideshow/figures/.DS_Store
- __MACOSX/Slideshow/figures/
- __MACOSX/Slideshow/figures/._.DS_Store
- Slideshow/figures/IMG_2908.jpg
- __MACOSX/Slideshow/figures/._IMG_2908.jpg
- Slideshow/figures/IMG_2915.JPG
- __MACOSX/Slideshow/figures/._IMG_2915.JPG
- Slideshow/figures/cover.jpg
- Slideshow/figures/PhotoList.png
- Slideshow/figures/nagasaka2.jpg
- __MACOSX/Slideshow/figures/._nagasaka2.jpg
- Slideshow/photos/
- Slideshow/photos/UTNB140427-134.jpg
- Slideshow/photos/UTNB140427-120.jpg
- Slideshow/photos/UTNB140427-108.jpg
- Slideshow/photos/UTNB140427-040.jpg
- Slideshow/photos/UTNB140427-054.jpg
- Slideshow/photos/UTNB140427-068.jpg
- Slideshow/photos/UTNB140427-083.jpg
- Slideshow/photos/UTNB140427-097.jpg
- Slideshow/photos/UTNB140427-096.jpg
- Slideshow/photos/UTNB140427-082.jpg
- Slideshow/photos/UTNB140427-069.jpg
- Slideshow/photos/UTNB140427-055.jpg
- Slideshow/photos/UTNB140427-041.jpg
- Slideshow/photos/UTNB140427-109.jpg
- Slideshow/photos/UTNB140427-121.jpg
- Slideshow/photos/UTNB140427-135.jpg
- Slideshow/photos/UTNB140427-123.jpg
- Slideshow/photos/UTNB140427-137.jpg
- Slideshow/photos/UTNB140427-057.jpg
- Slideshow/photos/UTNB140427-043.jpg
- Slideshow/photos/UTNB140427-094.jpg
- Slideshow/photos/UTNB140427-080.jpg
- Slideshow/photos/UTNB140427-081.jpg
- Slideshow/photos/UTNB140427-095.jpg
- Slideshow/photos/UTNB140427-042.jpg
- Slideshow/photos/UTNB140427-056.jpg
- Slideshow/photos/UTNB140427-136.jpg
- Slideshow/photos/UTNB140427-122.jpg
- Slideshow/photos/UTNB140427-126.jpg
- Slideshow/photos/UTNB140427-132.jpg
- Slideshow/photos/UTNB140427-052.jpg
- Slideshow/photos/UTNB140427-046.jpg
- Slideshow/photos/UTNB140427-091.jpg
- Slideshow/photos/UTNB140427-085.jpg
- Slideshow/photos/UTNB140427-084.jpg
- Slideshow/photos/UTNB140427-090.jpg
- Slideshow/photos/UTNB140427-047.jpg
- Slideshow/photos/UTNB140427-053.jpg
- Slideshow/photos/UTNB140427-133.jpg
- Slideshow/photos/UTNB140427-127.jpg
- Slideshow/photos/UTNB140427-119.jpg
- Slideshow/photos/UTNB140427-131.jpg
- Slideshow/photos/UTNB140427-125.jpg
- Slideshow/photos/UTNB140427-079.jpg
- Slideshow/photos/UTNB140427-045.jpg
- Slideshow/photos/UTNB140427-051.jpg
- Slideshow/photos/UTNB140427-086.jpg
- Slideshow/photos/UTNB140427-092.jpg
- Slideshow/photos/UTNB140427-093.jpg
- Slideshow/photos/UTNB140427-087.jpg
- Slideshow/photos/UTNB140427-050.jpg
- Slideshow/photos/UTNB140427-044.jpg
- Slideshow/photos/UTNB140427-078.jpg
- Slideshow/photos/UTNB140427-124.jpg
- Slideshow/photos/UTNB140427-130.jpg
- Slideshow/photos/UTNB140427-118.jpg
- Slideshow/photos/UTNB140427-157.jpg
- Slideshow/photos/UTNB140427-143.jpg
- Slideshow/photos/UTNB140427-023.jpg
- Slideshow/photos/UTNB140427-037.jpg
- Slideshow/photos/UTNB140427-036.jpg
- Slideshow/photos/UTNB140427-022.jpg
- Slideshow/photos/UTNB140427-142.jpg
- Slideshow/photos/UTNB140427-156.jpg
- Slideshow/photos/UTNB140427-140.jpg
- Slideshow/photos/UTNB140427-154.jpg
- Slideshow/photos/UTNB140427-168.jpg
- Slideshow/photos/UTNB140427-034.jpg
- Slideshow/photos/UTNB140427-020.jpg
- Slideshow/photos/UTNB140427-008.jpg
- Slideshow/photos/UTNB140427-009.jpg
- Slideshow/photos/UTNB140427-021.jpg
- Slideshow/photos/UTNB140427-035.jpg
- Slideshow/photos/UTNB140427-169.jpg
- Slideshow/photos/UTNB140427-155.jpg
- Slideshow/photos/UTNB140427-141.jpg
- Slideshow/photos/UTNB140427-145.jpg
- Slideshow/photos/UTNB140427-151.jpg
- Slideshow/photos/UTNB140427-019.jpg
- Slideshow/photos/UTNB140427-031.jpg
- Slideshow/photos/UTNB140427-025.jpg
- Slideshow/photos/UTNB140427-024.jpg
- Slideshow/photos/UTNB140427-030.jpg
- Slideshow/photos/UTNB140427-018.jpg
- Slideshow/photos/UTNB140427-150.jpg
- Slideshow/photos/UTNB140427-144.jpg
- Slideshow/photos/UTNB140427-152.jpg
- Slideshow/photos/UTNB140427-146.jpg
- Slideshow/photos/UTNB140427-026.jpg
- Slideshow/photos/UTNB140427-032.jpg
- Slideshow/photos/UTNB140427-033.jpg
- Slideshow/photos/UTNB140427-027.jpg
- Slideshow/photos/UTNB140427-147.jpg
- Slideshow/photos/UTNB140427-153.jpg
- Slideshow/photos/UTNB140427-162.jpg
- Slideshow/photos/UTNB140427-002.jpg
- Slideshow/photos/UTNB140427-016.jpg
- Slideshow/photos/UTNB140427-017.jpg
- Slideshow/photos/UTNB140427-003.jpg
- Slideshow/photos/UTNB140427-163.jpg
- Slideshow/photos/UTNB140427-161.jpg
- Slideshow/photos/UTNB140427-149.jpg
- Slideshow/photos/UTNB140427-015.jpg
- Slideshow/photos/UTNB140427-001.jpg
- Slideshow/photos/UTNB140427-029.jpg
- Slideshow/photos/UTNB140427-028.jpg
- Slideshow/photos/UTNB140427-014.jpg
- Slideshow/photos/UTNB140427-148.jpg
- Slideshow/photos/UTNB140427-174.jpg
- Slideshow/photos/UTNB140427-160.jpg
- Slideshow/photos/UTNB140427-158.jpg
- Slideshow/photos/UTNB140427-164.jpg
- Slideshow/photos/UTNB140427-170.jpg
- Slideshow/photos/UTNB140427-038.jpg
- Slideshow/photos/UTNB140427-010.jpg
- Slideshow/photos/UTNB140427-004.jpg
- Slideshow/photos/UTNB140427-005.jpg
- Slideshow/photos/UTNB140427-011.jpg
- Slideshow/photos/UTNB140427-039.jpg
- Slideshow/photos/UTNB140427-171.jpg
- Slideshow/photos/UTNB140427-165.jpg
- Slideshow/photos/UTNB140427-159.jpg
- Slideshow/photos/UTNB140427-173.jpg
- Slideshow/photos/UTNB140427-167.jpg
- Slideshow/photos/UTNB140427-007.jpg
- Slideshow/photos/UTNB140427-013.jpg
- Slideshow/photos/UTNB140427-012.jpg
- Slideshow/photos/UTNB140427-006.jpg
- Slideshow/photos/UTNB140427-166.jpg
- Slideshow/photos/UTNB140427-172.jpg
- Slideshow/photos/UTNB140427-115.jpg
- Slideshow/photos/UTNB140427-101.jpg
- Slideshow/photos/UTNB140427-129.jpg
- Slideshow/photos/UTNB140427-061.jpg
- Slideshow/photos/UTNB140427-075.jpg
- Slideshow/photos/UTNB140427-049.jpg
- Slideshow/photos/UTNB140427-048.jpg
- Slideshow/photos/UTNB140427-074.jpg
- Slideshow/photos/UTNB140427-060.jpg
- Slideshow/photos/UTNB140427-128.jpg
- Slideshow/photos/UTNB140427-100.jpg
- Slideshow/photos/UTNB140427-114.jpg
- Slideshow/photos/UTNB140427-102.jpg
- Slideshow/photos/UTNB140427-116.jpg
- Slideshow/photos/UTNB140427-076.jpg
- Slideshow/photos/UTNB140427-062.jpg
- Slideshow/photos/UTNB140427-089.jpg
- Slideshow/photos/UTNB140427-088.jpg
- Slideshow/photos/UTNB140427-063.jpg
- Slideshow/photos/UTNB140427-077.jpg
- Slideshow/photos/UTNB140427-117.jpg
- Slideshow/photos/UTNB140427-103.jpg
- Slideshow/photos/UTNB140427-107.jpg
- Slideshow/photos/UTNB140427-113.jpg
- Slideshow/photos/UTNB140427-073.jpg
- Slideshow/photos/UTNB140427-067.jpg
- Slideshow/photos/UTNB140427-098.jpg
- Slideshow/photos/UTNB140427-099.jpg
- Slideshow/photos/UTNB140427-066.jpg
- Slideshow/photos/UTNB140427-072.jpg
- Slideshow/photos/UTNB140427-112.jpg
- Slideshow/photos/UTNB140427-106.jpg
- Slideshow/photos/UTNB140427-138.jpg
- Slideshow/photos/UTNB140427-110.jpg
- Slideshow/photos/UTNB140427-104.jpg
- Slideshow/photos/UTNB140427-058.jpg
- Slideshow/photos/UTNB140427-064.jpg
- Slideshow/photos/UTNB140427-070.jpg
- Slideshow/photos/UTNB140427-071.jpg
- Slideshow/photos/UTNB140427-065.jpg
- Slideshow/photos/UTNB140427-059.jpg
- Slideshow/photos/UTNB140427-105.jpg
- Slideshow/photos/UTNB140427-111.jpg
- Slideshow/photos/UTNB140427-139.jpg
