# Supplementary material for: Evidence for Ussurian tube-nosed bats (Murina ussuriensis) hibernating in snow
Source: Sci Rep. 2018 Aug 13;8:12047. doi: 10.1038/s41598-018-30357-1 (PMC6089880; doi:10.1038/s41598-018-30357-1)
Supplement: Supplementary file 9 — Supplementary Slideshow S1.zip [file 41598_2018_30357_MOESM9_ESM.zip › Slideshow/js/controlbuttons.js]

////controlbuttons:ボタン制御のための関数群

//基本制御関数
function NextPhotoNo(back){//alert("NextPhotoNo");
	if(back==-1){
		PhotoNo--; if(PhotoNo<0) {PhotoNo = NoPhotos;}; 
	}else{
		PhotoNo++; if(PhotoNo> NoPhotos){PhotoNo = 0;};
};	};


function NextSpPhotoNo(back){//alert("NextSpecifiedPhotoNo");//内容指定がある場合、次の該当駒を探索
	NextPhotoNo(back);
	if(Species != ""){//内容指定がある場合、次の該当駒を探索
	Matching(PhotoNo);
	while (PhotoNo != 0 && !(match)) {
		if (back==-1) {
			PhotoNo--; if (PhotoNo<0) {PhotoNo=NoPhotos};
		}else{
			PhotoNo++; if (PhotoNo>NoPhotos) {PhotoNo=0;break;};
		};
		Matching(PhotoNo);
};	};	};

function readPhotoSRC(PhotoNo){//alert("readPhotoSRC");
	photosrc[PhotoNo] = "photos/" + photofile[PhotoNo];
};

function readPhotoSRCs(){//alert("LoadAllPhotos");
	for (var i=1; i < NoPhotos + 1; i++) {readPhotoSRC(i);};
	//alert(photosrc[NoPhotos]);
};

function showImg(){//alert("showImg");
	document.photo.src = photosrc[PhotoNo];
	prevPNo= PNoImgShown;
	document.getElementById("IntTM").value= ITM.toFixed(1) + " sec"
	document.getElementById("idNoPhotos").value= "Of " + NoPhotos + " photos";
	document.getElementById("idPhotoNo").value= PhotoNo; 
	document.getElementById("idSpecies").value= Species;
	document.getElementById("idNoSpPhotos").value= NoSpPhotos + ' photos >';
	var target=document.getElementById("caption");
	if(PhotoNo==0){
		document.getElementById("captionframe").align="center";
		target.value= title // + "：Where it was found";
	}else{
		document.getElementById("captionframe").align= "right"; //写真のキャプション表示を右寄せに
		TopMargin="";
		if (PhotoNo < 100) {TopMargin="  ";};
		if (PhotoNo < 10) {TopMargin="    ";};
		target.value= TopMargin + PhotoNo + photocaption[PhotoNo] + photofile[PhotoNo]; //番号をつけて写真のキャプション表示
	}; 
	PNoImgShown=PhotoNo;
};

//ボタン（イメージ・写真タイトル）クリック対応群
function backward(){SpeciesSpecified(); PhotoNo=PNoImgShown; NextPhotoNo(-1); showImg(); };
function forward(){SpeciesSpecified(); PhotoNo=PNoImgShown; NextPhotoNo(); showImg(); };
function specifiedbackward(){SpeciesSpecified(); PhotoNo=PNoImgShown; NextSpPhotoNo(-1); showImg(); };
function specifiedforward(){SpeciesSpecified(); PhotoNo=PNoImgShown; NextSpPhotoNo(); showImg(); };
function backtocover(){SpeciesSpecified(); PhotoNo=0; showImg(); };
function forandback(){SpeciesSpecified(); PhotoNo= prevPNo; showImg(); };

function jumpbackward(){
	SpeciesSpecified();
	PhotoNo= PNoImgShown-9;
	if(PhotoNo<=0){PhotoNo=0;}else{NextPhotoNo(-1);};
	if(PNoImgShown==0){PhotoNo= NoPhotos+1-9; NextPhotoNo(-1); }; 
	showImg(); //showtostop();
};
function jumpforward(){ 
	SpeciesSpecified();
	PhotoNo= PNoImgShown +9; NextPhotoNo(); 
	showImg(); //showtostop();
};

///スライドショー制御関数群
//ボタン・イメージ・イメージタイトルのクリックによるスライドショーのトグル制御
function toggle(){
	tog=document.getElementById("StartStop");
	if(tog.value=="Start"){play();}else{pause();};
};
function pause(){PhotoNo=PNoImgShown; showtostop();};

//スライドショー実行と1巡後の自動停止
function play(){PhotoNoSpecified(); SpeciesSpecified(); NextSpPhotoNo(); showtostart(); autoplay();};
function autoplay(){TimeoutTimer=setTimeout("autoplay()",IntervalTime); showImg(); NextSpPhotoNo(); if (PNoImgShown==0) {pause();};};

//開始・停止制御群
function showtostart(){
	document.getElementById("photo").style.backgroundColor="#ccffcc";
	document.getElementById("photoleft").style.backgroundColor="#ccffcc";
	document.getElementById("photoright").style.backgroundColor="#ccffcc";
	var target=document.getElementById("StartStop");target.value="Stop";target.style.color="#cc0000";//alert("start");
};
function showtostop(){
	clearTimeout(TimeoutTimer); 
	document.getElementById("photo").style.backgroundColor="#c0ccdd";
	document.getElementById("photoleft").style.backgroundColor="#c0ccdd";
	document.getElementById("photoright").style.backgroundColor="#c0ccdd";
	var target=document.getElementById("StartStop");target.value="Start";target.style.color="#000000";//alert("stop");
};
//////
