# Supplementary material for: Evidence for Ussurian tube-nosed bats (Murina ussuriensis) hibernating in snow
Source: Sci Rep. 2018 Aug 13;8:12047. doi: 10.1038/s41598-018-30357-1 (PMC6089880; doi:10.1038/s41598-018-30357-1)
Supplement: Supplementary file 9 — Supplementary Slideshow S1.zip [file 41598_2018_30357_MOESM9_ESM.zip › Slideshow/js/controltexts.js]

////controltexts:テキスト制御のための関数群

//●連続表示速度の設定
function setspeed(timeindex){//alert("setspeed");
	var Dif=0.5
	if (timeindex < 0){if(ITM<=0.5){Dif=0.1};ITM= parseFloat(ITM) - Dif;};
	if (ITM <= 0.11) {ITM = 0.1; document.getElementById("shorter").disabled=true;};
	if (timeindex > 0){if(ITM<0.5){Dif=0.1};ITM = parseFloat(ITM) + Dif; document.getElementById("shorter").disabled=false;};

	IntervalTime=ITM*1000;//alert("ITM:"+ITM);
	document.getElementById("IntTM").value= ITM.toFixed(1) + ' sec';
};

//●全角数字を半角に変換
function WideNumtoNarrowNum(a){
	return a.replace(/[０１２３４５６７８９]/g, function(a){var b = "０１２３４５６７８９".indexOf(a);return (b !== -1)? b:a;});
};

//●駒番号指定
function PhotoNoSpecified(){//alert("PhotoNoSpecified");
	SpeciesSpecified();
	PhotoNo = document.getElementById("idPhotoNo").value;
	PhotoNo=WideNumtoNarrowNum(PhotoNo);
	PhotoNo= parseInt(PhotoNo,10); //alert(PhotoNo);
	if(isNaN(PhotoNo)){PhotoNo = 0;}; 
	if(PhotoNo> NoPhotos) {PhotoNo=0;}; 
	//PhotoNo= PhotoNo-1
	showImg(); showtostop();
};

//●種内容指定
function SpeciesSpecified(){//alert("SpeciesSpecified")
	Sp=new Array();var delim=new Array();var i;
	Species=document.getElementById("idSpecies").value;
	NoSpecification=0;Sp[0]=""
	if (Species!="") {
		Sp[1]=Species;SpSequence=Species;//alert(Sp[1]);
		NoSpecification=1;
			del=999;//alert("del=" + del);
			delim[0] = SpSequence.indexOf(","); delim[1] = SpSequence.indexOf("*"); 
			delim[2] = SpSequence.indexOf("-"); delim[3] = SpSequence.indexOf("+"); 
			delim[4] = SpSequence.indexOf("|"); 
			for (i=0; i<=4; i++) {if((delim[i] != -1) && (del>delim[i])) {del=delim[i];};};
			//alert("del=" + del);
		while (del != 999) {
			Sp[NoSpecification]= SpSequence.substring(0, del); SpSequence = SpSequence.substring(del);
			if (SpSequence.charAt(0)==" ") {SpSequence = SpSequence.substring(1);};
			NoSpecification++;Sp[NoSpecification]= SpSequence;
			del=999;SubSpSequence = SpSequence.substring(1);
			delim[0] = SubSpSequence.indexOf(",")+1; delim[1] = SubSpSequence.indexOf("*")+1; 
			delim[2] = SubSpSequence.indexOf("-")+1; delim[3] = SubSpSequence.indexOf("+")+1; 
			delim[4] = SubSpSequence.indexOf("|")+1; 
			for (i=0; i<=4; i++) {if ((delim[i] >0) && (del>delim[i])) {del=delim[i];};};
		};
	};
	if ((NoSpecification>1) && (SubSpSequence =="")) {NoSpecification = NoSpecification-1;};
	NoSpPhotos=0;//alert(NoSpecification + Sp[NoSpecification]);
	for(var j=1; j < NoPhotos + 1; j++) {Matching(j);if (match) {NoSpPhotos++; };};
	if (Species =="" & NoSpPhotos==0) {NoSpPhotos=NoPhotos;};//alert(photocaption[PhotoNo]);
	document.getElementById("idNoSpPhotos").value= NoSpPhotos + ' photos';
};

//●写真キャプションが指定条件に合致するか否かの判定
function Matching(k) {//alert("Matching");
		caption = photocaption[k];
		match= undefined; //alert(NoSpecification);
		for (var i=1; i <= NoSpecification; i++) {
			condition=0;key=Sp[i];//if (k==17) {alert(key);};
			if (Sp[i].charAt(0)==",") {key=Sp[i].substring(1); condition=0;}; //かつあり
			if (Sp[i].charAt(0)=="*") {key=Sp[i].substring(1); condition=0;}; //かつあり
			if (Sp[i].charAt(0)=="-") {key=Sp[i].substring(1); condition=1;}; //かつなし
			if (Sp[i].charAt(0)=="+") {key=Sp[i].substring(1); condition=2;}; //または
			if (Sp[i].charAt(0)=="|") {key=Sp[i].substring(1); condition=2;}; //または
			if (i==1) {
				match = ((condition==0) && (caption.indexOf(key) != -1))
				match = match || ((condition==1) && (caption.indexOf(key) == -1))
				match = match || ((condition==2) && (caption.indexOf(key) != -1))
			}else{
				if (condition==0) {match = match && (caption.indexOf(key) != -1);}; //かつあり
				if (condition==1) {match = match && (caption.indexOf(key) == -1);}; //かつなし
				if (condition==2) {match = match || (caption.indexOf(key) != -1);}; //または
			};
		};
};

//////
