# Supplementary material for: Evidence for Ussurian tube-nosed bats (Murina ussuriensis) hibernating in snow
Source: Sci Rep. 2018 Aug 13;8:12047. doi: 10.1038/s41598-018-30357-1 (PMC6089880; doi:10.1038/s41598-018-30357-1)
Supplement: Supplementary file 9 — Supplementary Slideshow S1.zip [file 41598_2018_30357_MOESM9_ESM.zip › Slideshow/js/photodata.js]

var photosrc=new Array();
var photofile=new Array();
var photocaption=new Array();
var n=-1;
n++;photosrc[n]="";photofile[n]="../cover.jpg";photocaption[n]="Slideshow";
n++;photosrc[n]="";photofile[n]="UTNB140427-001.jpg";photocaption[n]=": Maximum body surface temperature: 11.13 ºC　　(27 Apr 2014 16:42:34 Before sunset)   ";
n++;photosrc[n]="";photofile[n]="UTNB140427-002.jpg";photocaption[n]=": Maximum body surface temperature: 9.79 ºC　　　(27 Apr 2014 16:42:42 Before sunset)   ";
n++;photosrc[n]="";photofile[n]="UTNB140427-003.jpg";photocaption[n]=": Maximum body surface temperature: 7.07 ºC　　　(27 Apr 2014 17:08:00 Before sunset)   ";
n++;photosrc[n]="";photofile[n]="UTNB140427-004.jpg";photocaption[n]=": Maximum body surface temperature: 6.93 ºC　　　(27 Apr 2014 17:08:34 Before sunset)   ";
n++;photosrc[n]="";photofile[n]="UTNB140427-005.jpg";photocaption[n]=": Maximum body surface temperature: 9.19 ºC　　　(27 Apr 2014 17:28:50 Before sunset)   ";
n++;photosrc[n]="";photofile[n]="UTNB140427-006.jpg";photocaption[n]=": Maximum body surface temperature: 9.84 ºC　　　(27 Apr 2014 17:30:22 Before sunset)   ";
n++;photosrc[n]="";photofile[n]="UTNB140427-007.jpg";photocaption[n]=": Maximum body surface temperature: 7.69 ºC　　　(27 Apr 2014 17:38:50 Before sunset)   ";
n++;photosrc[n]="";photofile[n]="UTNB140427-008.jpg";photocaption[n]=": Maximum body surface temperature: 7.71 ºC　　　(27 Apr 2014 17:42:04 Before sunset)   ";
n++;photosrc[n]="";photofile[n]="UTNB140427-009.jpg";photocaption[n]=": Maximum body surface temperature: 7.76 ºC　　　(27 Apr 2014 17:44:12 Before sunset)   ";
n++;photosrc[n]="";photofile[n]="UTNB140427-010.jpg";photocaption[n]=": Maximum body surface temperature: 7.29 ºC　　　(27 Apr 2014 17:46:32 Before sunset)   ";
n++;photosrc[n]="";photofile[n]="UTNB140427-011.jpg";photocaption[n]=": Maximum body surface temperature: 8.36 ºC　　　(27 Apr 2014 17:49:30 Before sunset)   ";
n++;photosrc[n]="";photofile[n]="UTNB140427-012.jpg";photocaption[n]=": Maximum body surface temperature: 7.79 ºC　　　(27 Apr 2014 17:51:02 Before sunset)   ";
n++;photosrc[n]="";photofile[n]="UTNB140427-013.jpg";photocaption[n]=": Maximum body surface temperature: 9.98 ºC　　　(27 Apr 2014 17:51:26 Before sunset)   ";
n++;photosrc[n]="";photofile[n]="UTNB140427-014.jpg";photocaption[n]=": Maximum body surface temperature: 8.15 ºC　　　(27 Apr 2014 17:55:50 Before sunset)   ";
n++;photosrc[n]="";photofile[n]="UTNB140427-015.jpg";photocaption[n]=": Maximum body surface temperature: 8.8 ºC　　　　(27 Apr 2014 18:00:14 Before sunset)   ";
n++;photosrc[n]="";photofile[n]="UTNB140427-016.jpg";photocaption[n]=": Maximum body surface temperature: 6.91 ºC　　　(27 Apr 2014 18:00:24 Before sunset)   ";
n++;photosrc[n]="";photofile[n]="UTNB140427-017.jpg";photocaption[n]=": Maximum body surface temperature: 6.74 ºC　　　(27 Apr 2014 18:05:32 Before sunset)   ";
n++;photosrc[n]="";photofile[n]="UTNB140427-018.jpg";photocaption[n]=": Maximum body surface temperature: 6.81 ºC　　　(27 Apr 2014 18:05:44 Before sunset)   ";
n++;photosrc[n]="";photofile[n]="UTNB140427-019.jpg";photocaption[n]=": Maximum body surface temperature: 7.26 ºC　　　(27 Apr 2014 18:10:54 Before sunset)   ";
n++;photosrc[n]="";photofile[n]="UTNB140427-020.jpg";photocaption[n]=": Maximum body surface temperature: 6.14 ºC　　　(27 Apr 2014 18:11:06 Before sunset)   ";
n++;photosrc[n]="";photofile[n]="UTNB140427-021.jpg";photocaption[n]=": Maximum body surface temperature: 6.99 ºC　　　(27 Apr 2014 18:16:04 Before sunset)   ";
n++;photosrc[n]="";photofile[n]="UTNB140427-022.jpg";photocaption[n]=": Maximum body surface temperature: 6.66 ºC　　　(27 Apr 2014 18:16:14 Before sunset)   ";
n++;photosrc[n]="";photofile[n]="UTNB140427-023.jpg";photocaption[n]=": Maximum body surface temperature: 7.81 ºC　　　(27 Apr 2014 18:19:50 Before sunset)   ";
n++;photosrc[n]="";photofile[n]="UTNB140427-024.jpg";photocaption[n]=": Maximum body surface temperature: 5.71 ºC　　　(27 Apr 2014 18:29:48 After sunset)   ";
n++;photosrc[n]="";photofile[n]="UTNB140427-025.jpg";photocaption[n]=": Maximum body surface temperature: 5.3 ºC　　　　(27 Apr 2014 18:35:16 After sunset)   ";
n++;photosrc[n]="";photofile[n]="UTNB140427-026.jpg";photocaption[n]=": Maximum body surface temperature: 5.52 ºC　　　(27 Apr 2014 18:35:38 After sunset)   ";
n++;photosrc[n]="";photofile[n]="UTNB140427-027.jpg";photocaption[n]=": Maximum body surface temperature: 4.67 ºC　　　(27 Apr 2014 18:36:18 After sunset)   ";
n++;photosrc[n]="";photofile[n]="UTNB140427-028.jpg";photocaption[n]=": Maximum body surface temperature: 6.14 ºC　　　(27 Apr 2014 18:37:06 After sunset)   ";
n++;photosrc[n]="";photofile[n]="UTNB140427-029.jpg";photocaption[n]=": Maximum body surface temperature: 6.99 ºC　　　(27 Apr 2014 18:38:00 After sunset)   ";
n++;photosrc[n]="";photofile[n]="UTNB140427-030.jpg";photocaption[n]=": Maximum body surface temperature: 7.74 ºC　　　(27 Apr 2014 18:39:16 After sunset)   ";
n++;photosrc[n]="";photofile[n]="UTNB140427-031.jpg";photocaption[n]=": Maximum body surface temperature: 6.81 ºC　　　(27 Apr 2014 18:40:10 After sunset)   ";
n++;photosrc[n]="";photofile[n]="UTNB140427-032.jpg";photocaption[n]=": Maximum body surface temperature: 7.91 ºC　　　(27 Apr 2014 18:40:14 After sunset)   ";
n++;photosrc[n]="";photofile[n]="UTNB140427-033.jpg";photocaption[n]=": Maximum body surface temperature: 7.91 ºC　　　(27 Apr 2014 18:41:02 After sunset)   ";
n++;photosrc[n]="";photofile[n]="UTNB140427-034.jpg";photocaption[n]=": Maximum body surface temperature: 5.99 ºC　　　(27 Apr 2014 18:41:50 After sunset)   ";
n++;photosrc[n]="";photofile[n]="UTNB140427-035.jpg";photocaption[n]=": Maximum body surface temperature: 6.54 ºC　　　(27 Apr 2014 18:42:00 After sunset)   ";
n++;photosrc[n]="";photofile[n]="UTNB140427-036.jpg";photocaption[n]=": Maximum body surface temperature: 6.09 ºC　　　(27 Apr 2014 18:43:10 After sunset)   ";
n++;photosrc[n]="";photofile[n]="UTNB140427-037.jpg";photocaption[n]=": Maximum body surface temperature: 8.77 ºC　　　(27 Apr 2014 18:44:14 After sunset)   ";
n++;photosrc[n]="";photofile[n]="UTNB140427-038.jpg";photocaption[n]=": Maximum body surface temperature: 5.17 ºC　　　(27 Apr 2014 18:45:00 After sunset)   ";
n++;photosrc[n]="";photofile[n]="UTNB140427-039.jpg";photocaption[n]=": Maximum body surface temperature: 5.75 ºC　　　(27 Apr 2014 18:46:00 After sunset)   ";
n++;photosrc[n]="";photofile[n]="UTNB140427-040.jpg";photocaption[n]=": Maximum body surface temperature: 5.47 ºC　　　(27 Apr 2014 18:47:04 After sunset)   ";
n++;photosrc[n]="";photofile[n]="UTNB140427-041.jpg";photocaption[n]=": Maximum body surface temperature: 6.19 ºC　　　(27 Apr 2014 18:48:00 After sunset)   ";
n++;photosrc[n]="";photofile[n]="UTNB140427-042.jpg";photocaption[n]=": Maximum body surface temperature: 5.34 ºC　　　(27 Apr 2014 18:49:00 After sunset)   ";
n++;photosrc[n]="";photofile[n]="UTNB140427-043.jpg";photocaption[n]=": Maximum body surface temperature: 6.02 ºC　　　(27 Apr 2014 18:50:02 After sunset)   ";
n++;photosrc[n]="";photofile[n]="UTNB140427-044.jpg";photocaption[n]=": Maximum body surface temperature: 6.31 ºC　　　(27 Apr 2014 18:51:00 After sunset)   ";
n++;photosrc[n]="";photofile[n]="UTNB140427-045.jpg";photocaption[n]=": Maximum body surface temperature: 5.49 ºC　　　(27 Apr 2014 18:52:00 After sunset)   ";
n++;photosrc[n]="";photofile[n]="UTNB140427-046.jpg";photocaption[n]=": Maximum body surface temperature: 5.82 ºC　　　(27 Apr 2014 18:53:00 After sunset)   ";
n++;photosrc[n]="";photofile[n]="UTNB140427-047.jpg";photocaption[n]=": Maximum body surface temperature: 5.71 ºC　　　(27 Apr 2014 18:54:00 After sunset)   ";
n++;photosrc[n]="";photofile[n]="UTNB140427-048.jpg";photocaption[n]=": Maximum body surface temperature: 6.59 ºC　　　(27 Apr 2014 18:55:00 After sunset)   ";
n++;photosrc[n]="";photofile[n]="UTNB140427-049.jpg";photocaption[n]=": Maximum body surface temperature: 6.49 ºC　　　(27 Apr 2014 18:56:06 After sunset)   ";
n++;photosrc[n]="";photofile[n]="UTNB140427-050.jpg";photocaption[n]=": Maximum body surface temperature: 6.83 ºC　　　(27 Apr 2014 18:57:00 After sunset)   ";
n++;photosrc[n]="";photofile[n]="UTNB140427-051.jpg";photocaption[n]=": Maximum body surface temperature: 7.81 ºC　　　(27 Apr 2014 18:58:00 After sunset)   ";
n++;photosrc[n]="";photofile[n]="UTNB140427-052.jpg";photocaption[n]=": Maximum body surface temperature: 7.11 ºC　　　(27 Apr 2014 18:59:00 After sunset)   ";
n++;photosrc[n]="";photofile[n]="UTNB140427-053.jpg";photocaption[n]=": Maximum body surface temperature: 6.39 ºC　　　(27 Apr 2014 19:00:02 After sunset)   ";
n++;photosrc[n]="";photofile[n]="UTNB140427-054.jpg";photocaption[n]=": Maximum body surface temperature: 7.16 ºC　　　(27 Apr 2014 19:00:32 After sunset)   ";
n++;photosrc[n]="";photofile[n]="UTNB140427-055.jpg";photocaption[n]=": Maximum body surface temperature: 6.81 ºC　　　(27 Apr 2014 19:01:02 After sunset)   ";
n++;photosrc[n]="";photofile[n]="UTNB140427-056.jpg";photocaption[n]=": Maximum body surface temperature: 7.86 ºC　　　(27 Apr 2014 19:01:32 After sunset)   ";
n++;photosrc[n]="";photofile[n]="UTNB140427-057.jpg";photocaption[n]=": Maximum body surface temperature: 6.81 ºC　　　(27 Apr 2014 19:02:04 After sunset)   ";
n++;photosrc[n]="";photofile[n]="UTNB140427-058.jpg";photocaption[n]=": Maximum body surface temperature: 5.97 ºC　　　(27 Apr 2014 19:02:30 After sunset)   ";
n++;photosrc[n]="";photofile[n]="UTNB140427-059.jpg";photocaption[n]=": Maximum body surface temperature: 6.91 ºC　　　(27 Apr 2014 19:03:00 After sunset)   ";
n++;photosrc[n]="";photofile[n]="UTNB140427-060.jpg";photocaption[n]=": Maximum body surface temperature: 6.66 ºC　　　(27 Apr 2014 19:03:36 After sunset)   ";
n++;photosrc[n]="";photofile[n]="UTNB140427-061.jpg";photocaption[n]=": Maximum body surface temperature: 7.66 ºC　　　(27 Apr 2014 19:03:42 After sunset)   ";
n++;photosrc[n]="";photofile[n]="UTNB140427-062.jpg";photocaption[n]=": Maximum body surface temperature: 7.09 ºC　　　(27 Apr 2014 19:03:48 After sunset)   ";
n++;photosrc[n]="";photofile[n]="UTNB140427-063.jpg";photocaption[n]=": Maximum body surface temperature: 7.86 ºC　　　(27 Apr 2014 19:03:52 After sunset)   ";
n++;photosrc[n]="";photofile[n]="UTNB140427-064.jpg";photocaption[n]=": Maximum body surface temperature: 7.5 ºC　　　　(27 Apr 2014 19:04:02 After sunset)   ";
n++;photosrc[n]="";photofile[n]="UTNB140427-065.jpg";photocaption[n]=": Maximum body surface temperature: 6.59 ºC　　　(27 Apr 2014 19:04:30 After sunset)   ";
n++;photosrc[n]="";photofile[n]="UTNB140427-066.jpg";photocaption[n]=": Maximum body surface temperature: 6.24 ºC　　　(27 Apr 2014 19:05:00 After sunset)   ";
n++;photosrc[n]="";photofile[n]="UTNB140427-067.jpg";photocaption[n]=": Maximum body surface temperature: 7.79 ºC　　　(27 Apr 2014 19:05:30 After sunset)   ";
n++;photosrc[n]="";photofile[n]="UTNB140427-068.jpg";photocaption[n]=": Maximum body surface temperature: 6.86 ºC　　　(27 Apr 2014 19:06:00 After sunset)   ";
n++;photosrc[n]="";photofile[n]="UTNB140427-069.jpg";photocaption[n]=": Maximum body surface temperature: 6.99 ºC　　　(27 Apr 2014 19:06:10 After sunset)   ";
n++;photosrc[n]="";photofile[n]="UTNB140427-070.jpg";photocaption[n]=": Maximum body surface temperature: 6.93 ºC　　　(27 Apr 2014 19:06:16 After sunset)   ";
n++;photosrc[n]="";photofile[n]="UTNB140427-071.jpg";photocaption[n]=": Maximum body surface temperature: 6.91 ºC　　　(27 Apr 2014 19:06:20 After sunset)   ";
n++;photosrc[n]="";photofile[n]="UTNB140427-072.jpg";photocaption[n]=": Maximum body surface temperature: 6.52 ºC　　　(27 Apr 2014 19:06:26 After sunset)   ";
n++;photosrc[n]="";photofile[n]="UTNB140427-073.jpg";photocaption[n]=": Maximum body surface temperature: 7.09 ºC　　　(27 Apr 2014 19:06:30 After sunset)   ";
n++;photosrc[n]="";photofile[n]="UTNB140427-074.jpg";photocaption[n]=": Maximum body surface temperature: 7.86 ºC　　　(27 Apr 2014 19:06:36 After sunset)   ";
n++;photosrc[n]="";photofile[n]="UTNB140427-075.jpg";photocaption[n]=": Maximum body surface temperature: 7.19 ºC　　　(27 Apr 2014 19:06:40 After sunset)   ";
n++;photosrc[n]="";photofile[n]="UTNB140427-076.jpg";photocaption[n]=": Maximum body surface temperature: 7.86 ºC　　　(27 Apr 2014 19:06:46 After sunset)   ";
n++;photosrc[n]="";photofile[n]="UTNB140427-077.jpg";photocaption[n]=": Maximum body surface temperature: 6.76 ºC　　　(27 Apr 2014 19:06:50 After sunset)   ";
n++;photosrc[n]="";photofile[n]="UTNB140427-078.jpg";photocaption[n]=": Maximum body surface temperature: 7.58 ºC　　　(27 Apr 2014 19:06:56 After sunset)   ";
n++;photosrc[n]="";photofile[n]="UTNB140427-079.jpg";photocaption[n]=": Maximum body surface temperature: 7.98 ºC　　　(27 Apr 2014 19:07:00 After sunset)   ";
n++;photosrc[n]="";photofile[n]="UTNB140427-080.jpg";photocaption[n]=": Maximum body surface temperature: 7.48 ºC　　　(27 Apr 2014 19:07:06 After sunset)   ";
n++;photosrc[n]="";photofile[n]="UTNB140427-081.jpg";photocaption[n]=": Maximum body surface temperature: 7.19 ºC　　　(27 Apr 2014 19:07:10 After sunset)   ";
n++;photosrc[n]="";photofile[n]="UTNB140427-082.jpg";photocaption[n]=": Maximum body surface temperature: 6.93 ºC　　　(27 Apr 2014 19:07:16 After sunset)   ";
n++;photosrc[n]="";photofile[n]="UTNB140427-083.jpg";photocaption[n]=": Maximum body surface temperature: 6.76 ºC　　　(27 Apr 2014 19:07:20 After sunset)   ";
n++;photosrc[n]="";photofile[n]="UTNB140427-084.jpg";photocaption[n]=": Maximum body surface temperature: 6.54 ºC　　　(27 Apr 2014 19:07:26 After sunset)   ";
n++;photosrc[n]="";photofile[n]="UTNB140427-085.jpg";photocaption[n]=": Maximum body surface temperature: 6.81 ºC　　　(27 Apr 2014 19:07:30 After sunset)   ";
n++;photosrc[n]="";photofile[n]="UTNB140427-086.jpg";photocaption[n]=": Maximum body surface temperature: 7.09 ºC　　　(27 Apr 2014 19:07:36 After sunset)   ";
n++;photosrc[n]="";photofile[n]="UTNB140427-087.jpg";photocaption[n]=": Maximum body surface temperature: 7.43 ºC　　　(27 Apr 2014 19:07:40 After sunset)   ";
n++;photosrc[n]="";photofile[n]="UTNB140427-088.jpg";photocaption[n]=": Maximum body surface temperature: 7.41 ºC　　　(27 Apr 2014 19:07:46 After sunset)   ";
n++;photosrc[n]="";photofile[n]="UTNB140427-089.jpg";photocaption[n]=": Maximum body surface temperature: 7.43 ºC　　　(27 Apr 2014 19:07:50 After sunset)   ";
n++;photosrc[n]="";photofile[n]="UTNB140427-090.jpg";photocaption[n]=": Maximum body surface temperature: 7.61 ºC　　　(27 Apr 2014 19:07:56 After sunset)   ";
n++;photosrc[n]="";photofile[n]="UTNB140427-091.jpg";photocaption[n]=": Maximum body surface temperature: 8.15 ºC　　　(27 Apr 2014 19:08:00 After sunset)   ";
n++;photosrc[n]="";photofile[n]="UTNB140427-092.jpg";photocaption[n]=": Maximum body surface temperature: 8.29 ºC　　　(27 Apr 2014 19:08:06 After sunset)   ";
n++;photosrc[n]="";photofile[n]="UTNB140427-093.jpg";photocaption[n]=": Maximum body surface temperature: 7.48 ºC　　　(27 Apr 2014 19:08:10 After sunset)   ";
n++;photosrc[n]="";photofile[n]="UTNB140427-094.jpg";photocaption[n]=": Maximum body surface temperature: 7.55 ºC　　　(27 Apr 2014 19:08:16 After sunset)   ";
n++;photosrc[n]="";photofile[n]="UTNB140427-095.jpg";photocaption[n]=": Maximum body surface temperature: 7.02 ºC　　　(27 Apr 2014 19:08:20 After sunset)   ";
n++;photosrc[n]="";photofile[n]="UTNB140427-096.jpg";photocaption[n]=": Maximum body surface temperature: 7.76 ºC　　　(27 Apr 2014 19:08:26 After sunset)   ";
n++;photosrc[n]="";photofile[n]="UTNB140427-097.jpg";photocaption[n]=": Maximum body surface temperature: 8.2 ºC　　　　(27 Apr 2014 19:08:30 After sunset)   ";
n++;photosrc[n]="";photofile[n]="UTNB140427-098.jpg";photocaption[n]=": Maximum body surface temperature: 7.16 ºC　　　(27 Apr 2014 19:09:00 After sunset)   ";
n++;photosrc[n]="";photofile[n]="UTNB140427-099.jpg";photocaption[n]=": Maximum body surface temperature: 7.71 ºC　　　(27 Apr 2014 19:09:30 After sunset)   ";
n++;photosrc[n]="";photofile[n]="UTNB140427-100.jpg";photocaption[n]=": Maximum body surface temperature: 7.83 ºC　　　(27 Apr 2014 19:10:00 After sunset)   ";
n++;photosrc[n]="";photofile[n]="UTNB140427-101.jpg";photocaption[n]=": Maximum body surface temperature: 8.51 ºC　　　(27 Apr 2014 19:10:32 After sunset)   ";
n++;photosrc[n]="";photofile[n]="UTNB140427-102.jpg";photocaption[n]=": Maximum body surface temperature: 8.31 ºC　　　(27 Apr 2014 19:11:00 After sunset)   ";
n++;photosrc[n]="";photofile[n]="UTNB140427-103.jpg";photocaption[n]=": Maximum body surface temperature: 8.77 ºC　　　(27 Apr 2014 19:11:30 After sunset)   ";
n++;photosrc[n]="";photofile[n]="UTNB140427-104.jpg";photocaption[n]=": Maximum body surface temperature: 9.19 ºC　　　(27 Apr 2014 19:12:00 After sunset)   ";
n++;photosrc[n]="";photofile[n]="UTNB140427-105.jpg";photocaption[n]=": Maximum body surface temperature: 7.76 ºC　　　(27 Apr 2014 19:12:30 After sunset)   ";
n++;photosrc[n]="";photofile[n]="UTNB140427-106.jpg";photocaption[n]=": Maximum body surface temperature: 8.18 ºC　　　(27 Apr 2014 19:13:00 After sunset)   ";
n++;photosrc[n]="";photofile[n]="UTNB140427-107.jpg";photocaption[n]=": Maximum body surface temperature: 9.17 ºC　　　(27 Apr 2014 19:13:38 After sunset)   ";
n++;photosrc[n]="";photofile[n]="UTNB140427-108.jpg";photocaption[n]=": Maximum body surface temperature: 9.79 ºC　　　(27 Apr 2014 19:14:00 After sunset)   ";
n++;photosrc[n]="";photofile[n]="UTNB140427-109.jpg";photocaption[n]=": Maximum body surface temperature: 9.6 ºC　　　　(27 Apr 2014 19:14:06 After sunset)   ";
n++;photosrc[n]="";photofile[n]="UTNB140427-110.jpg";photocaption[n]=": Maximum body surface temperature: 9.63 ºC　　　(27 Apr 2014 19:14:10 After sunset)   ";
n++;photosrc[n]="";photofile[n]="UTNB140427-111.jpg";photocaption[n]=": Maximum body surface temperature: 9.17 ºC　　　(27 Apr 2014 19:14:16 After sunset)   ";
n++;photosrc[n]="";photofile[n]="UTNB140427-112.jpg";photocaption[n]=": Maximum body surface temperature: 9.24 ºC　　　(27 Apr 2014 19:14:22 After sunset)   ";
n++;photosrc[n]="";photofile[n]="UTNB140427-113.jpg";photocaption[n]=": Maximum body surface temperature: 9.34 ºC　　　(27 Apr 2014 19:14:26 After sunset)   ";
n++;photosrc[n]="";photofile[n]="UTNB140427-114.jpg";photocaption[n]=": Maximum body surface temperature: 9.65 ºC　　　(27 Apr 2014 19:14:30 After sunset)   ";
n++;photosrc[n]="";photofile[n]="UTNB140427-115.jpg";photocaption[n]=": Maximum body surface temperature: 10.06 ºC　　(27 Apr 2014 19:14:36 After sunset)   ";
n++;photosrc[n]="";photofile[n]="UTNB140427-116.jpg";photocaption[n]=": Maximum body surface temperature: 9.56 ºC　　　(27 Apr 2014 19:14:42 After sunset)   ";
n++;photosrc[n]="";photofile[n]="UTNB140427-117.jpg";photocaption[n]=": Maximum body surface temperature: 9.84 ºC　　　(27 Apr 2014 19:14:46 After sunset)   ";
n++;photosrc[n]="";photofile[n]="UTNB140427-118.jpg";photocaption[n]=": Maximum body surface temperature: 9.53 ºC　　　(27 Apr 2014 19:14:50 After sunset)   ";
n++;photosrc[n]="";photofile[n]="UTNB140427-119.jpg";photocaption[n]=": Maximum body surface temperature: 9.01 ºC　　　(27 Apr 2014 19:14:56 After sunset)   ";
n++;photosrc[n]="";photofile[n]="UTNB140427-120.jpg";photocaption[n]=": Maximum body surface temperature: 9.1 ºC　　　　(27 Apr 2014 19:15:00 After sunset)   ";
n++;photosrc[n]="";photofile[n]="UTNB140427-121.jpg";photocaption[n]=": Maximum body surface temperature: 9.63 ºC　　　(27 Apr 2014 19:15:30 After sunset)   ";
n++;photosrc[n]="";photofile[n]="UTNB140427-122.jpg";photocaption[n]=": Maximum body surface temperature: 9.7 ºC　　　　(27 Apr 2014 19:16:00 After sunset)   ";
n++;photosrc[n]="";photofile[n]="UTNB140427-123.jpg";photocaption[n]=": Maximum body surface temperature: 10.26 ºC　　(27 Apr 2014 19:16:30 After sunset)   ";
n++;photosrc[n]="";photofile[n]="UTNB140427-124.jpg";photocaption[n]=": Maximum body surface temperature: 10.8 ºC　　　(27 Apr 2014 19:17:06 After sunset)   ";
n++;photosrc[n]="";photofile[n]="UTNB140427-125.jpg";photocaption[n]=": Maximum body surface temperature: 10.08 ºC　　(27 Apr 2014 19:17:30 After sunset)   ";
n++;photosrc[n]="";photofile[n]="UTNB140427-126.jpg";photocaption[n]=": Maximum body surface temperature: 10.18 ºC　　(27 Apr 2014 19:18:00 After sunset)   ";
n++;photosrc[n]="";photofile[n]="UTNB140427-127.jpg";photocaption[n]=": Maximum body surface temperature: 10.84 ºC　　(27 Apr 2014 19:18:10 After sunset)   ";
n++;photosrc[n]="";photofile[n]="UTNB140427-128.jpg";photocaption[n]=": Maximum body surface temperature: 10.43 ºC　　(27 Apr 2014 19:18:20 After sunset)   ";
n++;photosrc[n]="";photofile[n]="UTNB140427-129.jpg";photocaption[n]=": Maximum body surface temperature: 10.94 ºC　　(27 Apr 2014 19:18:32 After sunset)   ";
n++;photosrc[n]="";photofile[n]="UTNB140427-130.jpg";photocaption[n]=": Maximum body surface temperature: 10.34 ºC　　(27 Apr 2014 19:18:42 After sunset)   ";
n++;photosrc[n]="";photofile[n]="UTNB140427-131.jpg";photocaption[n]=": Maximum body surface temperature: 10.75 ºC　　(27 Apr 2014 19:18:50 After sunset)   ";
n++;photosrc[n]="";photofile[n]="UTNB140427-132.jpg";photocaption[n]=": Maximum body surface temperature: 10.73 ºC　　(27 Apr 2014 19:19:00 After sunset)   ";
n++;photosrc[n]="";photofile[n]="UTNB140427-133.jpg";photocaption[n]=": Maximum body surface temperature: 10.75 ºC　　(27 Apr 2014 19:19:30 After sunset)   ";
n++;photosrc[n]="";photofile[n]="UTNB140427-134.jpg";photocaption[n]=": Maximum body surface temperature: 11.61 ºC　　(27 Apr 2014 19:20:00 After sunset)   ";
n++;photosrc[n]="";photofile[n]="UTNB140427-135.jpg";photocaption[n]=": Maximum body surface temperature: 12.14 ºC　　(27 Apr 2014 19:20:30 After sunset)   ";
n++;photosrc[n]="";photofile[n]="UTNB140427-136.jpg";photocaption[n]=": Maximum body surface temperature: 12.6 ºC　　　(27 Apr 2014 19:21:00 After sunset)   ";
n++;photosrc[n]="";photofile[n]="UTNB140427-137.jpg";photocaption[n]=": Maximum body surface temperature: 13.94 ºC　　(27 Apr 2014 19:21:30 After sunset)   ";
n++;photosrc[n]="";photofile[n]="UTNB140427-138.jpg";photocaption[n]=": Maximum body surface temperature: 13.78 ºC　　(27 Apr 2014 19:22:00 After sunset)   ";
n++;photosrc[n]="";photofile[n]="UTNB140427-139.jpg";photocaption[n]=": Maximum body surface temperature: 14.62 ºC　　(27 Apr 2014 19:22:30 After sunset)   ";
n++;photosrc[n]="";photofile[n]="UTNB140427-140.jpg";photocaption[n]=": Maximum body surface temperature: 14.4 ºC　　　(27 Apr 2014 19:23:00 After sunset)   ";
n++;photosrc[n]="";photofile[n]="UTNB140427-141.jpg";photocaption[n]=": Maximum body surface temperature: 15.84 ºC　　(27 Apr 2014 19:23:30 After sunset)   ";
n++;photosrc[n]="";photofile[n]="UTNB140427-142.jpg";photocaption[n]=": Maximum body surface temperature: 15.01 ºC　　(27 Apr 2014 19:24:00 After sunset)   ";
n++;photosrc[n]="";photofile[n]="UTNB140427-143.jpg";photocaption[n]=": Maximum body surface temperature: 16.04 ºC　　(27 Apr 2014 19:24:30 After sunset)   ";
n++;photosrc[n]="";photofile[n]="UTNB140427-144.jpg";photocaption[n]=": Maximum body surface temperature: 16.87 ºC　　(27 Apr 2014 19:25:00 After sunset)   ";
n++;photosrc[n]="";photofile[n]="UTNB140427-145.jpg";photocaption[n]=": Maximum body surface temperature: 18.11 ºC　　(27 Apr 2014 19:25:30 After sunset)   ";
n++;photosrc[n]="";photofile[n]="UTNB140427-146.jpg";photocaption[n]=": Maximum body surface temperature: 18.86 ºC　　(27 Apr 2014 19:26:00 After sunset)   ";
n++;photosrc[n]="";photofile[n]="UTNB140427-147.jpg";photocaption[n]=": Maximum body surface temperature: 19.33 ºC　　(27 Apr 2014 19:26:30 After sunset)   ";
n++;photosrc[n]="";photofile[n]="UTNB140427-148.jpg";photocaption[n]=": Maximum body surface temperature: 19.22 ºC　　(27 Apr 2014 19:27:00 After sunset)   ";
n++;photosrc[n]="";photofile[n]="UTNB140427-149.jpg";photocaption[n]=": Maximum body surface temperature: 20.1 ºC　　　(27 Apr 2014 19:27:30 After sunset)   ";
n++;photosrc[n]="";photofile[n]="UTNB140427-150.jpg";photocaption[n]=": Maximum body surface temperature: 21.76 ºC　　(27 Apr 2014 19:28:32 After sunset)   ";
n++;photosrc[n]="";photofile[n]="UTNB140427-151.jpg";photocaption[n]=": Maximum body surface temperature: 22.8 ºC　　　(27 Apr 2014 19:29:02 After sunset)   ";
n++;photosrc[n]="";photofile[n]="UTNB140427-152.jpg";photocaption[n]=": Maximum body surface temperature: 22.8 ºC　　　(27 Apr 2014 19:29:34 After sunset)   ";
n++;photosrc[n]="";photofile[n]="UTNB140427-153.jpg";photocaption[n]=": Maximum body surface temperature: 23.53 ºC　　(27 Apr 2014 19:30:02 After sunset)   ";
n++;photosrc[n]="";photofile[n]="UTNB140427-154.jpg";photocaption[n]=": Maximum body surface temperature: 24.08 ºC　　(27 Apr 2014 19:30:32 After sunset)   ";
n++;photosrc[n]="";photofile[n]="UTNB140427-155.jpg";photocaption[n]=": Maximum body surface temperature: 23.41 ºC　　(27 Apr 2014 19:31:02 After sunset)   ";
n++;photosrc[n]="";photofile[n]="UTNB140427-156.jpg";photocaption[n]=": Maximum body surface temperature: 24.22 ºC　　(27 Apr 2014 19:31:30 After sunset)   ";
n++;photosrc[n]="";photofile[n]="UTNB140427-157.jpg";photocaption[n]=": Maximum body surface temperature: 30.71 ºC　　(27 Apr 2014 19:31:36 After sunset)   ";
n++;photosrc[n]="";photofile[n]="UTNB140427-158.jpg";photocaption[n]=": Maximum body surface temperature: 28.64 ºC　　(27 Apr 2014 19:31:42 After sunset)   ";
n++;photosrc[n]="";photofile[n]="UTNB140427-159.jpg";photocaption[n]=": Maximum body surface temperature: 28.07 ºC　　(27 Apr 2014 19:31:52 After sunset)   ";
n++;photosrc[n]="";photofile[n]="UTNB140427-160.jpg";photocaption[n]=": Maximum body surface temperature: 27.74 ºC　　(27 Apr 2014 19:32:10 After sunset)   ";
n++;photosrc[n]="";photofile[n]="UTNB140427-161.jpg";photocaption[n]=": Maximum body surface temperature: 27.01 ºC　　(27 Apr 2014 19:32:30 After sunset)   ";
n++;photosrc[n]="";photofile[n]="UTNB140427-162.jpg";photocaption[n]=": Maximum body surface temperature: 29.01 ºC　　(27 Apr 2014 19:33:00 After sunset)   ";
n++;photosrc[n]="";photofile[n]="UTNB140427-163.jpg";photocaption[n]=": Maximum body surface temperature: 31.39 ºC　　(27 Apr 2014 19:33:12 After sunset)   ";
n++;photosrc[n]="";photofile[n]="UTNB140427-164.jpg";photocaption[n]=": Maximum body surface temperature: 31.88 ºC　　(27 Apr 2014 19:33:20 After sunset)   ";
n++;photosrc[n]="";photofile[n]="UTNB140427-165.jpg";photocaption[n]=": Maximum body surface temperature: 30.89 ºC　　(27 Apr 2014 19:33:40 After sunset)   ";
n++;photosrc[n]="";photofile[n]="UTNB140427-166.jpg";photocaption[n]=": Maximum body surface temperature: 28.04 ºC　　(27 Apr 2014 19:34:02 After sunset)   ";
n++;photosrc[n]="";photofile[n]="UTNB140427-167.jpg";photocaption[n]=": Maximum body surface temperature: 33.23 ºC　　(27 Apr 2014 19:34:30 After sunset)   ";
n++;photosrc[n]="";photofile[n]="UTNB140427-168.jpg";photocaption[n]=": Maximum body surface temperature: 29.58 ºC　　(27 Apr 2014 19:35:00 After sunset)   ";
n++;photosrc[n]="";photofile[n]="UTNB140427-169.jpg";photocaption[n]=": Maximum body surface temperature: 28.27 ºC　　(27 Apr 2014 19:35:32 After sunset)   ";
n++;photosrc[n]="";photofile[n]="UTNB140427-170.jpg";photocaption[n]=": Maximum body surface temperature: 28.24 ºC　　(27 Apr 2014 19:36:00 After sunset)   ";
n++;photosrc[n]="";photofile[n]="UTNB140427-171.jpg";photocaption[n]=": Maximum body surface temperature: 29.83 ºC　　(27 Apr 2014 19:36:32 After sunset)   ";
n++;photosrc[n]="";photofile[n]="UTNB140427-172.jpg";photocaption[n]=": Maximum body surface temperature: 29.69 ºC　　(27 Apr 2014 19:37:00 After sunset)   ";
n++;photosrc[n]="";photofile[n]="UTNB140427-173.jpg";photocaption[n]=": Maximum body surface temperature: 33.43 ºC　　(27 Apr 2014 19:37:30 After sunset)   ";
n++;photosrc[n]="";photofile[n]="UTNB140427-174.jpg";photocaption[n]=": Maximum body surface temperature: 20.54 ºC　　(27 Apr 2014 19:37:34 After sunset)   ";
var NoPhotos=n;
