# Supplementary material for: Evidence for Ussurian tube-nosed bats (Murina ussuriensis) hibernating in snow
Source: Sci Rep. 2018 Aug 13;8:12047. doi: 10.1038/s41598-018-30357-1 (PMC6089880; doi:10.1038/s41598-018-30357-1)
Supplement: Supplementary file 9 — Supplementary Slideshow S1.zip [file 41598_2018_30357_MOESM9_ESM.zip › Slideshow/js/controlkeys.js]

////controlkeys:キー制御のための関数群

function browser(){ //'opera''msie''chrome''gecko''firefox'
var userAgent = window.navigator.userAgent.toLowerCase();
if (userAgent.indexOf('safari') != -1) {return 'safari';
} else { return false;
}};

//http://javascriptist.net/docs/pract_keyboard_event.html
document.onkeydown = function(e) { 
    var shift, ctrl, alt;
 if (browser() =="safari") {
    if (e != null) {  // Mozilla(Firefox, NN) and Opera 
        keycode = e.which; 
        ctrl    = typeof e.modifiers == 'undefined' ? e.ctrlKey : e.modifiers & Event.CONTROL_MASK; 
        shift   = typeof e.modifiers == 'undefined' ? e.shiftKey : e.modifiers & Event.SHIFT_MASK; 
        alt   = typeof e.modifiers == 'undefined' ? e.altKey : e.modifiers & Event.SHIFT_MASK; 
        e.preventDefault(); e.stopPropagation();   // イベントの上位伝播を防止 
    } else {  // Internet Explorer
        keycode = event.keyCode; ctrl = event.ctrlKey; shift = event.shiftKey;  alt=event.altKey;
        event.returnValue = false; event.cancelBubble = true;    // イベントの上位伝播を防止
    } ;

    // キーコードの文字を取得 
    keychar = String.fromCharCode(keycode).toUpperCase(); 

    if (ctrl) { // Ctrl同時押しの場合 
        if (keycode == 37) {jumpbackward(); forward(); }
        if (keycode == 39) {jumpforward(); backward();}  
    } else      
    if (shift) { // Shift同時押しの場合
        if (keycode == 37) {specifiedbackward(); forward(); }
        if (keycode == 39) {specifiedforward(); backward();} 
        if (keycode == 13) {specifiedbackward(); specifiedbackward();}   
    } else {  
    if (alt) { // alt同時押しの場合 
        if (keycode == 37) {jumpbackward(); forward(); }
        if (keycode == 39) {jumpforward(); backward();}     
	};
};
    // 特殊キーコードの対応については次を参照 
         // 8  delete  // 8    BackSpace    // 9    Tab  // 13  return
         // 18  option/alt   // 27   Esc   // 32   Space 
        // 33   PageUp      // 34   PageDown     // 35   End    // 36   Home
        // 37   ←   // 38   ↑    // 39   →     // 40   ↓ 
        // 45   Insert      // 46   Delete 
     if (keycode == 37) { backward()};
     if (keycode == 39) { forward()};
     if (keycode == 40) { setspeed(-1)};
     if (keycode == 38) { setspeed(1)};
     if (keycode == 27) { backtocover()};
     if (keycode == 9) { forandback()};
     if (keycode == 13) { specifiedforward()};
     if (keycode == 32) { toggle()};
     if (keycode == 8) {document.getElementById("idSpecies").value=""};
     if (keycode == 46) {document.getElementById("idPhotoNo").value=""};
} ; };

//////
