# Supplementary material for: Evidence for Ussurian tube-nosed bats (Murina ussuriensis) hibernating in snow
Source: Sci Rep. 2018 Aug 13;8:12047. doi: 10.1038/s41598-018-30357-1 (PMC6089880; doi:10.1038/s41598-018-30357-1)
Supplement: Supplementary file 9 — Supplementary Slideshow S1.zip [file 41598_2018_30357_MOESM9_ESM.zip › Slideshow/js/PBstyle.css]

@charset "UTF-8";

* {margin:0; padding:0;}
html{ height:100%; width:100%;}

body{height:100%; width:100%; overflow:auto; font-size:9pt; color:rgb(0, 0, 0); background-color:white; background-repeat:repeat-yy;font-family:"ヒラギノ明朝 ProN W3", "HiraMinProN-W3", "メイリオ", "Meiryo",serif; }

#whole{position: absolute; left:0px; top:0px; right:0px; bottom:0px; height:1507px; width:2127px; overflow: hidden; }

#headerbar{position: absolute; left:5px; top:5px; bottom:0px; height:24px; overflow:hidden; width:2127px; background-color: #c0ccdd; border-style:none; border-width:0pt 1pt 0pt 0pt;}

#photo{position: absolute; left:5px; top:35px; right:0px; bottom:0px; height:600px; width: 900px; background-color:#c0ccdd; overflow: hidden; }
#photoleft{position: absolute; left:5px; top:35px; right:0px; bottom:0px; height:560px; width: 25px; background-color:#c0ccdd; overflow: hidden; }
#photoright{position: absolute; left:880px; top:35px; right:0px; bottom:0px; height:560px; width: 25px; background-color:#c0ccdd; overflow: hidden; }

#PhotoListLeft{position: absolute; left:910px; top:35px; right:0px; bottom:0px; height:580px; width:7px; background-color:#c0ccdd; overflow: hidden; }
#PhotoList{position: absolute; left:910px; top:35px; right:0px; bottom:0px; height:600px;  width:1217px; background-color:#c0ccdd; overflow: auto; }

#SumTableTop{position: absolute; left: 5px; top: 640px; right: 0px; bottom: 0px;  height:22.1035714285714px; width:880px; background-color:#c0ccdd; overflow: hidden; }
#SumTable{position: absolute; left: 5px; top: 640px; right: 0px; bottom: 0px;  height:867px; width:900px; background-color:#c0ccdd; overflow: auto; }

#SumChartTop{position: absolute; left: 910px; top:640px; right: 0px; bottom: 0px; height:7px; width:933px; background-color:#c0ccdd; overflow: hidden;  }
#SumChartLeft{position: absolute; left: 910px; top:640px; right: 0px; bottom: 0px; height:590px; width:7px; background-color:#c0ccdd; overflow: hidden;  }
#SumChart{position: absolute; left: 910px; top:640px; right: 0px; bottom: 0px; height:610px; width:953px; background-color:#c0ccdd; overflow: auto;  }

//////
